# Supplementary material for: GPR180 deficiency impairs mitochondrial function and insulin secretion in pancreatic β-cells
Source: Mol Metab. 2026 Jul 16;111:102420. doi: 10.1016/j.molmet.2026.102420 (PMC13417978; doi:10.1016/j.molmet.2026.102420)
Supplement: Multimedia component 4 [file mmc4.xlsx]

## Sheet: DEGs MIN6
gene_id	gene_name	gene_description	gene_biotype	gene_chr	gene_start	gene_end	gene_strand	gene_length	log2FoldChange	Fold change	pvalue	padj	ctrl siRNA_1(fpkm)	ctrl siRNA_2(fpkm)	ctrl siRNA_3(fpkm)	siGPR180_1(fpkm)	siGPR180_2(fpkm)	siGPR180_3(fpkm)
ENSMUSG00000092341	Malat1	metastasis associated lung adenocarcinoma transcript 1 (non-coding RNA) [Source:MGI Symbol;Acc:MGI:1919539]	lncRNA	19	5845717	5852704	-	6988	-0.835973	0.560205	4.91765e-13	4.57882e-09	114.368	125.176	138.135	73.7204	65.3819	72.3496
ENSMUSG00000032547	Ryk	receptor-like tyrosine kinase [Source:MGI Symbol;Acc:MGI:101766]	protein_coding	9	102712116	102785504	+	4534	0.99249	1.98962	1.07496e-10	5.00449e-07	13.7427	9.57979	13.0747	22.3974	26.065	23.9953
ENSMUSG00000029781	Fkbp9	FK506 binding protein 9 [Source:MGI Symbol;Acc:MGI:1350921]	protein_coding	6	56809044	56856343	+	3314	0.715762	1.64235	2.14885e-10	6.6693e-07	62.2415	60.7755	69.846	108.557	100.035	108.005
ENSMUSG00000022131	Gpr180	G protein-coupled receptor 180 [Source:MGI Symbol;Acc:MGI:1930949]	protein_coding	14	118374570	118400673	+	1875	-1.02754	0.490547	1.29318e-09	2.92016e-06	23.4979	26.4298	20.3014	11.6082	10.6385	12.1338
ENSMUSG00000021608	Lpcat1	lysophosphatidylcholine acyltransferase 1 [Source:MGI Symbol;Acc:MGI:2384812]	protein_coding	13	73615316	73664541	+	4632	0.778463	1.7153	1.56812e-09	2.92016e-06	15.0557	15.5682	16.049	29.6646	25.0053	25.353
ENSMUSG00000031176	Dynlt3	dynein light chain Tctex-type 3 [Source:MGI Symbol;Acc:MGI:1914367]	protein_coding	X	9520506	9529242	-	2576	-0.90826	0.532827	5.46415e-09	8.47945e-06	46.1148	56.7035	41.4621	29.4313	24.0936	23.32
ENSMUSG00000036825	Ssx2ip	synovial sarcoma, X 2 interacting protein [Source:MGI Symbol;Acc:MGI:2139150]	protein_coding	3	146110397	146145899	+	4200	0.709063	1.63474	1.95181e-08	2.59619e-05	12.2131	11.7791	12.3152	20.0516	19.7136	19.5737
ENSMUSG00000027808	Serp1	stress-associated endoplasmic reticulum protein 1 [Source:MGI Symbol;Acc:MGI:92638]	protein_coding	3	58427238	58433313	-	4611	-0.644323	0.639793	2.51822e-08	2.9309e-05	89.4958	102.345	84.9809	59.0685	59.6421	58.3435
ENSMUSG00000074212	Dnajb14	DnaJ heat shock protein family (Hsp40) member B14 [Source:MGI Symbol;Acc:MGI:1917854]	protein_coding	3	137573436	137622318	+	15741	-0.864659	0.549176	3.54852e-08	3.67114e-05	4.52798	6.28576	5.74682	3.08065	3.26151	2.75098
ENSMUSG00000032902	Slc16a1	solute carrier family 16 (monocarboxylic acid transporters), member 1 [Source:MGI Symbol;Acc:MGI:106013]	protein_coding	3	104545984	104565778	+	4426	-1.08161	0.472502	7.11773e-08	6.62731e-05	5.52706	5.74036	5.86847	2.16734	3.10306	2.81848
ENSMUSG00000066324	Bpnt2	3'(2'), 5'-bisphosphate nucleotidase 2 [Source:MGI Symbol;Acc:MGI:1915720]	protein_coding	4	4762484	4793355	-	6543	-0.607011	0.656555	1.74156e-07	0.000147415	42.7707	50.9539	49.1766	31.9305	31.0361	30.8174
ENSMUSG00000059991	Nptx2	neuronal pentraxin 2 [Source:MGI Symbol;Acc:MGI:1858209]	protein_coding	5	144482712	144494288	+	2536	0.837082	1.78643	3.53264e-07	0.000274104	16.9187	12.0023	14.3256	23.9477	24.1642	29.1511
ENSMUSG00000085438	Oip5os1	Opa interacting protein 5, opposite strand 1 [Source:MGI Symbol;Acc:MGI:1913852]	lncRNA	2	119424757	119437983	+	10739	-0.809879	0.57043	3.98743e-07	0.000285592	12.6598	17.1075	13.5371	9.8381	7.67341	7.18393
ENSMUSG00000034275	Igsf9b	immunoglobulin superfamily, member 9B [Source:MGI Symbol;Acc:MGI:2685354]	protein_coding	9	27210500	27268842	+	16686	-0.80645	0.571787	9.09132e-07	0.000604638	2.94748	3.41213	4.21363	1.95067	1.9911	2.10188
ENSMUSG00000020362	Cnot6	CCR4-NOT transcription complex, subunit 6 [Source:MGI Symbol;Acc:MGI:2144529]	protein_coding	11	49562330	49603550	-	6610	-0.596264	0.661465	1.21245e-06	0.000752605	36.2918	45.4647	39.8029	26.9729	27.3179	26.0886
ENSMUSG00000024661	Fth1	ferritin heavy polypeptide 1 [Source:MGI Symbol;Acc:MGI:95588]	protein_coding	19	9957962	9962462	+	3469	0.575218	1.4899	1.49181e-06	0.000868142	62.6541	53.2015	50.9919	81.1648	84.8191	82.4727
ENSMUSG00000021669	Cert1	ceramide transporter 1 [Source:MGI Symbol;Acc:MGI:1915268]	protein_coding	13	96679126	96776675	+	8236	-0.598024	0.660658	1.97917e-06	0.001084	12.363	12.2478	13.1857	8.94827	8.02817	7.98912
ENSMUSG00000021360	Gcnt2	glucosaminyl (N-acetyl) transferase 2, I-branching enzyme [Source:MGI Symbol;Acc:MGI:1100870]	protein_coding	13	41013230	41114368	+	7051	0.59048	1.50575	2.22535e-06	0.00115112	11.1439	11.0358	12.5278	16.41	17.3542	18.4823
ENSMUSG00000043467	Zbtb37	zinc finger and BTB domain containing 37 [Source:MGI Symbol;Acc:MGI:2444467]	protein_coding	1	160830492	160862419	-	18814	-1.06406	0.478283	2.40264e-06	0.00117742	1.11644	1.53315	1.93397	0.696232	0.851661	0.646744
ENSMUSG00000017776	Crk	v-crk avian sarcoma virus CT10 oncogene homolog [Source:MGI Symbol;Acc:MGI:88508]	protein_coding	11	75570085	75597734	+	4730	0.624166	1.54132	4.69112e-06	0.00218395	18.142	18.4011	18.332	32.8543	25.5104	26.168
ENSMUSG00000009549	Srp14	signal recognition particle 14 [Source:MGI Symbol;Acc:MGI:107169]	protein_coding	2	118306331	118310192	-	1195	0.853704	1.80713	5.55477e-06	0.00246288	57.8223	80.0618	49.8416	141.447	100.317	97.1596
ENSMUSG00000027400	Pdyn	prodynorphin [Source:MGI Symbol;Acc:MGI:97535]	protein_coding	2	129528485	129541764	-	2887	0.445292	1.36159	6.89725e-06	0.0029191	230.89	232.413	236.923	310.776	327.252	314.952
ENSMUSG00000047945	Marcksl1	MARCKS-like 1 [Source:MGI Symbol;Acc:MGI:97143]	protein_coding	4	129407374	129409778	+	1605	0.681695	1.60402	1.10346e-05	0.00410973	19.3512	17.3449	18.206	26.4212	32.4354	29.21
ENSMUSG00000022641	Bbx	bobby sox HMG box containing [Source:MGI Symbol;Acc:MGI:1917758]	protein_coding	16	50012207	50252753	-	14205	-0.611514	0.65451	1.02216e-05	0.00410973	6.47374	6.99496	8.29919	5.00654	4.50737	4.72923
ENSMUSG00000119584	Rn18s-rs5	18s RNA, related sequence 5 [Source:MGI Symbol;Acc:MGI:107222]	rRNA	17	40157244	40159092	+	1849	-0.759071	0.590877	1.10012e-05	0.00410973	2246.89	2776.47	1778.07	1627.82	1040.43	1350.8
ENSMUSG00000003038	Hmgn2	high mobility group nucleosomal binding domain 2 [Source:MGI Symbol;Acc:MGI:96136]	protein_coding	4	133692049	133695961	-	3060	0.452556	1.36846	1.18608e-05	0.00424752	116.044	119.501	112.743	160.266	161.984	154.145
ENSMUSG00000026834	Acvr1c	activin A receptor, type IC [Source:MGI Symbol;Acc:MGI:2661081]	protein_coding	2	58157465	58247907	-	9292	-0.6427	0.640513	1.23785e-05	0.00426875	32.1709	41.9435	41.821	28.9629	23.7123	21.5517
ENSMUSG00000021803	Cdhr1	cadherin-related family member 1 [Source:MGI Symbol;Acc:MGI:2157782]	protein_coding	14	36799814	36820304	-	4332	-0.495216	0.709455	1.36772e-05	0.00454815	49.1377	46.0483	52.7606	34.4983	33.9987	36.4085
ENSMUSG00000020022	Ndufa12	NADH:ubiquinone oxidoreductase subunit A12 [Source:MGI Symbol;Acc:MGI:1913664]	protein_coding	10	94034582	94057305	+	1569	1.04408	2.06205	1.804e-05	0.00579209	16.7341	18.491	18.0529	19.3957	45.3928	45.032
ENSMUSG00000037106	Fer1l6	fer-1-like 6 (C. elegans) [Source:MGI Symbol;Acc:MGI:3645398]	protein_coding	15	58381897	58536941	+	8053	0.473926	1.38888	3.07203e-05	0.00953456	20.8744	18.4612	20.8954	27.0194	27.4986	29.102
ENSMUSG00000061808	Ttr	transthyretin [Source:MGI Symbol;Acc:MGI:98865]	protein_coding	18	20798337	20807378	+	1186	0.518029	1.432	3.26691e-05	0.00981233	1102.8	1026.86	846.799	1376	1351.58	1533.55
ENSMUSG00000021831	Ero1a	endoplasmic reticulum oxidoreductase 1 alpha [Source:MGI Symbol;Acc:MGI:1354385]	protein_coding	14	45520544	45556228	-	5285	-0.539447	0.688035	4.29978e-05	0.012511	20.5384	20.816	18.1651	13.4315	14.8126	12.6919
ENSMUSG00000027162	Lin7c	lin-7 homolog C, crumbs cell polarity complex component [Source:MGI Symbol;Acc:MGI:1330839]	protein_coding	2	109721198	109731348	+	4521	0.559557	1.47382	5.15622e-05	0.0145484	28.7968	34.5159	27.9705	51.0255	42.6746	40.7443
ENSMUSG00000028381	Ugcg	UDP-glucose ceramide glucosyltransferase [Source:MGI Symbol;Acc:MGI:1332243]	protein_coding	4	59189257	59222833	+	5212	0.673449	1.59488	7.59178e-05	0.0207903	4.34952	4.7138	4.99421	6.5623	8.60799	7.24898
ENSMUSG00000027288	Zfp106	zinc finger protein 106 [Source:MGI Symbol;Acc:MGI:1270153]	protein_coding	2	120337301	120394324	-	10429	-0.52295	0.695947	8.57103e-05	0.0228014	16.923	19.5778	22.4525	14.406	12.7866	13.8145
ENSMUSG00000007613	Tgfbr1	transforming growth factor, beta receptor I [Source:MGI Symbol;Acc:MGI:98728]	protein_coding	4	47353222	47414931	+	6534	-0.530568	0.692282	8.82148e-05	0.0228158	13.7016	16.4776	14.5643	10.6919	9.50881	10.7431
ENSMUSG00000041124	Msantd4	Myb/SANT-like DNA-binding domain containing 4 with coiled-coils [Source:MGI Symbol;Acc:MGI:1925350]	protein_coding	9	4376562	4386870	+	4647	-0.541903	0.686864	9.84764e-05	0.0241293	18.1491	19.9026	16.5875	11.3463	12.8493	13.2902
ENSMUSG00000020737	Jpt1	Jupiter microtubule associated homolog 1 [Source:MGI Symbol;Acc:MGI:1096361]	protein_coding	11	115388179	115405213	-	2149	0.48236	1.39703	9.77426e-05	0.0241293	38.5305	37.3798	39.8542	50.6099	58.5836	52.5052
ENSMUSG00000038776	Ephx1	epoxide hydrolase 1, microsomal [Source:MGI Symbol;Acc:MGI:95405]	protein_coding	1	180803775	180848469	-	1950	-0.770646	0.586155	0.000125176	0.029138	22.9554	16.9422	18.2288	8.54941	11.9733	13.5023
ENSMUSG00000020098	Pcbd1	pterin 4 alpha carbinolamine dehydratase/dimerization cofactor of hepatocyte nuclear factor 1 alpha (TCF1) 1 [Source:MGI Symbol;Acc:MGI:94873]	protein_coding	10	60925110	60930103	+	817	-0.569629	0.67379	0.000122422	0.029138	237.578	290.451	196.711	171.909	156.097	160.134
ENSMUSG00000047888	Tnrc6b	trinucleotide repeat containing 6b [Source:MGI Symbol;Acc:MGI:2443730]	protein_coding	15	80595514	80825286	+	23677	-0.615966	0.652493	0.000141558	0.0321475	4.02726	4.53306	6.20141	3.41999	3.00804	3.20006
ENSMUSG00000087141	Plcxd2	phosphatidylinositol-specific phospholipase C, X domain containing 2 [Source:MGI Symbol;Acc:MGI:3647874]	protein_coding	16	45779626	45830581	-	7140	-0.708613	0.611908	0.000157467	0.0349089	6.69984	8.74915	8.92985	6.28205	4.11273	4.51822
ENSMUSG00000069662	Marcks	myristoylated alanine rich protein kinase C substrate [Source:MGI Symbol;Acc:MGI:96907]	protein_coding	10	37009371	37014916	-	4048	-0.474048	0.719942	0.000162358	0.0351561	40.3089	44.9912	50.6956	31.1659	33.7666	32.9385
ENSMUSG00000042202	Slc35e2	solute carrier family 35, member E2 [Source:MGI Symbol;Acc:MGI:2444240]	protein_coding	4	155685873	155707797	+	6574	-0.585311	0.666506	0.000195341	0.0356632	6.77013	8.9157	8.28518	5.11216	5.45171	5.39717
ENSMUSG00000036087	Slain2	SLAIN motif family, member 2 [Source:MGI Symbol;Acc:MGI:1923241]	protein_coding	5	73071647	73136172	+	8446	0.508769	1.42284	0.000190858	0.0356632	7.03621	6.74103	7.80089	11.2715	9.86507	9.57012
ENSMUSG00000006262	Mob1b	MOB kinase activator 1B [Source:MGI Symbol;Acc:MGI:1915723]	protein_coding	5	88868714	88912079	+	15033	-0.554321	0.680977	0.000182799	0.0356632	3.24176	3.54747	3.61197	2.53922	2.38841	2.15616
ENSMUSG00000078671	Chd2	chromodomain helicase DNA binding protein 2 [Source:MGI Symbol;Acc:MGI:2448567]	protein_coding	7	73076386	73191578	-	14300	-0.532479	0.691366	0.000192243	0.0356632	4.45136	4.93724	4.88928	2.95621	3.25631	3.64671
ENSMUSG00000020261	Slc36a1	solute carrier family 36 (proton/amino acid symporter), member 1 [Source:MGI Symbol;Acc:MGI:2445299]	protein_coding	11	55095176	55127156	+	5626	-0.467001	0.723467	0.000186688	0.0356632	17.0853	17.885	18.278	13.5111	11.9851	13.004
ENSMUSG00000005580	Adcy9	adenylate cyclase 9 [Source:MGI Symbol;Acc:MGI:108450]	protein_coding	16	4105393	4238362	-	5197	-0.573249	0.672101	0.000191463	0.0356632	26.3573	29.0743	38.798	22.9771	19.3169	21.003
ENSMUSG00000023830	Igf2r	insulin-like growth factor 2 receptor [Source:MGI Symbol;Acc:MGI:96435]	protein_coding	17	12901293	12988551	-	9308	-0.548723	0.683625	0.000181281	0.0356632	32.267	37.3221	45.574	29.8015	23.1375	25.733
ENSMUSG00000024993	Dennd10	DENN domain containing 10 [Source:MGI Symbol;Acc:MGI:1915144]	protein_coding	19	60800023	60824665	+	6242	-0.602436	0.658641	0.000194448	0.0356632	6.08377	7.03907	6.06236	4.3772	4.41103	3.84137
ENSMUSG00000074221	Zfp568	zinc finger protein 568 [Source:MGI Symbol;Acc:MGI:2142347]	protein_coding	7	29683380	29727707	+	7354	-0.517218	0.698718	0.000199785	0.035773	15.4567	16.4076	17.7891	9.7516	12.2548	12.6666
ENSMUSG00000046562	Unc119b	unc-119 lipid binding chaperone B [Source:MGI Symbol;Acc:MGI:2147162]	protein_coding	5	115260609	115273034	-	4603	0.439128	1.35578	0.000208875	0.036695	32.3741	29.3105	32.3124	44.382	38.8312	44.1613
ENSMUSG00000020256	Aldh1l2	aldehyde dehydrogenase 1 family, member L2 [Source:MGI Symbol;Acc:MGI:2444680]	protein_coding	10	83323314	83370004	-	7503	-0.502609	0.705829	0.000227933	0.0393016	11.4029	12.0138	13.6383	9.15235	9.07398	7.93149
ENSMUSG00000032803	Cdv3	carnitine deficiency-associated gene expressed in ventricle 3 [Source:MGI Symbol;Acc:MGI:2448759]	protein_coding	9	103230293	103243039	-	7403	0.443093	1.35952	0.000236929	0.0399998	16.9807	14.7246	16.59	20.3571	22.7838	22.4999
ENSMUSG00000022434	Fam118a	family with sequence similarity 118, member A [Source:MGI Symbol;Acc:MGI:1920475]	protein_coding	15	84913149	84947031	+	4959	-0.541732	0.686946	0.000240574	0.0399998	9.91766	10.8386	9.96748	6.4702	7.59644	7.02085
ENSMUSG00000000214	Th	tyrosine hydroxylase [Source:MGI Symbol;Acc:MGI:98735]	protein_coding	7	142446489	142484865	-	2364	-0.472652	0.720638	0.000247153	0.0403726	65.2847	54.3754	58.8434	38.787	43.9047	45.8701
ENSMUSG00000027510	Rbm38	RNA binding motif protein 38 [Source:MGI Symbol;Acc:MGI:1889294]	protein_coding	2	172862291	172876527	+	2869	0.76144	1.69518	0.000262415	0.0421266	5.33469	3.91636	3.92179	7.26357	7.02105	8.03679
ENSMUSG00000032826	Ank2	ankyrin 2, brain [Source:MGI Symbol;Acc:MGI:88025]	protein_coding	3	126715261	127292999	-	35510	-0.597321	0.66098	0.000267998	0.0422937	3.11627	3.62465	5.05553	2.62314	2.62265	2.54835
ENSMUSG00000027499	Pkia	protein kinase inhibitor, alpha [Source:MGI Symbol;Acc:MGI:104747]	protein_coding	3	7431729	7510426	+	3721	-0.679236	0.624496	0.00027945	0.0433659	10.1539	12.7996	10.967	5.42263	8.12015	7.61179
ENSMUSG00000068923	Syt11	synaptotagmin XI [Source:MGI Symbol;Acc:MGI:1859547]	protein_coding	3	88652007	88682471	-	5205	-0.422003	0.746388	0.00029093	0.0444074	27.8916	26.7743	29.9948	21.7216	20.594	20.8529
ENSMUSG00000056553	Ptprn2	protein tyrosine phosphatase, receptor type, N polypeptide 2 [Source:MGI Symbol;Acc:MGI:107418]	protein_coding	12	116449340	117240469	+	8602	-0.494459	0.709828	0.000306906	0.0460903	22.9518	23.1999	30.5856	18.9885	17.1142	18.3355
ENSMUSG00000056124	B4galt6	UDP-Gal:betaGlcNAc beta 1,4-galactosyltransferase, polypeptide 6 [Source:MGI Symbol;Acc:MGI:1928380]	protein_coding	18	20817656	20879461	-	5808	0.511715	1.42574	0.000337216	0.0498384	6.64864	7.23301	8.08638	10.7868	10.2695	10.2638
ENSMUSG00000004317	Clcn5	chloride channel, voltage-sensitive 5 [Source:MGI Symbol;Acc:MGI:99486]	protein_coding	X	7020049	7185597	-	11452	-0.509733	0.702352	0.000363607	0.0505674	7.27508	8.50078	9.41442	6.44693	5.60234	5.63844
ENSMUSG00000030091	Nup210	nucleoporin 210 [Source:MGI Symbol;Acc:MGI:1859555]	protein_coding	6	90990050	91093811	-	10474	-0.513738	0.700405	0.000359107	0.0505674	13.5182	13.4815	17.6422	11.6155	9.99055	9.65008
ENSMUSG00000039629	Strip2	striatin interacting protein 2 [Source:MGI Symbol;Acc:MGI:2444363]	protein_coding	6	29917011	29959680	+	8329	0.709369	1.63509	0.000363873	0.0505674	1.38395	1.32889	1.34417	2.24783	2.1986	2.18521
ENSMUSG00000037725	Ckap2	cytoskeleton associated protein 2 [Source:MGI Symbol;Acc:MGI:1931797]	protein_coding	8	22658176	22675835	-	3215	0.447832	1.36399	0.000349544	0.0505674	20.3768	21.6734	20.5282	29.2816	28.9878	27.0336
ENSMUSG00000027198	Ext2	exostosin glycosyltransferase 2 [Source:MGI Symbol;Acc:MGI:108050]	protein_coding	2	93491373	93652913	-	7328	0.47844	1.39324	0.000380726	0.0521315	12.8112	10.1839	12.6272	17.7488	15.8057	16.0744
ENSMUSG00000087651	1500009L16Rik	RIKEN cDNA 1500009L16 gene [Source:MGI Symbol;Acc:MGI:1917034]	protein_coding	10	83558729	83598626	+	3465	0.462449	1.37788	0.000398005	0.0535026	14.4156	14.6164	14.0551	20.1428	20.0826	19.1075
ENSMUSG00000020142	Slc1a4	solute carrier family 1 (glutamate/neutral amino acid transporter), member 4 [Source:MGI Symbol;Acc:MGI:2135601]	protein_coding	11	20252180	20282713	-	3926	-0.547444	0.684231	0.000402232	0.0535026	17.9263	13.7117	17.5377	10.835	12.3605	10.4699
ENSMUSG00000026848	Tor1b	torsin family 1, member B [Source:MGI Symbol;Acc:MGI:1353605]	protein_coding	2	30842971	30849027	+	5327	0.429767	1.34702	0.000412043	0.0540356	15.2433	14.45	15.7626	21.3856	19.5207	20.3081
ENSMUSG00000052298	Cdc42se2	CDC42 small effector 2 [Source:MGI Symbol;Acc:MGI:1919979]	protein_coding	11	54608282	54678501	-	3661	0.444984	1.3613	0.000435463	0.0563139	19.8186	20.1096	21.7277	29.5995	28.3504	25.9747
ENSMUSG00000069805	Fbp1	fructose bisphosphatase 1 [Source:MGI Symbol;Acc:MGI:95492]	protein_coding	13	63012567	63036096	-	1702	0.803567	1.74541	0.000441527	0.0563159	6.35871	6.94652	4.70322	10.2616	9.45273	11.5648
ENSMUSG00000033585	Ndn	necdin, MAGE family member [Source:MGI Symbol;Acc:MGI:97290]	protein_coding	7	61996317	62000010	+	3694	0.509111	1.42317	0.000467181	0.0579989	8.5119	8.92079	8.94074	12.2856	13.1368	12.0963
ENSMUSG00000002265	Peg3	paternally expressed 3 [Source:MGI Symbol;Acc:MGI:104748]	protein_coding	7	6706891	6733430	-	13616	-0.447131	0.7335	0.000462703	0.0579989	100.206	111.385	132.574	91.5963	77.937	82.722
ENSMUSG00000063455	D630045J12Rik	RIKEN cDNA D630045J12 gene [Source:MGI Symbol;Acc:MGI:2669829]	protein_coding	6	38100109	38230944	-	13450	-0.55174	0.682197	0.000502363	0.0599815	4.94216	5.39264	6.80478	4.00872	3.44265	4.23447
ENSMUSG00000032244	Fem1b	fem 1 homolog b [Source:MGI Symbol;Acc:MGI:1335087]	protein_coding	9	62699103	62719216	-	6785	-0.397702	0.759067	0.000501995	0.0599815	40.443	44.0078	47.5629	34.5065	33.6112	32.0466
ENSMUSG00000048249	Crebrf	CREB3 regulatory factor [Source:MGI Symbol;Acc:MGI:1924378]	protein_coding	17	26934624	26995609	+	8564	-0.613669	0.653532	0.000502477	0.0599815	3.70892	4.86617	4.43825	3.03589	2.97831	2.48941
ENSMUSG00000042662	Dusp15	dual specificity phosphatase-like 15 [Source:MGI Symbol;Acc:MGI:1934928]	protein_coding	2	152782917	152793618	-	4391	-0.471215	0.721357	0.000543083	0.0632081	17.8363	17.5684	18.4469	12.7913	11.6473	14.3677
ENSMUSG00000048154	Kmt2d	lysine (K)-specific methyltransferase 2D [Source:MGI Symbol;Acc:MGI:2682319]	protein_coding	15	98729550	98769085	-	19931	-0.645952	0.639071	0.000539708	0.0632081	6.10473	6.97951	10.8215	5.77219	4.3806	5.11228
ENSMUSG00000038482	Tfdp1	transcription factor Dp 1 [Source:MGI Symbol;Acc:MGI:101934]	protein_coding	8	13388751	13428448	+	3670	0.372326	1.29444	0.000554021	0.0636851	45.0364	44.5758	43.486	56.0975	58.2012	57.8957
ENSMUSG00000031513	Leprotl1	leptin receptor overlapping transcript-like 1 [Source:MGI Symbol;Acc:MGI:1915442]	protein_coding	8	34602726	34614187	-	2879	-0.436866	0.738738	0.000577792	0.0656076	38.6145	35.3286	32.8791	25.3687	26.9644	26.5305
ENSMUSG00000041220	Elovl6	ELOVL family member 6, elongation of long chain fatty acids (yeast) [Source:MGI Symbol;Acc:MGI:2156528]	protein_coding	3	129326004	129432144	+	6431	-0.545635	0.68509	0.000585387	0.0656691	5.81536	6.2585	6.58925	4.50574	3.83393	4.43601
ENSMUSG00000015944	Castor2	cytosolic arginine sensor for mTORC1 subunit 2 [Source:MGI Symbol;Acc:MGI:1933384]	protein_coding	5	134128550	134173182	+	7560	0.441728	1.35823	0.000616615	0.0675447	40.5324	39.197	50.2989	56.0314	55.6511	64.8197
ENSMUSG00000034158	Lrrc58	leucine rich repeat containing 58 [Source:MGI Symbol;Acc:MGI:2443542]	protein_coding	16	37688751	37709220	+	8604	-0.46809	0.722921	0.000614659	0.0675447	10.0032	9.88201	11.2945	8.19647	7.58598	6.76205
ENSMUSG00000038539	Atf5	activating transcription factor 5 [Source:MGI Symbol;Acc:MGI:2141857]	protein_coding	7	44461680	44466082	-	1993	-0.388487	0.76393	0.000658868	0.071334	137.01	117.888	124.82	91.8817	98.5111	99.5316
ENSMUSG00000026153	Fam135a	family with sequence similarity 135, member A [Source:MGI Symbol;Acc:MGI:1915437]	protein_coding	1	24050174	24139422	-	7773	-0.402171	0.756719	0.000684764	0.0732855	28.0771	31.7043	32.7241	23.7372	24.4169	21.8235
ENSMUSG00000021589	Rhobtb3	Rho-related BTB domain containing 3 [Source:MGI Symbol;Acc:MGI:1920546]	protein_coding	13	76017656	76092044	-	5781	0.615206	1.53178	0.000698662	0.0739232	3.35646	2.77037	3.36004	5.27555	4.88723	4.39532
ENSMUSG00000039542	Ncam1	neural cell adhesion molecule 1 [Source:MGI Symbol;Acc:MGI:97281]	protein_coding	9	49413436	49710225	-	8664	-0.445314	0.734424	0.000707709	0.0740391	21.8858	21.9209	28.0214	16.6078	18.343	17.7794
ENSMUSG00000052727	Map1b	microtubule-associated protein 1B [Source:MGI Symbol;Acc:MGI:1306778]	protein_coding	13	99557954	99653048	-	15846	-0.556375	0.680009	0.000730053	0.075528	19.2649	23.2249	32.1894	18.8874	16.0922	15.7609
ENSMUSG00000031166	Wdr13	WD repeat domain 13 [Source:MGI Symbol;Acc:MGI:1914661]	protein_coding	X	7989540	7999131	-	5277	-0.440504	0.736877	0.000786824	0.0796317	19.0526	16.2712	18.7761	12.311	13.5585	13.9803
ENSMUSG00000029622	Arpc1b	actin related protein 2/3 complex, subunit 1B [Source:MGI Symbol;Acc:MGI:1343142]	protein_coding	5	145051025	145067515	+	5115	0.561253	1.47555	0.000782558	0.0796317	5.02043	3.93435	4.74966	6.91956	6.5976	6.72676
ENSMUSG00000024290	Rock1	Rho-associated coiled-coil containing protein kinase 1 [Source:MGI Symbol;Acc:MGI:107927]	protein_coding	18	10064401	10182045	-	18094	-0.439823	0.737225	0.000798165	0.0799109	5.22743	6.14029	6.27411	4.27415	4.56872	4.1592
ENSMUSG00000038384	Setd1b	SET domain containing 1B [Source:MGI Symbol;Acc:MGI:2652820]	protein_coding	5	123280256	123306692	+	12068	-0.604753	0.657584	0.000861173	0.0840999	3.66678	3.35598	5.25085	2.59844	2.74761	2.72827
ENSMUSG00000037606	Osbpl5	oxysterol binding protein-like 5 [Source:MGI Symbol;Acc:MGI:1930265]	protein_coding	7	143242499	143310722	-	4915	-0.635159	0.64387	0.000867103	0.0840999	6.89246	4.7598	6.56021	3.74189	4.19149	3.8071
ENSMUSG00000031672	Got2	glutamatic-oxaloacetic transaminase 2, mitochondrial [Source:MGI Symbol;Acc:MGI:95792]	protein_coding	8	96590762	96615175	-	4824	0.381373	1.30258	0.000865383	0.0840999	32.8291	29.3756	34	40.511	41.8922	42.8694
ENSMUSG00000037851	Iars	isoleucine-tRNA synthetase [Source:MGI Symbol;Acc:MGI:2145219]	protein_coding	13	49835576	49887743	+	5272	-0.421148	0.74683	0.000894364	0.0854905	31.9343	26.7044	32.1513	21.0942	22.3915	24.2826
ENSMUSG00000025019	Lcor	ligand dependent nuclear receptor corepressor [Source:MGI Symbol;Acc:MGI:2443930]	protein_coding	19	41471076	41574975	+	12765	-0.851856	0.554072	0.000899804	0.0854905	1.73077	3.46177	3.78012	2.11969	1.47043	1.38177
ENSMUSG00000038174	Fam126b	family with sequence similarity 126, member B [Source:MGI Symbol;Acc:MGI:1098784]	protein_coding	1	58561965	58625482	-	12041	-0.624956	0.64844	0.000912978	0.0858661	3.04743	4.86769	3.97486	2.74163	2.71032	2.2546
ENSMUSG00000039601	Rcan2	regulator of calcineurin 2 [Source:MGI Symbol;Acc:MGI:1858219]	protein_coding	17	44112242	44350407	+	4372	0.447448	1.36363	0.000990397	0.0922159	12.919	10.9704	13.0599	16.1305	17.3973	16.8742
ENSMUSG00000009207	Lnpk	lunapark, ER junction formation factor [Source:MGI Symbol;Acc:MGI:1918115]	protein_coding	2	74350635	74409779	-	9154	-0.529828	0.692637	0.00101596	0.0936596	3.82665	4.44262	4.10327	2.65232	3.10071	2.80927
ENSMUSG00000029189	Sel1l3	sel-1 suppressor of lin-12-like 3 (C. elegans) [Source:MGI Symbol;Acc:MGI:1916941]	protein_coding	5	53264425	53371269	-	9850	-0.427672	0.74346	0.00103226	0.0942292	12.8792	11.6966	13.4291	8.3753	10.3114	9.56071
ENSMUSG00000027984	Hadh	hydroxyacyl-Coenzyme A dehydrogenase [Source:MGI Symbol;Acc:MGI:96009]	protein_coding	3	131027068	131065750	-	4977	0.405143	1.32422	0.00104884	0.094271	40.2348	32.7182	37.4537	44.9947	48.6464	52.4916
ENSMUSG00000041126	H2az2	H2A.Z histone variant 2 [Source:MGI Symbol;Acc:MGI:1924855]	protein_coding	11	6377229	6394443	-	1633	0.439086	1.35574	0.00105297	0.094271	60.5877	58.023	49.6365	68.6274	80.6194	78.6761
ENSMUSG00000028228	Cpne3	copine III [Source:MGI Symbol;Acc:MGI:1917818]	protein_coding	4	19519254	19570108	-	7131	-0.542371	0.686641	0.00109472	0.0952611	4.94815	6.3967	5.65198	4.19332	3.76024	3.70661
ENSMUSG00000068748	Ptprz1	protein tyrosine phosphatase, receptor type Z, polypeptide 1 [Source:MGI Symbol;Acc:MGI:97816]	protein_coding	6	22875501	23052915	+	14245	0.397741	1.31744	0.00109133	0.0952611	10.6724	11.9787	12.7243	16.5936	15.4491	14.5427
ENSMUSG00000022960	Donson	downstream neighbor of SON [Source:MGI Symbol;Acc:MGI:1890621]	protein_coding	16	91473696	91485658	-	3130	0.463646	1.37902	0.00107646	0.0952611	12.9509	11.6534	12.0362	17.6487	16.674	16.2033
ENSMUSG00000027313	Chac1	ChaC, cation transport regulator 1 [Source:MGI Symbol;Acc:MGI:1916315]	protein_coding	2	119181710	119184862	+	1637	-0.633377	0.644665	0.00112527	0.0970132	23.0023	21.206	21.5774	11.8814	18.3777	12.1801
ENSMUSG00000026889	Rbm18	RNA binding motif protein 18 [Source:MGI Symbol;Acc:MGI:1915139]	protein_coding	2	36006091	36026785	-	5834	0.482552	1.39721	0.00113908	0.0972681	6.59706	7.30138	6.07374	8.73161	9.92107	9.21028
ENSMUSG00000063663	Brwd3	bromodomain and WD repeat domain containing 3 [Source:MGI Symbol;Acc:MGI:3029414]	protein_coding	X	107780622	107877978	-	12692	-0.645387	0.639321	0.00114912	0.0972681	1.79118	2.58979	2.34198	1.61585	1.37067	1.30915
ENSMUSG00000020255	Nopchap1	NOP protein chaperone 1 [Source:MGI Symbol;Acc:MGI:106381]	protein_coding	10	83196085	83324369	+	123179	-0.534647	0.690328	0.00121931	0.102279	0.417986	0.476507	0.493982	0.258332	0.368472	0.33121
ENSMUSG00000019775	Rgs17	regulator of G-protein signaling 17 [Source:MGI Symbol;Acc:MGI:1927469]	protein_coding	10	5775663	5872400	-	8298	-0.684973	0.622017	0.00123304	0.102507	2.37695	3.09212	2.523	1.33939	1.88368	1.73745
ENSMUSG00000051339	2900026A02Rik	RIKEN cDNA 2900026A02 gene [Source:MGI Symbol;Acc:MGI:1920194]	protein_coding	5	113234189	113369102	-	10814	-0.490989	0.711537	0.00126758	0.104039	8.18396	9.72342	11.9938	7.2127	6.70698	7.34685
ENSMUSG00000030788	Rnf141	ring finger protein 141 [Source:MGI Symbol;Acc:MGI:1914400]	protein_coding	7	110399639	110443664	-	10275	-0.410902	0.752153	0.00127381	0.104039	11.5363	13.7915	13.0861	9.11055	10.2604	9.50858
ENSMUSG00000014353	Tmem87b	transmembrane protein 87B [Source:MGI Symbol;Acc:MGI:1919727]	protein_coding	2	128660038	128696181	+	8395	-0.553916	0.681169	0.0013152	0.105294	8.76479	8.9694	8.05499	4.47608	7.26847	5.81593
ENSMUSG00000029192	Tbc1d14	TBC1 domain family, member 14 [Source:MGI Symbol;Acc:MGI:1098708]	protein_coding	5	36647948	36750620	-	9802	-0.420359	0.747239	0.00132311	0.105294	12.583	10.0173	11.9129	8.34882	8.88733	8.54872
ENSMUSG00000030228	Pik3c2g	phosphatidylinositol-4-phosphate 3-kinase catalytic subunit type 2 gamma [Source:MGI Symbol;Acc:MGI:1203730]	protein_coding	6	139564219	139915010	+	12830	-0.739568	0.598919	0.00132126	0.105294	1.22287	1.58814	1.39182	0.654858	0.861473	0.992223
ENSMUSG00000067925	Rtl8a	retrotransposon Gag like 8A [Source:MGI Symbol;Acc:MGI:1913408]	protein_coding	X	52644455	52645649	-	1195	0.647018	1.56593	0.00133446	0.105298	15.112	12.1391	14.4747	17.3833	22.7671	25.199
ENSMUSG00000005687	Bcas2	BCAS2 pre-mRNA processing factor [Source:MGI Symbol;Acc:MGI:1915433]	protein_coding	3	103078971	103086482	+	4390	-0.469362	0.722284	0.00136233	0.105705	18.3072	19.1768	14.919	11.679	12.9311	13.1948
ENSMUSG00000040681	Hmgn1	high mobility group nucleosomal binding domain 1 [Source:MGI Symbol;Acc:MGI:96120]	protein_coding	16	95921818	95928929	-	3221	0.356736	1.28053	0.00135511	0.105705	85.1131	89.0574	76.7636	106.228	107.878	107.06
ENSMUSG00000002733	Plekha3	pleckstrin homology domain-containing, family A (phosphoinositide binding specific) member 3 [Source:MGI Symbol;Acc:MGI:1932515]	protein_coding	2	76505625	76527172	+	3126	-0.520603	0.69708	0.00137554	0.105848	14.8317	15.0481	13.6453	11.7667	9.62389	8.94612
ENSMUSG00000099083	Atf7	activating transcription factor 7 [Source:MGI Symbol;Acc:MGI:2443472]	protein_coding	15	102434381	102533899	-	10988	-0.504856	0.704731	0.00140306	0.107081	3.82903	3.4798	3.93803	2.3481	2.70221	2.8708
ENSMUSG00000026727	Rsu1	Ras suppressor protein 1 [Source:MGI Symbol;Acc:MGI:103040]	protein_coding	2	13081632	13276226	-	9299	0.581836	1.49675	0.00143267	0.108452	2.76842	2.93059	2.3417	4.75237	3.44621	3.81557
ENSMUSG00000035804	Ins1	insulin I [Source:MGI Symbol;Acc:MGI:96572]	protein_coding	19	52252735	52253914	+	1062	0.417049	1.33519	0.00147337	0.110633	1139.49	942.415	991.583	1138.55	1492.64	1470.7
ENSMUSG00000025757	Hspa4l	heat shock protein 4 like [Source:MGI Symbol;Acc:MGI:107422]	protein_coding	3	40699814	40750538	+	11501	-0.380731	0.768048	0.00156135	0.11265	8.80315	9.35403	9.29643	6.86238	7.30149	6.91244
ENSMUSG00000028639	Ybx1	Y box protein 1 [Source:MGI Symbol;Acc:MGI:99146]	protein_coding	4	119135178	119151801	-	2531	0.371496	1.29369	0.00157282	0.11265	231.182	207.457	239.793	263.161	291.189	322.851
ENSMUSG00000029135	Fosl2	fos-like antigen 2 [Source:MGI Symbol;Acc:MGI:102858]	protein_coding	5	32293145	32315186	+	9680	-0.574996	0.671288	0.00155877	0.11265	2.81161	2.44276	3.09383	1.78376	1.79717	2.02283
ENSMUSG00000020097	Sgpl1	sphingosine phosphate lyase 1 [Source:MGI Symbol;Acc:MGI:1261415]	protein_coding	10	60934421	60983482	-	6143	-0.358908	0.779754	0.00151557	0.11265	21.8605	21.6213	21.5875	16.811	16.8213	17.0779
ENSMUSG00000034731	Dgkh	diacylglycerol kinase, eta [Source:MGI Symbol;Acc:MGI:2444188]	protein_coding	14	78796190	78970216	-	16975	-0.560731	0.677958	0.00154006	0.11265	2.64454	3.81343	4.03307	2.11622	2.50429	2.48775
ENSMUSG00000024042	Sik1	salt inducible kinase 1 [Source:MGI Symbol;Acc:MGI:104754]	protein_coding	17	32063224	32074778	-	5133	0.58091	1.49579	0.00154845	0.11265	6.5124	4.24727	6.61966	8.86722	8.12889	9.03384
ENSMUSG00000051951	Xkr4	X-linked Kx blood group related 4 [Source:MGI Symbol;Acc:MGI:3528744]	protein_coding	1	3276124	3741721	-	6094	-0.837003	0.559805	0.00164612	0.116114	1.86	3.42614	2.83841	1.83465	1.29857	1.40943
ENSMUSG00000024298	Zfp871	zinc finger protein 871 [Source:MGI Symbol;Acc:MGI:1921793]	protein_coding	17	32984470	33007261	-	11116	-0.418074	0.748423	0.00164559	0.116114	13.8839	17.3721	17.5146	12.4385	12.8024	11.2498
ENSMUSG00000042595	Fam199x	family with sequence similarity 199, X-linked [Source:MGI Symbol;Acc:MGI:2384304]	protein_coding	X	135950343	135983252	+	8299	-0.597595	0.660855	0.0016699	0.116906	2.61587	3.30392	3.44678	1.93709	2.23019	2.02062
ENSMUSG00000051391	Ywhag	tyrosine 3-monooxygenase/tryptophan 5-monooxygenase activation protein, gamma polypeptide [Source:MGI Symbol;Acc:MGI:108109]	protein_coding	5	135937263	135963470	-	5500	-0.36254	0.777794	0.00169864	0.11803	70.1048	61.7143	74.0031	51.1567	52.0232	56.805
ENSMUSG00000049516	Spty2d1	SPT2 chromatin protein domain containing 1 [Source:MGI Symbol;Acc:MGI:2142062]	protein_coding	7	46640144	46658159	-	6788	-0.435668	0.739351	0.0017312	0.119402	7.8869	8.7705	8.79091	6.02305	6.48418	6.29653
ENSMUSG00000030245	Golt1b	golgi transport 1B [Source:MGI Symbol;Acc:MGI:1914214]	protein_coding	6	142332947	142349584	+	2818	0.384764	1.30565	0.0017664	0.120845	32.4738	36.51	31.4852	43.4311	44.4668	43.1609
ENSMUSG00000019590	Cyb561	cytochrome b-561 [Source:MGI Symbol;Acc:MGI:103253]	protein_coding	11	105824528	105844162	-	3653	0.416136	1.33435	0.00177809	0.120845	25.4191	20.2225	22.1277	29.3021	28.9138	32.1755
ENSMUSG00000036698	Ago2	argonaute RISC catalytic subunit 2 [Source:MGI Symbol;Acc:MGI:2446632]	protein_coding	15	72967693	73056784	-	14031	-0.497588	0.70829	0.00186578	0.125886	9.78996	10.7988	15.2961	9.01979	8.35744	8.02717
ENSMUSG00000042271	Nxt2	nuclear transport factor 2-like export factor 2 [Source:MGI Symbol;Acc:MGI:2147914]	protein_coding	X	141009766	141022688	+	3176	-0.545574	0.685119	0.00191795	0.128391	10.3438	14.2304	11.2979	8.66529	8.23685	7.64627
ENSMUSG00000018999	Slc35b4	solute carrier family 35, member B4 [Source:MGI Symbol;Acc:MGI:1931249]	protein_coding	6	34130315	34154046	-	9177	0.498883	1.41312	0.00193048	0.128391	9.02975	5.94823	9.00945	11.5559	10.8609	11.4819
ENSMUSG00000025571	Tnrc6c	trinucleotide repeat containing 6C [Source:MGI Symbol;Acc:MGI:2443265]	protein_coding	11	117545115	117654265	+	12843	-0.439915	0.737178	0.0019525	0.128934	9.76311	10.3549	12.4832	9.05056	7.24127	7.73071
ENSMUSG00000071793	2610005L07Rik	RIKEN cDNA 2610005L07 gene [Source:MGI Symbol;Acc:MGI:1914283]	transcribed_unprocessed_pseudogene	8	20016466	20055498	+	4163	-0.632703	0.644967	0.0019726	0.129344	5.21477	5.78074	5.80893	4.41783	3.40906	3.0211
ENSMUSG00000061578	Ksr2	kinase suppressor of ras 2 [Source:MGI Symbol;Acc:MGI:3610315]	protein_coding	5	117552036	117913068	+	13619	-0.629087	0.646585	0.00220513	0.14329	1.63165	1.9579	2.56483	1.26299	1.23896	1.47531
ENSMUSG00000053477	Tcf4	transcription factor 4 [Source:MGI Symbol;Acc:MGI:98506]	protein_coding	18	69476427	69822150	+	27382	-0.446997	0.733568	0.00221606	0.14329	2.16331	2.63661	2.56156	1.94975	1.7794	1.6692
ENSMUSG00000021087	Rtn1	reticulon 1 [Source:MGI Symbol;Acc:MGI:1933947]	protein_coding	12	72258526	72455828	-	4980	0.485402	1.39998	0.00226123	0.144208	11.5347	8.45244	8.90255	12.0224	14.1833	14.2289
ENSMUSG00000040929	Rfx3	regulatory factor X, 3 (influences HLA class II expression) [Source:MGI Symbol;Acc:MGI:106582]	protein_coding	19	27739121	27988566	-	11034	-0.452938	0.730553	0.00226075	0.144208	10.2088	13.922	14.1645	9.47914	9.88655	8.6043
ENSMUSG00000027286	Lrrc57	leucine rich repeat containing 57 [Source:MGI Symbol;Acc:MGI:1913856]	protein_coding	2	120434719	120440001	-	2227	0.526578	1.44051	0.00231179	0.146429	10.467	10.4672	10.0796	17.2594	13.7145	13.6824
ENSMUSG00000028403	Zdhhc21	zinc finger, DHHC domain containing 21 [Source:MGI Symbol;Acc:MGI:1915518]	protein_coding	4	82716975	82778195	-	12972	-0.537131	0.68914	0.00236247	0.147251	2.44366	3.17382	2.53308	1.66767	1.9713	1.96666
ENSMUSG00000029176	Anapc4	anaphase promoting complex subunit 4 [Source:MGI Symbol;Acc:MGI:1098673]	protein_coding	5	52991354	53025139	+	6081	0.372377	1.29448	0.00234601	0.147251	14.459	14.7267	14.0935	17.3631	18.6383	19.976
ENSMUSG00000033004	Mycbp2	MYC binding protein 2, E3 ubiquitin protein ligase [Source:MGI Symbol;Acc:MGI:2179432]	protein_coding	14	103350847	103584250	-	19364	-0.482011	0.715979	0.00238803	0.147251	6.30333	8.64751	9.94737	6.33068	5.81256	5.67649
ENSMUSG00000049148	Plcxd3	phosphatidylinositol-specific phospholipase C, X domain containing 3 [Source:MGI Symbol;Acc:MGI:2442605]	protein_coding	15	4404973	4605035	+	5042	-0.924681	0.526797	0.00237526	0.147251	2.59101	4.52349	5.98418	3.30649	1.60842	1.98742
ENSMUSG00000038095	Sbno1	strawberry notch 1 [Source:MGI Symbol;Acc:MGI:2384298]	protein_coding	5	124506765	124564064	-	19933	-0.370958	0.773269	0.0024782	0.151806	8.16024	8.79187	9.78417	6.44867	6.9492	7.26625
ENSMUSG00000061576	Dpp6	dipeptidylpeptidase 6 [Source:MGI Symbol;Acc:MGI:94921]	protein_coding	5	27022201	27932503	+	12347	0.371729	1.2939	0.0025751	0.156711	6.98632	6.49239	7.46708	8.58363	9.10534	9.4077
ENSMUSG00000043384	Gprasp1	G protein-coupled receptor associated sorting protein 1 [Source:MGI Symbol;Acc:MGI:1917418]	protein_coding	X	134643482	134704223	+	8119	-0.372131	0.772641	0.00263182	0.159123	19.1824	16.0183	18.6847	14.0151	13.1784	14.4201
ENSMUSG00000026972	Arrdc1	arrestin domain containing 1 [Source:MGI Symbol;Acc:MGI:2446136]	protein_coding	2	24815364	24825264	-	2510	0.668926	1.58989	0.00270736	0.159227	4.54139	3.90859	3.90286	7.64354	5.68021	6.31429
ENSMUSG00000028528	Dnajc6	DnaJ heat shock protein family (Hsp40) member C6 [Source:MGI Symbol;Acc:MGI:1919935]	protein_coding	4	101353828	101499996	+	5926	-0.390971	0.762616	0.00268704	0.159227	17.0741	17.7578	20.1487	14.2561	12.8793	14.7699
ENSMUSG00000079426	Arpc4	actin related protein 2/3 complex, subunit 4 [Source:MGI Symbol;Acc:MGI:1915339]	protein_coding	6	113355076	113367409	+	2321	0.457218	1.37289	0.00267886	0.159227	21.3278	18.4971	21.8751	32.6648	26.2335	25.838
ENSMUSG00000022419	Deptor	DEP domain containing MTOR-interacting protein [Source:MGI Symbol;Acc:MGI:2146322]	protein_coding	15	54975713	55122667	+	8874	-0.464098	0.724924	0.00273615	0.159227	5.18862	6.26472	5.74669	4.56249	3.75129	4.14234
ENSMUSG00000000708	Kat2b	K(lysine) acetyltransferase 2B [Source:MGI Symbol;Acc:MGI:1343094]	protein_coding	17	53873889	53979748	+	4867	0.416613	1.33479	0.00271994	0.159227	11.4077	13.3176	13.0428	18.3231	16.676	15.3891
ENSMUSG00000024483	Ankhd1	ankyrin repeat and KH domain containing 1 [Source:MGI Symbol;Acc:MGI:1921733]	protein_coding	18	36693040	36791966	+	9234	-0.49736	0.708402	0.00265936	0.159227	7.94068	11.9138	12.2638	7.77338	7.55712	7.41357
ENSMUSG00000002984	Tomm40	translocase of outer mitochondrial membrane 40 [Source:MGI Symbol;Acc:MGI:1858259]	protein_coding	7	19435238	19449363	-	4513	0.437826	1.35456	0.00279389	0.161577	15.85	12.56	12.3045	19.8923	17.5059	17.7291
ENSMUSG00000039512	Uhrf1bp1	UHRF1 (ICBP90) binding protein 1 [Source:MGI Symbol;Acc:MGI:3041238]	protein_coding	17	28075415	28119015	+	8758	-0.478633	0.717657	0.00281717	0.161918	9.22045	8.65509	12.6235	7.13834	6.82532	7.91574
ENSMUSG00000034336	Ina	internexin neuronal intermediate filament protein, alpha [Source:MGI Symbol;Acc:MGI:96568]	protein_coding	19	47003137	47013766	+	3240	0.380642	1.30192	0.0029517	0.168609	24.7656	21.5321	25.5012	31.5058	32.2764	29.7127
ENSMUSG00000034918	Cdhr2	cadherin-related family member 2 [Source:MGI Symbol;Acc:MGI:2687323]	protein_coding	13	54849274	54884475	+	4129	-0.677722	0.625152	0.00314967	0.177737	4.35816	3.98033	5.19245	2.11495	3.18371	3.15742
ENSMUSG00000021256	Vash1	vasohibin 1 [Source:MGI Symbol;Acc:MGI:2442543]	protein_coding	12	86725474	86738865	+	2599	-0.509686	0.702375	0.0031406	0.177737	16.9768	19.7125	25.2645	15.6799	14.4943	13.3567
ENSMUSG00000019998	Stx7	syntaxin 7 [Source:MGI Symbol;Acc:MGI:1858210]	protein_coding	10	24025200	24066120	+	4473	0.428789	1.3461	0.0032338	0.180299	16.7792	20.2832	14.7047	24.0339	22.2681	23.2939
ENSMUSG00000034361	Cpne2	copine II [Source:MGI Symbol;Acc:MGI:2387578]	protein_coding	8	95259618	95297159	+	3200	0.675003	1.5966	0.0032184	0.180299	3.26197	2.85617	4.68817	5.93338	5.66124	5.71965
ENSMUSG00000074922	Fam122a	family with sequence similarity 122, member A [Source:MGI Symbol;Acc:MGI:1915284]	protein_coding	19	24453866	24454720	-	855	0.437032	1.35382	0.00329044	0.182365	52.2795	43.3475	56.5019	70.876	69.0722	66.1939
ENSMUSG00000028832	Stmn1	stathmin 1 [Source:MGI Symbol;Acc:MGI:96739]	protein_coding	4	134195631	134201154	+	1922	0.354056	1.27815	0.00332301	0.18308	249.491	209.758	206.234	259.427	302.571	288.185
ENSMUSG00000050556	Kcnb1	potassium voltage gated channel, Shab-related subfamily, member 1 [Source:MGI Symbol;Acc:MGI:96666]	protein_coding	2	166937889	167032075	-	11488	-0.399929	0.757895	0.00343288	0.186921	11.5557	10.5836	14.131	8.75901	9.03471	9.68392
ENSMUSG00000035139	Secisbp2	SECIS binding protein 2 [Source:MGI Symbol;Acc:MGI:1922670]	protein_coding	13	51805733	51838080	+	4626	-0.444277	0.734952	0.00342766	0.186921	10.1194	9.00863	9.20868	6.50693	6.77192	7.52624
ENSMUSG00000015829	Tnr	tenascin R [Source:MGI Symbol;Acc:MGI:99516]	protein_coding	1	159351339	159759299	+	12867	-0.536125	0.68962	0.00353648	0.190336	2.33917	2.8022	3.40211	2.17487	1.91622	1.80391
ENSMUSG00000041592	Sdk2	sidekick cell adhesion molecule 2 [Source:MGI Symbol;Acc:MGI:2443847]	protein_coding	11	113667200	113957872	-	15469	-0.514208	0.700177	0.00351734	0.190336	2.81921	3.36618	4.17963	2.75847	2.24922	2.25072
ENSMUSG00000035726	Supt16	SPT16, facilitates chromatin remodeling subunit [Source:MGI Symbol;Acc:MGI:1890948]	protein_coding	14	52397871	52434873	-	5039	-0.355268	0.781724	0.00367801	0.195691	23.1297	26.1753	27.017	20.0871	19.4554	20.089
ENSMUSG00000057193	Slc44a2	solute carrier family 44, member 2 [Source:MGI Symbol;Acc:MGI:1915932]	protein_coding	9	21231994	21266324	+	8677	0.461712	1.37717	0.00367018	0.195691	3.67538	2.95706	3.76757	4.86431	4.66555	4.80792
ENSMUSG00000049764	Zfp280b	zinc finger protein 280B [Source:MGI Symbol;Acc:MGI:1927865]	protein_coding	10	75868484	75879068	+	5224	0.430827	1.34801	0.0037027	0.195886	7.63707	6.75751	8.67961	10.4224	10.2032	10.5011
ENSMUSG00000041439	Mfsd6	major facilitator superfamily domain containing 6 [Source:MGI Symbol;Acc:MGI:1922925]	protein_coding	1	52695445	52766621	-	8231	-0.443904	0.735143	0.00386108	0.200841	6.65983	6.75412	7.45378	4.40452	5.06932	5.85106
ENSMUSG00000038417	Fig4	FIG4 phosphoinositide 5-phosphatase [Source:MGI Symbol;Acc:MGI:2143585]	protein_coding	10	41064168	41179256	-	3282	-0.505014	0.704654	0.0038378	0.200841	9.38531	9.50413	10.5236	5.92624	7.85126	6.94757
ENSMUSG00000034201	Gas2l1	growth arrest-specific 2 like 1 [Source:MGI Symbol;Acc:MGI:1926176]	protein_coding	11	5004132	5015327	-	6100	0.601239	1.51702	0.00385627	0.200841	4.41972	2.76296	4.76273	6.06251	5.19988	6.88097
ENSMUSG00000039191	Rbpj	recombination signal binding protein for immunoglobulin kappa J region [Source:MGI Symbol;Acc:MGI:96522]	protein_coding	5	53623494	53814704	+	12750	0.455688	1.37144	0.00394845	0.202487	2.82272	2.55828	2.90208	4.34814	3.38544	3.6289
ENSMUSG00000036854	Hspb6	heat shock protein, alpha-crystallin-related, B6 [Source:MGI Symbol;Acc:MGI:2685325]	protein_coding	7	30251603	30254868	+	2299	0.472445	1.38746	0.00392464	0.202487	9.27571	9.40998	9.73957	12.8053	13.797	12.8314
ENSMUSG00000024601	Isoc1	isochorismatase domain containing 1 [Source:MGI Symbol;Acc:MGI:1913557]	protein_coding	18	58792538	58813440	+	3377	-0.326041	0.797722	0.00395797	0.202487	47.1614	43.8001	44.6565	34.9685	36.8931	36.2737
ENSMUSG00000025228	Actr1a	ARP1 actin-related protein 1A, centractin alpha [Source:MGI Symbol;Acc:MGI:1858964]	protein_coding	19	46365250	46384187	-	4320	0.345316	1.27043	0.00404297	0.205705	40.2762	35.7919	39.9363	45.0229	48.6114	53.6698
ENSMUSG00000026544	Dusp23	dual specificity phosphatase 23 [Source:MGI Symbol;Acc:MGI:1915690]	protein_coding	1	172458331	172460529	-	1410	0.561431	1.47573	0.00406923	0.205916	10.2643	9.6934	9.01209	15.0142	14.7035	13.017
ENSMUSG00000026484	Rnf2	ring finger protein 2 [Source:MGI Symbol;Acc:MGI:1101759]	protein_coding	1	151333755	151376706	-	4127	0.428546	1.34588	0.00411348	0.206453	9.79122	10.2401	8.73514	12.231	14.1672	12.2765
ENSMUSG00000022964	Tmem50b	transmembrane protein 50B [Source:MGI Symbol;Acc:MGI:1925225]	protein_coding	16	91371391	91394688	-	2446	0.400581	1.32004	0.00412419	0.206453	19.2692	17.826	20.8945	26.7221	25.9356	23.9324
ENSMUSG00000037461	Ints7	integrator complex subunit 7 [Source:MGI Symbol;Acc:MGI:1924315]	protein_coding	1	191307748	191355800	+	7319	0.369606	1.292	0.00416674	0.207468	12.1708	11.365	14.1418	16.4599	15.6107	16.6041
ENSMUSG00000038205	Prkab2	protein kinase, AMP-activated, beta 2 non-catalytic subunit [Source:MGI Symbol;Acc:MGI:1336185]	protein_coding	3	97565509	97581128	+	5096	-0.425104	0.744785	0.00431065	0.211673	8.46979	8.95112	8.16165	6.02364	6.71203	6.30038
ENSMUSG00000039967	Zfp292	zinc finger protein 292 [Source:MGI Symbol;Acc:MGI:1353423]	protein_coding	4	34803113	34882960	-	9986	-0.420188	0.747327	0.00431938	0.211673	6.90663	8.2541	8.67196	5.96902	6.52303	5.31937
ENSMUSG00000011884	Gltp	glycolipid transfer protein [Source:MGI Symbol;Acc:MGI:1929253]	protein_coding	5	114807459	114829045	-	1762	0.376525	1.29821	0.00430735	0.211673	46.1209	37.8329	45.2718	56.1689	53.2262	58.3503
ENSMUSG00000068101	Cenpm	centromere protein M [Source:MGI Symbol;Acc:MGI:1913820]	protein_coding	15	82117980	82128949	-	1617	0.398569	1.3182	0.00439112	0.214062	31.6035	29.7134	26.6563	39.3991	36.8864	39.5534
ENSMUSG00000026826	Nr4a2	nuclear receptor subfamily 4, group A, member 2 [Source:MGI Symbol;Acc:MGI:1352456]	protein_coding	2	56996842	57014015	-	4059	0.544191	1.4582	0.00450554	0.218495	3.18694	3.67713	3.40641	4.95478	4.86597	5.12639
ENSMUSG00000030122	Ptms	parathymosin [Source:MGI Symbol;Acc:MGI:1916452]	protein_coding	6	124890644	124897066	-	1619	0.370954	1.29321	0.00453516	0.218792	357.374	263.102	291.75	379.897	373.014	425.929
ENSMUSG00000036875	Dna2	DNA replication helicase/nuclease 2 [Source:MGI Symbol;Acc:MGI:2443732]	protein_coding	10	62782805	62809964	+	5878	0.401758	1.32112	0.00458556	0.220083	9.36938	9.70035	10.3328	14.44	12.9844	11.4201
ENSMUSG00000022708	Zbtb20	zinc finger and BTB domain containing 20 [Source:MGI Symbol;Acc:MGI:1929213]	protein_coding	16	42696244	43462965	+	30730	-0.561118	0.677776	0.00463648	0.221386	1.1399	1.57988	1.87626	1.19912	1.04709	0.870113
ENSMUSG00000048109	Rbm15	RNA binding motif protein 15 [Source:MGI Symbol;Acc:MGI:2443205]	protein_coding	3	107232737	107240989	-	7423	-0.546892	0.684493	0.00468976	0.221657	4.11511	5.64805	6.09327	3.26191	3.27752	4.29776
ENSMUSG00000054099	Slc25a40	solute carrier family 25, member 40 [Source:MGI Symbol;Acc:MGI:2442486]	protein_coding	5	8472850	8504797	+	8386	0.51194	1.42597	0.00467103	0.221657	2.91709	3.91958	2.88368	5.08044	4.65587	4.09686
ENSMUSG00000028613	Lrp8	low density lipoprotein receptor-related protein 8, apolipoprotein e receptor [Source:MGI Symbol;Acc:MGI:1340044]	protein_coding	4	107659066	107734037	+	12689	-0.349788	0.784699	0.00474707	0.223232	24.7545	24.2784	29.7691	20.2446	19.2094	22.3414
ENSMUSG00000001847	Rac1	Rac family small GTPase 1 [Source:MGI Symbol;Acc:MGI:97845]	protein_coding	5	143489389	143513791	-	4496	0.314943	1.24396	0.00482998	0.225567	41.6906	36.8713	37.987	47.1156	48.7304	49.0672
ENSMUSG00000021488	Nsd1	nuclear receptor-binding SET-domain protein 1 [Source:MGI Symbol;Acc:MGI:1276545]	protein_coding	13	55357595	55466138	+	17483	-0.455403	0.729306	0.00484517	0.225567	5.40645	7.76016	8.34725	5.52468	5.31569	4.84555
ENSMUSG00000033964	Zbtb41	zinc finger and BTB domain containing 41 [Source:MGI Symbol;Acc:MGI:2444487]	protein_coding	1	139350026	139380743	+	8400	-0.456549	0.728727	0.00489972	0.225848	9.08739	12.7174	12.4085	9.50601	8.01157	7.40709
ENSMUSG00000023905	Tnfrsf12a	tumor necrosis factor receptor superfamily, member 12a [Source:MGI Symbol;Acc:MGI:1351484]	protein_coding	17	23894419	23896442	-	1932	-0.619286	0.650993	0.00489835	0.225848	21.2468	32.2904	16.4573	17.0869	13.4389	14.9777
ENSMUSG00000071551	Akr1c19	aldo-keto reductase family 1, member C19 [Source:MGI Symbol;Acc:MGI:2653678]	protein_coding	13	4278699	4302842	+	5892	-0.416141	0.749426	0.00492907	0.226082	17.39	22.0728	18.7829	16.6176	14.2523	12.764
ENSMUSG00000019699	Akt3	thymoma viral proto-oncogene 3 [Source:MGI Symbol;Acc:MGI:1345147]	protein_coding	1	176847639	177085769	-	5124	-0.400317	0.757692	0.00520244	0.22849	20.4839	23.9083	26.1537	20.0637	17.4223	15.9542
ENSMUSG00000055980	Irs1	insulin receptor substrate 1 [Source:MGI Symbol;Acc:MGI:99454]	protein_coding	1	82210822	82269137	-	9144	-0.702723	0.614412	0.00502672	0.22849	1.54774	1.91654	2.67525	1.2227	1.52344	1.03436
ENSMUSG00000034636	Zyg11b	zyg-ll family member B, cell cycle regulator [Source:MGI Symbol;Acc:MGI:2685277]	protein_coding	4	108086921	108158293	-	9046	-0.39774	0.759046	0.00509201	0.22849	8.8915	11.2252	11.213	8.49806	7.77925	7.49417
ENSMUSG00000043831	Lysmd4	LysM, putative peptidoglycan-binding, domain containing 4 [Source:MGI Symbol;Acc:MGI:1922349]	protein_coding	7	66872292	66957078	+	5121	-0.617292	0.651894	0.00514153	0.22849	3.26383	4.30635	3.45423	1.95071	2.68192	2.5358
ENSMUSG00000037493	Cib2	calcium and integrin binding family member 2 [Source:MGI Symbol;Acc:MGI:1929293]	protein_coding	9	54452078	54467502	-	1433	-0.404876	0.755301	0.00517557	0.22849	34.142	34.9915	31.954	24.0526	25.3296	26.8649
ENSMUSG00000040524	Zfp609	zinc finger protein 609 [Source:MGI Symbol;Acc:MGI:2674092]	protein_coding	9	65599673	65734846	-	8268	-0.445354	0.734404	0.00518576	0.22849	9.54228	9.89822	13.8591	8.60158	8.12366	7.72941
ENSMUSG00000060657	Marf1	meiosis regulator and mRNA stability 1 [Source:MGI Symbol;Acc:MGI:2444505]	protein_coding	16	13927037	13981215	-	10153	-0.387523	0.764441	0.00507935	0.22849	8.26264	8.44043	9.78088	6.00116	7.23381	7.00437
ENSMUSG00000003199	Mpnd	MPN domain containing [Source:MGI Symbol;Acc:MGI:1915297]	protein_coding	17	56312711	56323790	+	2305	0.373702	1.29567	0.00516499	0.22849	26.4211	28.9568	25.2812	37.2541	33.5657	33.5808
ENSMUSG00000063888	Rpl7l1	ribosomal protein L7-like 1 [Source:MGI Symbol;Acc:MGI:1913479]	protein_coding	17	47084833	47093598	-	3495	0.361522	1.28478	0.00510554	0.22849	17.2419	15.7146	16.1448	20.2538	21.1078	21.6935
ENSMUSG00000040699	Limd2	LIM domain containing 2 [Source:MGI Symbol;Acc:MGI:1915053]	protein_coding	11	106047082	106051686	-	3707	0.486446	1.40099	0.00523401	0.228797	5.99444	5.27037	6.28188	7.54897	9.17408	7.88878
ENSMUSG00000048732	Klhl11	kelch-like 11 [Source:MGI Symbol;Acc:MGI:2388648]	protein_coding	11	100353440	100363567	-	2393	-0.853918	0.55328	0.00530408	0.230165	3.85356	7.67378	10.7371	4.81035	3.79887	3.71743
ENSMUSG00000034243	Golgb1	golgi autoantigen, golgin subfamily b, macrogolgin 1 [Source:MGI Symbol;Acc:MGI:1099447]	protein_coding	16	36695502	36753447	+	11862	-0.374217	0.771524	0.00531474	0.230165	14.1282	16.7249	18.0789	13.9484	11.887	11.8999
ENSMUSG00000002781	Tmem143	transmembrane protein 143 [Source:MGI Symbol;Acc:MGI:1917459]	protein_coding	7	45546365	45566837	+	7518	0.607431	1.52354	0.00536849	0.23035	1.64398	1.32725	1.51896	2.62231	1.97472	2.25093
ENSMUSG00000022043	Trim35	tripartite motif-containing 35 [Source:MGI Symbol;Acc:MGI:1914104]	protein_coding	14	66534480	66548873	+	4618	-0.284243	0.821173	0.00535351	0.23035	118.412	116.916	123.678	100.122	94.6029	99.9148
ENSMUSG00000035000	Dpp4	dipeptidylpeptidase 4 [Source:MGI Symbol;Acc:MGI:94919]	protein_coding	2	62160417	62242575	-	6319	-0.374305	0.771477	0.00554698	0.231973	15.4852	19.3604	16.362	13.1391	13.786	12.5568
ENSMUSG00000039231	Suv39h1	suppressor of variegation 3-9 1 [Source:MGI Symbol;Acc:MGI:1099440]	protein_coding	X	7927410	7940999	-	5270	0.416409	1.3346	0.00548326	0.231973	10.1222	7.6691	9.18807	11.1223	12.1618	12.728
ENSMUSG00000018076	Med13l	mediator complex subunit 13-like [Source:MGI Symbol;Acc:MGI:2670178]	protein_coding	5	118698744	118903503	+	15427	-0.529593	0.69275	0.0055558	0.231973	1.97591	2.39698	3.06978	1.80968	1.50497	1.83928
ENSMUSG00000029563	Foxp2	forkhead box P2 [Source:MGI Symbol;Acc:MGI:2148705]	protein_coding	6	14901348	15441976	+	16346	-0.415945	0.749529	0.00554732	0.231973	3.36138	4.09354	3.85265	2.51738	3.09279	2.85872
ENSMUSG00000032324	Tspan3	tetraspanin 3 [Source:MGI Symbol;Acc:MGI:1928098]	protein_coding	9	56039009	56072761	-	4274	0.308896	1.23876	0.00555481	0.231973	58.0153	50.6558	51.6036	64.3142	66.4564	67.6688
ENSMUSG00000002028	Kmt2a	lysine (K)-specific methyltransferase 2A [Source:MGI Symbol;Acc:MGI:96995]	protein_coding	9	44714652	44792594	-	16670	-0.491429	0.71132	0.00544179	0.231973	7.17601	9.87399	12.4985	7.94112	6.25366	6.81161
ENSMUSG00000044308	Ubr3	ubiquitin protein ligase E3 component n-recognin 3 [Source:MGI Symbol;Acc:MGI:1861100]	protein_coding	2	69727590	69854357	+	9719	-0.36042	0.778938	0.00569485	0.236717	17.7113	21.1288	22.4051	17.2146	14.9454	15.5233
ENSMUSG00000032218	Ccnb2	cyclin B2 [Source:MGI Symbol;Acc:MGI:88311]	protein_coding	9	70314974	70328829	-	1531	0.309948	1.23966	0.0057395	0.237513	78.8457	79.0313	77.1848	99.299	95.3884	96.5405
ENSMUSG00000024712	Rfk	riboflavin kinase [Source:MGI Symbol;Acc:MGI:1914688]	protein_coding	19	17371407	17378713	+	2603	-0.344134	0.787781	0.00580437	0.239135	39.6336	42.5536	40.4729	30.5238	34.8736	31.1898
ENSMUSG00000028842	Ago3	argonaute RISC catalytic subunit 3 [Source:MGI Symbol;Acc:MGI:2446634]	protein_coding	4	126225497	126323349	-	16571	-0.439596	0.737341	0.00591851	0.24258	3.47419	4.36687	5.06374	3.36949	3.11789	3.02661
ENSMUSG00000063142	Kcnma1	potassium large conductance calcium-activated channel, subfamily M, alpha member 1 [Source:MGI Symbol;Acc:MGI:99923]	protein_coding	14	23339499	24064559	-	16976	-0.489024	0.712507	0.00594009	0.24258	1.59191	1.95106	2.20932	1.34448	1.38306	1.37029
ENSMUSG00000019852	Arfgef3	ARFGEF family member 3 [Source:MGI Symbol;Acc:MGI:106387]	protein_coding	10	18457587	18619697	-	14579	-0.446389	0.733877	0.00597207	0.242821	10.5596	14.1889	16.8484	11.4715	9.46983	9.57001
ENSMUSG00000037339	Fam53a	family with sequence similarity 53, member A [Source:MGI Symbol;Acc:MGI:1919225]	protein_coding	5	33757691	33786979	-	9114	0.502728	1.41689	0.00602995	0.244108	1.70742	1.61924	1.8426	2.48249	2.44696	2.40088
ENSMUSG00000032254	Kif23	kinesin family member 23 [Source:MGI Symbol;Acc:MGI:1919069]	protein_coding	9	61823187	61854056	-	7901	0.345369	1.27048	0.00621015	0.250315	9.39385	9.07386	10.4857	11.714	12.5073	12.5597
ENSMUSG00000059436	Max	Max protein [Source:MGI Symbol;Acc:MGI:96921]	protein_coding	12	76984043	77008975	-	3598	0.446426	1.36266	0.00625819	0.251164	9.84251	7.57408	8.82146	13.1099	11.5605	11.1117
ENSMUSG00000029313	Aff1	AF4/FMR2 family, member 1 [Source:MGI Symbol;Acc:MGI:1100819]	protein_coding	5	103840240	104003188	+	9458	-0.373315	0.772006	0.00633138	0.253011	12.174	12.7133	15.8796	9.89055	10.7388	10.8327
ENSMUSG00000063687	Pcdhb5	protocadherin beta 5 [Source:MGI Symbol;Acc:MGI:2136739]	protein_coding	18	37453434	37456968	+	3535	0.549646	1.46373	0.00639291	0.253295	4.7644	3.67663	4.86147	7.44841	5.82778	6.23339
ENSMUSG00000047787	Flrt1	fibronectin leucine rich transmembrane protein 1 [Source:MGI Symbol;Acc:MGI:3026647]	protein_coding	19	7069366	7083094	-	5872	-0.690409	0.619678	0.006369	0.253295	4.5368	4.42673	7.69318	4.54035	2.39461	3.38688
ENSMUSG00000024587	Nars	asparaginyl-tRNA synthetase [Source:MGI Symbol;Acc:MGI:1917473]	protein_coding	18	64632718	64649723	-	4355	-0.318719	0.801781	0.00649487	0.256245	57.2157	58.3587	49.3199	43.9927	43.7456	44.3987
ENSMUSG00000030101	Sumf1	sulfatase modifying factor 1 [Source:MGI Symbol;Acc:MGI:1889844]	protein_coding	6	108083989	108162543	-	3405	-0.362518	0.777806	0.0065802	0.258516	31.709	29.9696	30.3153	20.7114	24.374	26.411
ENSMUSG00000036241	Ube2r2	ubiquitin-conjugating enzyme E2R 2 [Source:MGI Symbol;Acc:MGI:1914865]	protein_coding	4	41135743	41193380	+	4189	0.383211	1.30424	0.00668477	0.259341	12.2146	10.2287	10.9177	14.3399	13.8014	15.3535
ENSMUSG00000030815	Phkg2	phosphorylase kinase, gamma 2 (testis) [Source:MGI Symbol;Acc:MGI:1916211]	protein_coding	7	127172512	127182479	+	4000	0.579196	1.49402	0.00666077	0.259341	3.44208	2.80901	3.40067	5.72251	4.23469	4.48625
ENSMUSG00000033909	Usp36	ubiquitin specific peptidase 36 [Source:MGI Symbol;Acc:MGI:1919594]	protein_coding	11	118150477	118181070	-	7689	-0.411002	0.752101	0.00663088	0.259341	9.40299	7.601	10.0905	7.19294	6.14114	7.04146
ENSMUSG00000062591	Tubb4a	tubulin, beta 4A class IVA [Source:MGI Symbol;Acc:MGI:107848]	protein_coding	17	57387066	57394782	-	2228	0.443088	1.35951	0.00676578	0.261395	15.9809	11.968	15.1	20.6961	18.1407	19.7342
ENSMUSG00000030868	Dctn5	dynactin 5 [Source:MGI Symbol;Acc:MGI:1891689]	protein_coding	7	121732264	121748267	+	2649	0.427662	1.34505	0.00682732	0.262147	20.1375	16.46	16.8632	20.0042	25.7751	26.0934
ENSMUSG00000020607	Lratd1	LRAT domain containing 1 [Source:MGI Symbol;Acc:MGI:2145011]	protein_coding	12	14196831	14202055	-	4308	0.512667	1.42669	0.00684157	0.262147	5.45547	4.18476	5.48347	6.40369	6.69491	8.4853
ENSMUSG00000009575	Cbx5	chromobox 5 [Source:MGI Symbol;Acc:MGI:109372]	protein_coding	15	103099971	103148243	-	9006	-0.314025	0.804394	0.00706038	0.269423	46.6317	50.156	57.4575	42.8773	41.0733	40.0556
ENSMUSG00000031111	Igsf1	immunoglobulin superfamily, member 1 [Source:MGI Symbol;Acc:MGI:2147913]	protein_coding	X	48871413	48886626	-	5768	0.306775	1.23694	0.00728249	0.272864	27.7893	24.2482	27.6785	32.9404	32.9611	32.6713
ENSMUSG00000045294	Insig1	insulin induced gene 1 [Source:MGI Symbol;Acc:MGI:1916289]	protein_coding	5	28276361	28283660	+	3093	-0.320056	0.801039	0.00729708	0.272864	42.1748	45.7886	40.6489	33.5379	33.9796	35.4225
ENSMUSG00000038602	Slc35f1	solute carrier family 35, member F1 [Source:MGI Symbol;Acc:MGI:2139810]	protein_coding	10	52566629	52987718	+	4941	0.428412	1.34575	0.00728857	0.272864	6.06559	6.44877	7.77191	9.78752	8.76244	8.76406
ENSMUSG00000006930	Hap1	huntingtin-associated protein 1 [Source:MGI Symbol;Acc:MGI:1261831]	protein_coding	11	100238153	100246954	-	3766	0.343747	1.26905	0.00722665	0.272864	37.1206	31.4831	39.9101	45.4274	43.2762	48.9533
ENSMUSG00000025060	Slk	STE20-like kinase [Source:MGI Symbol;Acc:MGI:103241]	protein_coding	19	47568117	47633685	+	8356	-0.344397	0.787637	0.00727431	0.272864	10.8289	12.9048	11.7503	9.19187	9.24343	9.48965
ENSMUSG00000024064	Galnt14	polypeptide N-acetylgalactosaminyltransferase 14 [Source:MGI Symbol;Acc:MGI:1918935]	protein_coding	17	73800223	74017448	-	5898	-0.378934	0.769006	0.00736731	0.274388	14.9727	12.2265	15.1287	9.82584	11.5654	11.156
ENSMUSG00000046593	Tmem215	transmembrane protein 215 [Source:MGI Symbol;Acc:MGI:2444167]	protein_coding	4	40472180	40477168	+	4741	0.379695	1.30107	0.00743143	0.275673	10.887	10.3288	10.4848	13.047	12.6497	15.5069
ENSMUSG00000028833	Ncdn	neurochondrin [Source:MGI Symbol;Acc:MGI:1347351]	protein_coding	4	126637543	126647231	-	3710	-0.393962	0.761036	0.00757275	0.279631	29.0677	26.7148	31.9121	18.2063	23.4984	24.9977
ENSMUSG00000020326	Ccng1	cyclin G1 [Source:MGI Symbol;Acc:MGI:102890]	protein_coding	11	40639379	40646138	-	3512	-0.416957	0.749003	0.00759818	0.279631	14.7333	16.2354	14.0264	9.94603	12.8865	10.8452
ENSMUSG00000048826	Dact2	dishevelled-binding antagonist of beta-catenin 2 [Source:MGI Symbol;Acc:MGI:1920347]	protein_coding	17	14415314	14424566	-	3379	0.40841	1.32722	0.00763123	0.279742	18.137	12.8543	16.2683	20.4792	20.1486	22.1054
ENSMUSG00000078515	Ddi2	DNA-damage inducible protein 2 [Source:MGI Symbol;Acc:MGI:1917244]	protein_coding	4	141404860	141450730	-	9553	-0.356369	0.781128	0.00784996	0.285853	8.70116	9.09343	9.35215	7.56921	6.25047	7.36938
ENSMUSG00000024387	Csnk2b	casein kinase 2, beta polypeptide [Source:MGI Symbol;Acc:MGI:88548]	protein_coding	17	35335172	35341029	-	2067	0.380206	1.30153	0.00785933	0.285853	39.3464	30.1815	32.4711	42.0237	42.4614	48.2068
ENSMUSG00000021302	Ggps1	geranylgeranyl diphosphate synthase 1 [Source:MGI Symbol;Acc:MGI:1341724]	protein_coding	13	14225244	14238073	-	4721	-0.480034	0.716961	0.00789131	0.285899	11.2044	12.5395	10.4581	6.05369	9.36471	9.075
ENSMUSG00000027367	Stard7	START domain containing 7 [Source:MGI Symbol;Acc:MGI:2139090]	protein_coding	2	127112138	127140852	+	5567	-0.294116	0.815572	0.00793019	0.286194	33.3019	33.0011	33.1424	26.4886	26.1039	28.4601
ENSMUSG00000006021	Kptn	kaptin [Source:MGI Symbol;Acc:MGI:1890380]	protein_coding	7	15853820	15861441	+	3341	0.467094	1.38232	0.00797865	0.286728	6.65112	6.37478	5.74693	9.60363	8.41732	7.91135
ENSMUSG00000020171	Yeats4	YEATS domain containing 4 [Source:MGI Symbol;Acc:MGI:1927224]	protein_coding	10	117051126	117060412	-	1415	0.408518	1.32732	0.00800658	0.286728	28.874	30.3404	24.7253	33.6157	37.1605	40.4306
ENSMUSG00000059146	Ntrk3	neurotrophic tyrosine kinase, receptor, type 3 [Source:MGI Symbol;Acc:MGI:97385]	protein_coding	7	77825707	78387760	-	30170	-0.368406	0.774638	0.00811122	0.288007	2.25632	2.08446	2.40277	1.84413	1.79922	1.58273
ENSMUSG00000019820	Utrn	utrophin [Source:MGI Symbol;Acc:MGI:104631]	protein_coding	10	12257932	12745109	-	17108	-0.41509	0.749973	0.00813511	0.288007	14.2504	19.1787	22.6753	15.3441	12.8064	13.902
ENSMUSG00000110331	Nudc-ps1	nuclear distribution gene C homolog (Aspergillus), pseudogene 1 [Source:MGI Symbol;Acc:MGI:2142657]	processed_pseudogene	8	29776459	29777009	-	551	0.497574	1.41184	0.00810087	0.288007	29.4043	31.0446	26.008	40.4621	38.2196	43.053
ENSMUSG00000040818	Dennd6a	DENN/MADD domain containing 6A [Source:MGI Symbol;Acc:MGI:2442980]	protein_coding	14	26295011	26355477	+	8343	-0.360099	0.779111	0.00817619	0.288365	8.98828	8.56299	10.0174	6.77183	7.79195	6.91844
ENSMUSG00000036206	Sh3bp4	SH3-domain binding protein 4 [Source:MGI Symbol;Acc:MGI:2138297]	protein_coding	1	88998137	89082790	+	5112	0.538181	1.45214	0.00827313	0.290683	2.41773	2.62444	2.95659	4.413	3.62057	3.59038
ENSMUSG00000041219	Arhgap11a	Rho GTPase activating protein 11A [Source:MGI Symbol;Acc:MGI:2444300]	protein_coding	2	113661837	113679006	-	5332	-0.311252	0.805942	0.00834051	0.291949	36.0427	40.9033	43.044	32.9912	31.4124	32.2554
ENSMUSG00000030979	Uros	uroporphyrinogen III synthase [Source:MGI Symbol;Acc:MGI:98917]	protein_coding	7	133287972	133311801	-	3576	0.397567	1.31728	0.00839321	0.292694	8.3809	7.87861	8.03042	10.3045	10.7538	10.9228
ENSMUSG00000089917	Uckl1	uridine-cytidine kinase 1-like 1 [Source:MGI Symbol;Acc:MGI:1915806]	protein_coding	2	181210942	181226685	-	4629	0.393022	1.31314	0.0084955	0.293855	9.7808	8.47748	9.5655	12.9911	10.6811	12.8559
ENSMUSG00000041028	Ghitm	growth hormone inducible transmembrane protein [Source:MGI Symbol;Acc:MGI:1913342]	protein_coding	14	36842049	36857229	-	3756	-0.345942	0.786794	0.00851128	0.293855	65.6413	73.9612	55.3224	52.9108	50.6698	49.7234
ENSMUSG00000038664	Herc1	HECT and RLD domain containing E3 ubiquitin protein ligase family member 1 [Source:MGI Symbol;Acc:MGI:2384589]	protein_coding	9	66257732	66416057	+	27464	-0.379025	0.768957	0.0085212	0.293855	5.88529	7.12599	8.57487	5.84382	5.31511	5.43198
ENSMUSG00000037475	Thoc2	THO complex 2 [Source:MGI Symbol;Acc:MGI:2442413]	protein_coding	X	40883868	41009551	-	12666	-0.395639	0.760152	0.00855577	0.293959	7.17945	10.248	8.0436	6.17896	6.67121	6.49865
ENSMUSG00000060519	Tor3a	torsin family 3, member A [Source:MGI Symbol;Acc:MGI:1353652]	protein_coding	1	156481187	156501926	-	3892	-0.414905	0.750069	0.00868397	0.295308	14.2655	13.8962	12.8295	8.70297	10.1327	11.8618
ENSMUSG00000038844	Kif16b	kinesin family member 16B [Source:MGI Symbol;Acc:MGI:1098240]	protein_coding	2	142459394	142743451	-	9066	-0.424462	0.745116	0.00872191	0.295308	4.35118	5.06842	5.22364	3.73615	3.17409	3.98695
ENSMUSG00000029413	Naaa	N-acylethanolamine acid amidase [Source:MGI Symbol;Acc:MGI:1914361]	protein_coding	5	92405518	92426029	-	3721	0.416533	1.33472	0.00870993	0.295308	6.78076	6.60261	6.52903	8.37397	8.94623	9.23307
ENSMUSG00000038437	Mllt6	myeloid/lymphoid or mixed-lineage leukemia; translocated to, 6 [Source:MGI Symbol;Acc:MGI:1935145]	protein_coding	11	97554240	97576289	+	7451	-0.470338	0.721796	0.00867612	0.295308	8.8095	8.0126	12.5239	5.97545	7.53103	7.67121
ENSMUSG00000029787	Avl9	AVL9 cell migration associated [Source:MGI Symbol;Acc:MGI:1926187]	protein_coding	6	56691884	56738897	+	8590	-0.367081	0.77535	0.00882797	0.296741	10.5861	13.2658	11.8343	9.5884	9.79867	8.27291
ENSMUSG00000014498	Ankrd52	ankyrin repeat domain 52 [Source:MGI Symbol;Acc:MGI:2444029]	protein_coding	10	128212984	128244573	+	8401	-0.435134	0.739625	0.00879615	0.296741	19.9411	20.3813	30.8909	19.4192	15.6709	17.5388
ENSMUSG00000021140	Pcnx	pecanex homolog [Source:MGI Symbol;Acc:MGI:1891924]	protein_coding	12	81906797	82047698	+	15613	-0.362752	0.77768	0.00888759	0.29684	6.8128	6.83138	8.68373	6.18638	5.65077	5.52415
ENSMUSG00000024743	Syt7	synaptotagmin VII [Source:MGI Symbol;Acc:MGI:1859545]	protein_coding	19	10366454	10430544	+	7487	-0.35199	0.783502	0.00889469	0.29684	30.0905	27.9652	38.4677	24.5645	25.6728	25.3476
ENSMUSG00000038453	Srcin1	SRC kinase signaling inhibitor 1 [Source:MGI Symbol;Acc:MGI:1933179]	protein_coding	11	97400166	97467012	-	10980	-0.415934	0.749534	0.00896195	0.298017	6.87628	7.60615	9.79363	5.48891	5.88486	6.81206
ENSMUSG00000048385	Scrt1	scratch family zinc finger 1 [Source:MGI Symbol;Acc:MGI:2176606]	protein_coding	15	76400403	76406699	-	4380	-0.349051	0.7851	0.00900072	0.298241	20.1181	17.7848	21.241	14.7114	16.6936	15.0341
ENSMUSG00000111977	Gm47163	predicted gene, 47163 [Source:MGI Symbol;Acc:MGI:6095939]	lncRNA	10	79473690	79475354	+	1665	0.514246	1.42825	0.00907689	0.298648	9.57695	9.11533	10.3887	11.4432	15.8297	14.2783
ENSMUSG00000024330	Col11a2	collagen, type XI, alpha 2 [Source:MGI Symbol;Acc:MGI:88447]	protein_coding	17	34258411	34285659	+	6874	-0.545935	0.684947	0.00907714	0.298648	3.33515	2.57384	3.72971	1.89595	2.44515	2.26844
ENSMUSG00000037341	Slc9a7	solute carrier family 9 (sodium/hydrogen exchanger), member 7 [Source:MGI Symbol;Acc:MGI:2444530]	protein_coding	X	19971993	20158046	-	3820	-0.482356	0.715808	0.0093256	0.299311	16.7473	22.192	28.1503	18.929	14.1416	14.9361
ENSMUSG00000028330	Ncbp1	nuclear cap binding protein subunit 1 [Source:MGI Symbol;Acc:MGI:1891840]	protein_coding	4	46138613	46172403	+	3386	0.312592	1.24194	0.00917351	0.299311	34.4212	31.896	31.6592	38.9395	43.6519	39.0461
ENSMUSG00000029752	Asns	asparagine synthetase [Source:MGI Symbol;Acc:MGI:1350929]	protein_coding	6	7675169	7693254	-	2735	-0.317056	0.802706	0.0094001	0.299311	90.6843	73.2431	81.8898	62.3101	69.6809	65.2386
ENSMUSG00000030494	Rhpn2	rhophilin, Rho GTPase binding protein 2 [Source:MGI Symbol;Acc:MGI:1289234]	protein_coding	7	35033595	35091714	+	6304	0.529688	1.44362	0.00927888	0.299311	2.81388	2.31441	2.71721	3.48411	3.23683	4.59837
ENSMUSG00000030451	Herc2	HECT and RLD domain containing E3 ubiquitin protein ligase 2 [Source:MGI Symbol;Acc:MGI:103234]	protein_coding	7	55699944	55881548	+	16175	-0.402065	0.756774	0.00926433	0.299311	10.4916	13.2399	15.4247	11.2026	8.64865	9.76361
ENSMUSG00000037852	Cpe	carboxypeptidase E [Source:MGI Symbol;Acc:MGI:101932]	protein_coding	8	65045576	65146088	-	2609	0.278199	1.21268	0.00922702	0.299311	1470.88	1314.88	1341.09	1540.38	1705.25	1756.53
ENSMUSG00000032300	1700017B05Rik	RIKEN cDNA 1700017B05 gene [Source:MGI Symbol;Acc:MGI:1921461]	protein_coding	9	57160400	57169895	-	5235	0.612892	1.52932	0.00940941	0.299311	2.2753	1.97014	3.03683	4.61261	3.1857	3.36929
ENSMUSG00000042590	Ipo11	importin 11 [Source:MGI Symbol;Acc:MGI:2442377]	protein_coding	13	106930947	107073466	-	6452	-0.32883	0.796182	0.00928595	0.299311	15.2256	15.3484	17.222	12.94	13.2281	11.8859
ENSMUSG00000033055	Ankrd54	ankyrin repeat domain 54 [Source:MGI Symbol;Acc:MGI:2444209]	protein_coding	15	78937294	78947093	-	4270	0.38368	1.30467	0.00942372	0.299311	20.3514	14.4137	18.419	21.7525	23.0357	24.5929
ENSMUSG00000036450	Hif1an	hypoxia-inducible factor 1, alpha subunit inhibitor [Source:MGI Symbol;Acc:MGI:2442345]	protein_coding	19	44551289	44564713	+	6606	-0.329123	0.79602	0.00932412	0.299311	19.0487	20.7025	22.6845	16.4139	15.4542	17.8002
ENSMUSG00000046230	Vps13a	vacuolar protein sorting 13A [Source:MGI Symbol;Acc:MGI:2444304]	protein_coding	19	16592730	16758297	-	17801	-0.437634	0.738344	0.00945092	0.299311	3.08304	3.79192	4.82391	3.02146	2.84734	2.76866
ENSMUSG00000031453	Rasa3	RAS p21 protein activator 3 [Source:MGI Symbol;Acc:MGI:1197013]	protein_coding	8	13616948	13727603	-	5095	0.379304	1.30071	0.00978782	0.307887	6.8752	7.30713	8.1193	9.76436	9.19074	10.0445
ENSMUSG00000052369	Tmem106c	transmembrane protein 106C [Source:MGI Symbol;Acc:MGI:1196384]	protein_coding	15	97862081	97868156	+	2434	0.381637	1.30282	0.00975871	0.307887	17.4172	18.9474	17.4788	20.3578	24.6663	25.0376
ENSMUSG00000044475	Ascc1	activating signal cointegrator 1 complex subunit 1 [Source:MGI Symbol;Acc:MGI:1916340]	protein_coding	10	59838627	59935810	+	2193	0.475906	1.39079	0.00987485	0.308539	9.78246	8.64127	9.67429	15.4153	11.7799	11.9129
ENSMUSG00000001285	Myg1	melanocyte proliferating gene 1 [Source:MGI Symbol;Acc:MGI:1929864]	protein_coding	15	102240144	102246574	+	2823	0.332355	1.25907	0.00985704	0.308539	24.1591	21.2078	22.7244	29.7152	28.3565	27.6544
ENSMUSG00000026812	Tsc1	TSC complex subunit 1 [Source:MGI Symbol;Acc:MGI:1929183]	protein_coding	2	28531240	28581179	+	11833	-0.347734	0.785817	0.0100046	0.309431	6.93801	7.5468	8.70445	6.20022	5.84201	6.1741
ENSMUSG00000058793	Cds2	CDP-diacylglycerol synthase (phosphatidate cytidylyltransferase) 2 [Source:MGI Symbol;Acc:MGI:1332236]	protein_coding	2	132105068	132153970	+	9125	-0.322451	0.79971	0.0100004	0.309431	26.7313	25.895	33.1452	22.939	23.107	22.512
ENSMUSG00000030739	Myh14	myosin, heavy polypeptide 14 [Source:MGI Symbol;Acc:MGI:1919210]	protein_coding	7	44255227	44320267	-	7273	-0.566942	0.675046	0.0100363	0.309431	2.35974	2.45569	3.24801	2.06482	1.5107	1.86984
ENSMUSG00000022889	Mrpl39	mitochondrial ribosomal protein L39 [Source:MGI Symbol;Acc:MGI:1351620]	protein_coding	16	84514464	84532630	-	2533	0.418345	1.33639	0.00998347	0.309431	9.961	9.00413	8.86192	12.641	12.2384	12.2919
ENSMUSG00000004891	Nes	nestin [Source:MGI Symbol;Acc:MGI:101784]	protein_coding	3	87878385	87887758	+	6416	-0.479756	0.717099	0.0101636	0.310274	3.91258	3.62012	4.11809	2.784	2.40563	3.15549
ENSMUSG00000035559	Mpv17l2	MPV17 mitochondrial membrane protein-like 2 [Source:MGI Symbol;Acc:MGI:2681846]	protein_coding	8	71211295	71213592	-	1322	0.478373	1.39317	0.0101595	0.310274	21.1202	18.4574	19.2663	34.0289	24.5376	23.4357
ENSMUSG00000022684	Bfar	bifunctional apoptosis regulator [Source:MGI Symbol;Acc:MGI:1914368]	protein_coding	16	13489722	13521476	+	6480	-0.407307	0.754029	0.0101511	0.310274	5.90974	5.38302	5.24363	3.85911	4.29948	4.2999
ENSMUSG00000003452	Bicd1	BICD cargo adaptor 1 [Source:MGI Symbol;Acc:MGI:1101760]	protein_coding	6	149310384	149464827	+	27373	-0.35847	0.779991	0.0102876	0.312091	2.61788	3.11228	3.09411	2.49418	2.13598	2.24875
ENSMUSG00000024575	Pde6a	phosphodiesterase 6A, cGMP-specific, rod, alpha [Source:MGI Symbol;Acc:MGI:97524]	protein_coding	18	61353387	61422995	+	4688	-0.503674	0.705309	0.0102902	0.312091	5.86019	5.29434	6.65099	3.28805	4.52001	4.74393
ENSMUSG00000020368	Canx	calnexin [Source:MGI Symbol;Acc:MGI:88261]	protein_coding	11	50184788	50216500	-	4693	-0.274649	0.826651	0.0103357	0.312453	135.391	155.802	149.41	121.387	122.133	120.574
ENSMUSG00000025261	Huwe1	HECT, UBA and WWE domain containing 1 [Source:MGI Symbol;Acc:MGI:1926884]	protein_coding	X	150583803	150718413	+	23507	-0.405402	0.755026	0.010478	0.315209	17.8574	24.4237	28.1641	20.3053	16.6903	16.1595
ENSMUSG00000036295	Lrrn3	leucine rich repeat protein 3, neuronal [Source:MGI Symbol;Acc:MGI:106036]	protein_coding	12	41501667	41536430	-	3865	0.551377	1.46548	0.0104946	0.315209	3.2972	2.47322	3.46152	4.65575	4.19647	4.70909
ENSMUSG00000004394	Tmed4	transmembrane p24 trafficking protein 4 [Source:MGI Symbol;Acc:MGI:1915070]	protein_coding	11	6220369	6224870	-	2178	0.287534	1.22055	0.0105852	0.31691	70.0661	64.4089	67.4668	78.8224	81.6457	85.8897
ENSMUSG00000073647	Gm10557	predicted gene 10557 [Source:MGI Symbol;Acc:MGI:3708638]	processed_pseudogene	18	4198320	4198938	-	619	-0.58592	0.666225	0.0106615	0.31817	25.243	33.5946	25.05	21.9095	18.0671	15.858
ENSMUSG00000035439	Haus8	4HAUS augmin-like complex, subunit 8 [Source:MGI Symbol;Acc:MGI:1923728]	protein_coding	8	71701205	71725578	-	5278	0.417802	1.33589	0.0107476	0.318765	5.01098	6.03701	4.93176	7.57073	6.92667	6.80961
ENSMUSG00000020413	Hus1	HUS1 checkpoint clamp component [Source:MGI Symbol;Acc:MGI:1277962]	protein_coding	11	8943137	8961191	-	6450	-0.364081	0.776963	0.0107812	0.318765	7.16836	7.20208	7.95844	5.65148	5.86071	5.83384
ENSMUSG00000023927	Satb1	special AT-rich sequence binding protein 1 [Source:MGI Symbol;Acc:MGI:105084]	protein_coding	17	52043215	52140318	-	19027	-0.669581	0.628689	0.0107841	0.318765	0.851515	0.859354	1.03854	0.351173	0.714949	0.661
ENSMUSG00000040675	Mthfd1l	methylenetetrahydrofolate dehydrogenase (NADP+ dependent) 1-like [Source:MGI Symbol;Acc:MGI:1924836]	protein_coding	10	3923118	4117081	+	4435	-0.326443	0.7975	0.0108242	0.318937	27.637	24.6732	29.6741	20.0333	22.4441	22.8825
ENSMUSG00000030861	Acadsb	acyl-Coenzyme A dehydrogenase, short/branched chain [Source:MGI Symbol;Acc:MGI:1914135]	protein_coding	7	131012330	131050673	+	7179	-0.322459	0.799706	0.0110727	0.320079	13.425	14.9388	12.9282	10.5699	11.1688	11.252
ENSMUSG00000031709	Tbc1d9	TBC1 domain family, member 9 [Source:MGI Symbol;Acc:MGI:1918560]	protein_coding	8	83891981	83999563	+	5887	0.312698	1.24203	0.0110388	0.320079	15.4576	14.8986	16.7925	20.1042	18.2526	20.1827
ENSMUSG00000035469	Rcbtb1	regulator of chromosome condensation (RCC1) and BTB (POZ) domain containing protein 1 [Source:MGI Symbol;Acc:MGI:1918580]	protein_coding	14	59438658	59474714	+	6010	-0.326982	0.797202	0.011053	0.320079	12.5733	13.1566	12.5089	10.7435	9.92435	9.79974
ENSMUSG00000022055	Nefl	neurofilament, light polypeptide [Source:MGI Symbol;Acc:MGI:97313]	protein_coding	14	68321312	68326544	+	3380	-0.276589	0.825541	0.0109535	0.320079	101.931	104.069	93.5233	84.4763	82.3893	80.288
ENSMUSG00000033487	Fndc3a	fibronectin type III domain containing 3A [Source:MGI Symbol;Acc:MGI:1196463]	protein_coding	14	72775386	72947443	-	9944	-0.322301	0.799793	0.0110978	0.320079	21.8314	26.8991	26.7168	21.562	19.8359	18.9201
ENSMUSG00000003299	Mrpl4	mitochondrial ribosomal protein L4 [Source:MGI Symbol;Acc:MGI:2137210]	protein_coding	9	20914034	20920135	+	2617	0.412947	1.3314	0.0111036	0.320079	25.8651	17.1098	19.4009	26.5686	27.6897	28.7763
ENSMUSG00000020955	Ap4s1	adaptor-related protein complex AP-4, sigma 1 [Source:MGI Symbol;Acc:MGI:1337065]	protein_coding	12	51737816	51791569	+	1137	-0.604152	0.657858	0.0109502	0.320079	13.63	17.7732	13.096	12.1024	8.68557	8.45345
ENSMUSG00000063659	Zbtb18	zinc finger and BTB domain containing 18 [Source:MGI Symbol;Acc:MGI:1353609]	protein_coding	1	177269917	177278330	+	6138	-0.351408	0.783819	0.0112671	0.32227	10.7357	13.0462	13.2057	9.53864	9.74936	9.687
ENSMUSG00000026404	Ddx59	DEAD box helicase 59 [Source:MGI Symbol;Acc:MGI:1915247]	protein_coding	1	136343009	136367896	+	2953	0.551499	1.46561	0.0115645	0.32227	4.1637	3.18026	3.58275	5.1527	5.04956	5.81718
ENSMUSG00000034755	Pcdh11x	protocadherin 11 X-linked [Source:MGI Symbol;Acc:MGI:2442849]	protein_coding	X	119199956	119820316	+	13946	-0.464521	0.724712	0.0115731	0.32227	2.53932	3.86607	3.48408	2.70393	2.21816	2.2399
ENSMUSG00000025626	Phf6	PHD finger protein 6 [Source:MGI Symbol;Acc:MGI:1918248]	protein_coding	X	52001143	52045820	+	6946	-0.395485	0.760234	0.0114804	0.32227	12.6399	18.0715	15.0462	13.0198	11.0916	10.6579
ENSMUSG00000031148	Gpkow	G patch domain and KOW motifs [Source:MGI Symbol;Acc:MGI:1859610]	protein_coding	X	7563370	7576501	+	3737	-0.347191	0.786113	0.0115557	0.32227	18.7643	15.9759	18.0352	13.7729	14.5782	13.1473
ENSMUSG00000028104	Polr3gl	polymerase (RNA) III (DNA directed) polypeptide G like [Source:MGI Symbol;Acc:MGI:1917120]	protein_coding	3	96485188	96501497	-	1597	0.461791	1.37725	0.0115949	0.32227	11.5085	11.0261	10.6558	16.5701	15.6028	13.5417
ENSMUSG00000030811	Fbxl19	F-box and leucine-rich repeat protein 19 [Source:MGI Symbol;Acc:MGI:3039600]	protein_coding	7	127343715	127368655	+	4542	-0.503737	0.705277	0.0114844	0.32227	10.659	9.71061	12.2999	5.24355	8.92743	8.85858
ENSMUSG00000078636	Gm7336	predicted gene 7336 [Source:MGI Symbol;Acc:MGI:3644851]	processed_pseudogene	7	51396395	51397626	+	1232	-0.566203	0.675392	0.0113187	0.32227	36.0737	28.5855	18.4473	18.4185	20.7031	16.9726
ENSMUSG00000020232	Hmg20b	high mobility group 20B [Source:MGI Symbol;Acc:MGI:1341190]	protein_coding	10	81181882	81186314	-	3149	0.34615	1.27116	0.0114091	0.32227	14.6014	14.4855	15.6433	18.8867	17.8611	20.0832
ENSMUSG00000096188	Cmtm4	CKLF-like MARVEL transmembrane domain containing 4 [Source:MGI Symbol;Acc:MGI:2142888]	protein_coding	8	105074823	105122439	-	7734	-0.291655	0.816964	0.011398	0.32227	31.3569	30.2921	35.104	26.0638	25.0981	27.8367
ENSMUSG00000022521	Crebbp	CREB binding protein [Source:MGI Symbol;Acc:MGI:1098280]	protein_coding	16	3899192	4031861	-	13540	-0.408925	0.753184	0.0113033	0.32227	4.63973	5.25152	6.90838	4.1824	4.03803	4.4291
ENSMUSG00000024423	Impact	impact, RWD domain protein [Source:MGI Symbol;Acc:MGI:1098233]	protein_coding	18	13088909	13126007	+	5129	-0.338138	0.791061	0.0112938	0.32227	15.0701	14.8607	13.5007	10.6025	11.7693	11.9515
ENSMUSG00000005893	Nr2c2	nuclear receptor subfamily 2, group C, member 2 [Source:MGI Symbol;Acc:MGI:1352466]	protein_coding	6	92068371	92151275	+	14935	-0.529954	0.692577	0.011707	0.323455	2.55125	4.42414	4.89504	3.10072	2.70623	2.41335
ENSMUSG00000034259	Exosc4	exosome component 4 [Source:MGI Symbol;Acc:MGI:1923576]	protein_coding	15	76211597	76214877	+	1945	0.465823	1.38111	0.0116945	0.323455	12.8407	9.31198	11.3683	17.1428	13.9544	15.2456
ENSMUSG00000031584	Gsr	glutathione reductase [Source:MGI Symbol;Acc:MGI:95804]	protein_coding	8	34142551	34188191	+	2754	0.329074	1.25621	0.0117601	0.323959	18.7651	19.9732	19.8993	25.1749	24.7449	23.7063
ENSMUSG00000033419	Snap91	synaptosomal-associated protein 91 [Source:MGI Symbol;Acc:MGI:109132]	protein_coding	9	86647976	86762707	-	9126	-0.329387	0.795875	0.0117987	0.324065	12.7923	12.4959	13.7584	9.018	11.1939	10.8514
ENSMUSG00000026799	Med27	mediator complex subunit 27 [Source:MGI Symbol;Acc:MGI:1916225]	protein_coding	2	29236831	29414805	+	3310	0.448802	1.36491	0.0119237	0.324118	10.0218	10.0824	8.25297	15.4298	12.3688	10.8738
ENSMUSG00000046873	Mbtps2	membrane-bound transcription factor peptidase, site 2 [Source:MGI Symbol;Acc:MGI:2444506]	protein_coding	X	156318367	156381711	-	10105	-0.425064	0.744806	0.0119942	0.324118	3.47919	4.38132	3.62847	3.16214	2.77653	2.61066
ENSMUSG00000033400	Agl	amylo-1,6-glucosidase, 4-alpha-glucanotransferase [Source:MGI Symbol;Acc:MGI:1924809]	protein_coding	3	116533648	116601815	-	14023	-0.332757	0.794018	0.0120265	0.324118	6.03716	5.93767	5.86807	4.18931	4.90633	5.0604
ENSMUSG00000038578	Susd1	sushi domain containing 1 [Source:MGI Symbol;Acc:MGI:3651543]	protein_coding	4	59314683	59438633	-	4766	0.453363	1.36923	0.0120443	0.324118	8.25005	6.63277	8.04554	13.0758	9.49585	8.83914
ENSMUSG00000061601	Pclo	piccolo (presynaptic cytomatrix protein) [Source:MGI Symbol;Acc:MGI:1349390]	protein_coding	5	14564932	14913473	+	22457	-0.429789	0.74237	0.0119432	0.324118	8.1499	11.5973	13.7097	9.52705	7.40296	7.89294
ENSMUSG00000036676	Tmtc3	transmembrane and tetratricopeptide repeat containing 3 [Source:MGI Symbol;Acc:MGI:3036255]	protein_coding	10	100279764	100323212	-	8939	-0.354306	0.782246	0.012022	0.324118	10.8462	13.6672	12.7374	10.8274	8.95518	9.33972
ENSMUSG00000024472	Dcp2	decapping mRNA 2 [Source:MGI Symbol;Acc:MGI:1917890]	protein_coding	18	44513569	44558036	+	8702	-0.343549	0.7881	0.0119438	0.324118	12.6282	14.5501	16.6095	12.1867	11.4387	10.8749
ENSMUSG00000037270	4932438A13Rik	RIKEN cDNA 4932438A13 gene [Source:MGI Symbol;Acc:MGI:2444631]	protein_coding	3	36917253	37107182	+	32279	-0.451026	0.731522	0.0121631	0.326348	3.46986	5.60582	5.76274	4.1974	3.23164	3.42114
ENSMUSG00000063273	Naa15	N(alpha)-acetyltransferase 15, NatA auxiliary subunit [Source:MGI Symbol;Acc:MGI:1922088]	protein_coding	3	51322569	51383928	+	15427	-0.320677	0.800694	0.0121973	0.326348	10.1743	12.2839	10.5338	8.12211	9.41986	8.86169
ENSMUSG00000023088	Abcc1	ATP-binding cassette, sub-family C (CFTR/MRP), member 1 [Source:MGI Symbol;Acc:MGI:102676]	protein_coding	16	14179422	14293601	+	15092	-0.336586	0.791913	0.0122997	0.328144	4.40022	4.5059	5.11489	3.70846	3.56644	3.82458
ENSMUSG00000024268	Celf4	CUGBP, Elav-like family member 4 [Source:MGI Symbol;Acc:MGI:1932407]	protein_coding	18	25610689	25887214	-	8583	-0.318853	0.801707	0.0123933	0.329698	9.90088	9.21256	10.0047	7.29159	8.21413	7.83291
ENSMUSG00000057335	Cep170	centrosomal protein 170 [Source:MGI Symbol;Acc:MGI:1918348]	protein_coding	1	176561219	176641633	-	18049	-0.353714	0.782567	0.0128274	0.330409	5.38948	6.10915	7.20468	5.2378	4.86999	4.52648
ENSMUSG00000058603	Rpl28-ps1	ribosomal protein L28, pseudogene 1 [Source:MGI Symbol;Acc:MGI:3705349]	processed_pseudogene	1	127966306	127966719	+	414	0.495942	1.41024	0.0127674	0.330409	57.6966	59.1412	44.2146	91.7237	71.2456	63.845
ENSMUSG00000027236	Eif3j1	eukaryotic translation initiation factor 3, subunit J1 [Source:MGI Symbol;Acc:MGI:1925905]	protein_coding	2	121859027	121887079	+	5830	-0.386081	0.765206	0.0127773	0.330409	9.58932	11.5924	8.76639	7.47803	8.14423	7.2698
ENSMUSG00000054414	Slc30a7	solute carrier family 30 (zinc transporter), member 7 [Source:MGI Symbol;Acc:MGI:1913750]	protein_coding	3	115732622	115801055	-	11116	-0.343661	0.788039	0.0125622	0.330409	4.67789	4.88049	4.6682	3.76131	3.82425	3.61962
ENSMUSG00000061479	Snrpa	small nuclear ribonucleoprotein polypeptide A [Source:MGI Symbol;Acc:MGI:1855690]	protein_coding	7	26886430	26895696	-	2964	0.33268	1.25935	0.0125581	0.330409	26.0994	21.8114	25.3261	32.8995	28.8831	30.4441
ENSMUSG00000020253	Ppm1m	protein phosphatase 1M [Source:MGI Symbol;Acc:MGI:1915155]	protein_coding	9	106072146	106076945	-	2710	0.401447	1.32083	0.0126459	0.330409	10.421	10.9842	9.2333	12.6698	13.3939	14.3189
ENSMUSG00000032589	Bsn	bassoon [Source:MGI Symbol;Acc:MGI:1277955]	protein_coding	9	107973221	108067583	-	15938	-0.481595	0.716186	0.0125132	0.330409	4.3555	4.44034	7.0561	4.4248	3.11451	3.80762
ENSMUSG00000022552	Sharpin	SHANK-associated RH domain interacting protein [Source:MGI Symbol;Acc:MGI:1913331]	protein_coding	15	76231240	76235311	-	3815	0.379147	1.30057	0.0125247	0.330409	10.1723	8.83567	10.1245	12.2428	13.9887	11.6858
ENSMUSG00000038055	Dexi	dexamethasone-induced transcript [Source:MGI Symbol;Acc:MGI:1926236]	protein_coding	16	10320395	10360918	-	3353	0.596168	1.5117	0.0127352	0.330409	3.93437	2.2507	3.50594	5.09045	4.91529	4.69628
ENSMUSG00000022811	Zfp148	zinc finger protein 148 [Source:MGI Symbol;Acc:MGI:1332234]	protein_coding	16	33201206	33324733	+	10383	-0.306584	0.808554	0.0128459	0.330409	9.69553	11.0073	10.8042	8.40412	8.28294	8.76956
ENSMUSG00000001473	Tubb6	tubulin, beta 6 class V [Source:MGI Symbol;Acc:MGI:1915201]	protein_coding	18	67523787	67535819	+	2437	0.315664	1.24458	0.0128029	0.330409	49.9801	43.319	50.9018	54.0488	61.6972	63.6707
ENSMUSG00000040565	Btaf1	B-TFIID TATA-box binding protein associated factor 1 [Source:MGI Symbol;Acc:MGI:2147538]	protein_coding	19	36903479	36990152	+	10259	-0.344108	0.787795	0.0127416	0.330409	6.61048	7.07817	8.21202	5.75215	5.90958	5.59145
ENSMUSG00000038298	Pdzk1	PDZ domain containing 1 [Source:MGI Symbol;Acc:MGI:1928901]	protein_coding	3	96736600	96778242	+	3556	-0.509299	0.702564	0.0129119	0.331192	8.46405	9.40847	9.11455	4.42777	6.95203	7.54804
ENSMUSG00000022752	Tomm70a	translocase of outer mitochondrial membrane 70A [Source:MGI Symbol;Acc:MGI:106295]	protein_coding	16	56942066	56977068	+	9777	-0.305796	0.808996	0.0130069	0.332712	15.2744	17.6158	14.9206	13.2624	13.0172	12.3774
ENSMUSG00000030279	C2cd5	C2 calcium-dependent domain containing 5 [Source:MGI Symbol;Acc:MGI:1921991]	protein_coding	6	142956646	143045867	-	12621	-0.333961	0.793355	0.0130565	0.333065	7.72766	8.65682	8.8529	5.88124	6.83491	7.29147
ENSMUSG00000046062	Ppp1r15b	protein phosphatase 1, regulatory subunit 15B [Source:MGI Symbol;Acc:MGI:2444211]	protein_coding	1	133058881	133067521	+	5594	-0.296078	0.814463	0.0131869	0.335472	27.4059	29.5142	31.5315	25.119	22.564	24.3197
ENSMUSG00000037104	Socs5	suppressor of cytokine signaling 5 [Source:MGI Symbol;Acc:MGI:2385459]	protein_coding	17	87415107	87445267	+	6416	0.43397	1.35095	0.0133246	0.337135	3.13406	2.91439	3.27179	3.8048	4.20986	4.57387
ENSMUSG00000047044	D030056L22Rik	RIKEN cDNA D030056L22 gene [Source:MGI Symbol;Acc:MGI:3583960]	protein_coding	19	18690557	18695792	+	1677	-0.437885	0.738216	0.0133236	0.337135	20.8116	22.0002	17.8583	12.6237	16.4184	15.6699
ENSMUSG00000036745	Ttll7	tubulin tyrosine ligase-like family, member 7 [Source:MGI Symbol;Acc:MGI:1918142]	protein_coding	3	146558122	146689764	+	8266	-0.348912	0.785176	0.0133615	0.337153	8.60718	9.77889	10.28	8.28352	7.3186	6.90248
ENSMUSG00000024687	Osbp	oxysterol binding protein [Source:MGI Symbol;Acc:MGI:97447]	protein_coding	19	11943305	11971476	+	4488	0.28339	1.21705	0.013402	0.337258	28.338	28.8471	31.8806	35.7314	36.4162	36.2138
ENSMUSG00000015837	Sqstm1	sequestosome 1 [Source:MGI Symbol;Acc:MGI:107931]	protein_coding	11	50090193	50101654	-	3356	-0.269503	0.829605	0.0134528	0.337625	151.949	136.02	137.727	110.392	122.733	119.861
ENSMUSG00000040865	Ino80d	INO80 complex subunit D [Source:MGI Symbol;Acc:MGI:3027003]	protein_coding	1	62997577	63153849	-	17762	-0.394374	0.760819	0.0137421	0.33797	2.74008	3.21015	3.92685	2.44705	2.52221	2.54447
ENSMUSG00000019179	Mdh2	malate dehydrogenase 2, NAD (mitochondrial) [Source:MGI Symbol;Acc:MGI:97050]	protein_coding	5	135807334	135819252	+	3562	0.317233	1.24594	0.0136692	0.33797	77.0729	61.77	69.2576	76.0926	88.8839	94.17
ENSMUSG00000025487	Psmd13	proteasome (prosome, macropain) 26S subunit, non-ATPase, 13 [Source:MGI Symbol;Acc:MGI:1345192]	protein_coding	7	140461881	140478556	+	3377	0.28715	1.22023	0.0137569	0.33797	52.8314	46.8294	45.7672	61.6112	58.0994	57.6504
ENSMUSG00000005470	Asf1b	anti-silencing function 1B histone chaperone [Source:MGI Symbol;Acc:MGI:1914179]	protein_coding	8	84682136	84696826	+	2338	0.294419	1.22639	0.0136082	0.33797	45.0571	41.8537	41.804	55.4319	51.7778	50.5787
ENSMUSG00000021969	Zdhhc20	zinc finger, DHHC domain containing 20 [Source:MGI Symbol;Acc:MGI:1923215]	protein_coding	14	58070160	58127733	-	7213	-0.350349	0.784394	0.0136982	0.33797	9.57073	11.7412	9.51466	7.88774	8.38702	7.8818
ENSMUSG00000020471	Pold2	polymerase (DNA directed), delta 2, regulatory subunit [Source:MGI Symbol;Acc:MGI:1097163]	protein_coding	11	5822180	5828292	-	1896	0.306553	1.23675	0.0135397	0.33797	45.8336	41.1736	47.8885	53.4204	55.8458	57.543
ENSMUSG00000033799	Tasor2	transcription activation suppressor family member 2 [Source:MGI Symbol;Acc:MGI:2145274]	protein_coding	13	3616035	3661108	-	12454	-0.369781	0.7739	0.0135791	0.33797	8.70029	12.0585	11.246	9.14202	8.11337	7.50419
ENSMUSG00000021065	Fut8	fucosyltransferase 8 [Source:MGI Symbol;Acc:MGI:1858901]	protein_coding	12	77284899	77523112	+	7902	0.453082	1.36896	0.0137026	0.33797	3.46045	2.82262	3.20199	5.18231	4.14651	3.66845
ENSMUSG00000034218	Atm	ataxia telangiectasia mutated [Source:MGI Symbol;Acc:MGI:107202]	protein_coding	9	53350449	53448040	-	10338	-0.447396	0.733366	0.0137993	0.338118	8.72804	13.4155	14.6308	10.5653	8.10391	8.28846
ENSMUSG00000047910	Pcdhb16	protocadherin beta 16 [Source:MGI Symbol;Acc:MGI:2136752]	protein_coding	18	37610867	37616091	+	5225	-0.457227	0.728385	0.014075	0.34397	3.98326	4.57369	5.1532	3.34263	3.36704	3.2779
ENSMUSG00000038542	Pcid2	PCI domain containing 2 [Source:MGI Symbol;Acc:MGI:2443003]	protein_coding	8	13127189	13155459	-	3084	0.413865	1.33225	0.0142065	0.346275	14.2447	9.62491	13.4863	15.9384	17.5165	16.3621
ENSMUSG00000029640	Usp12	ubiquitin specific peptidase 12 [Source:MGI Symbol;Acc:MGI:1270128]	protein_coding	5	146671619	146731816	-	4639	-0.311907	0.805576	0.0143054	0.346869	22.2251	19.9008	23.6872	16.728	18.1159	18.1622
ENSMUSG00000034653	Ythdc2	YTH domain containing 2 [Source:MGI Symbol;Acc:MGI:2448561]	protein_coding	18	44960813	45022791	+	8878	-0.371544	0.772955	0.0142686	0.346869	4.65972	5.19464	4.53349	3.7184	3.87483	3.51854
ENSMUSG00000076441	Ass1	argininosuccinate synthetase 1 [Source:MGI Symbol;Acc:MGI:88090]	protein_coding	2	31360219	31410684	+	2414	-0.378685	0.769138	0.0143447	0.346919	30.8786	23.9326	27.6644	18.7177	24.0308	20.6916
ENSMUSG00000058006	Mdn1	midasin AAA ATPase 1 [Source:MGI Symbol;Acc:MGI:1926159]	protein_coding	4	32657119	32775217	+	21836	-0.441705	0.736264	0.0144363	0.347328	2.94444	3.60579	4.47856	3.25691	2.23733	2.62229
ENSMUSG00000073982	Rhog	ras homolog family member G [Source:MGI Symbol;Acc:MGI:1928370]	protein_coding	7	101888330	101905261	-	1420	0.554891	1.46906	0.014421	0.347328	15.7842	8.50319	13.3244	17.5174	21.4164	16.4537
ENSMUSG00000029994	Anxa4	annexin A4 [Source:MGI Symbol;Acc:MGI:88030]	protein_coding	6	86713822	86770566	-	4645	0.305814	1.23612	0.0145561	0.348541	16.1717	16.6077	16.0523	18.7003	20.1904	21.4187
ENSMUSG00000022210	Dhrs4	dehydrogenase/reductase (SDR family) member 4 [Source:MGI Symbol;Acc:MGI:90169]	protein_coding	14	55716215	55727797	+	1754	0.330531	1.25748	0.0145615	0.348541	55.7143	54.1637	46.6591	66.2316	58.8755	71.5289
ENSMUSG00000073664	Nbeal1	neurobeachin like 1 [Source:MGI Symbol;Acc:MGI:2444343]	protein_coding	1	60219758	60377487	+	28441	-0.403698	0.755918	0.0147568	0.349451	1.64594	2.41461	1.98987	1.60035	1.50389	1.46504
ENSMUSG00000026773	Pfkfb3	6-phosphofructo-2-kinase/fructose-2,6-biphosphatase 3 [Source:MGI Symbol;Acc:MGI:2181202]	protein_coding	2	11476244	11558888	-	7561	-0.444119	0.735033	0.0147406	0.349451	6.96201	5.5006	6.37445	4.08609	5.82127	3.94885
ENSMUSG00000071708	Sms	spermine synthase [Source:MGI Symbol;Acc:MGI:109490]	protein_coding	X	156226851	156275283	-	6010	-0.520147	0.697301	0.0147963	0.349451	4.85884	5.31567	4.61983	2.34464	4.1025	3.85354
ENSMUSG00000025578	Cbx8	chromobox 8 [Source:MGI Symbol;Acc:MGI:1353589]	protein_coding	11	118927131	118931795	-	3675	-0.492926	0.710583	0.0148247	0.349451	8.32938	7.41539	9.62672	4.44641	6.67353	6.90019
ENSMUSG00000016637	Ift27	intraflagellar transport 27 [Source:MGI Symbol;Acc:MGI:1914292]	protein_coding	15	78043663	78058307	-	2864	0.390744	1.31107	0.0146471	0.349451	8.9663	8.31483	9.51863	12.335	11.4177	11.4068
ENSMUSG00000041915	Ammecr1l	AMME chromosomal region gene 1-like [Source:MGI Symbol;Acc:MGI:2442711]	protein_coding	18	31892879	31915796	+	5592	-0.510096	0.702176	0.0147856	0.349451	3.38974	4.00361	4.77496	2.50807	2.67824	3.34619
ENSMUSG00000057715	A830018L16Rik	RIKEN cDNA A830018L16 gene [Source:MGI Symbol;Acc:MGI:2444149]	protein_coding	1	11484329	12046125	+	9183	-0.516595	0.69902	0.0151665	0.349757	1.91077	2.95848	2.42615	1.70739	1.84458	1.54217
ENSMUSG00000039384	Dusp10	dual specificity phosphatase 10 [Source:MGI Symbol;Acc:MGI:1927070]	protein_coding	1	183745499	183807833	+	3042	0.332237	1.25896	0.0150108	0.349757	19.9568	17.3656	21.3276	25.8144	23.7781	24.2686
ENSMUSG00000026663	Atf6	activating transcription factor 6 [Source:MGI Symbol;Acc:MGI:1926157]	protein_coding	1	170532243	170695340	-	9231	-0.312371	0.805317	0.0151758	0.349757	13.6596	14.7791	17.3617	12.119	12.2285	12.5224
ENSMUSG00000061273	Mmgt1	membrane magnesium transporter 1 [Source:MGI Symbol;Acc:MGI:2384305]	protein_coding	X	55630872	55643429	-	4234	-0.315747	0.803435	0.0149946	0.349757	29.1607	34.6375	33.1453	28.2031	25.7339	23.9205
ENSMUSG00000028053	Ash1l	ASH1 like histone lysine methyltransferase [Source:MGI Symbol;Acc:MGI:2183158]	protein_coding	3	88857929	88986682	+	14838	-0.369779	0.773901	0.0150923	0.349757	8.45044	11.6186	12.2384	9.15343	7.85883	7.97994
ENSMUSG00000019762	Iyd	iodotyrosine deiodinase [Source:MGI Symbol;Acc:MGI:1917587]	protein_coding	10	3490240	3504877	+	1623	0.535071	1.44901	0.0150283	0.349757	7.57573	7.69796	6.00135	11.5763	9.18752	9.98567
ENSMUSG00000031644	Nek1	NIMA (never in mitosis gene a)-related expressed kinase 1 [Source:MGI Symbol;Acc:MGI:97303]	protein_coding	8	61446229	61584380	+	7886	-0.485118	0.714439	0.014896	0.349757	2.46053	2.75392	2.56253	1.55198	2.02355	1.97085
ENSMUSG00000005142	Man2b1	mannosidase 2, alpha B1 [Source:MGI Symbol;Acc:MGI:107286]	protein_coding	8	85809899	85824911	+	8026	0.328114	1.25537	0.0150859	0.349757	13.1014	10.04	11.9335	15.5705	14.2437	14.2114
ENSMUSG00000005871	Apc	APC, WNT signaling pathway regulator [Source:MGI Symbol;Acc:MGI:88039]	protein_coding	18	34353977	34455605	+	16116	-0.373954	0.771665	0.015141	0.349757	9.02803	12.7889	13.5777	9.79452	8.9238	8.58434
ENSMUSG00000046152	Fut10	fucosyltransferase 10 [Source:MGI Symbol;Acc:MGI:2384748]	protein_coding	8	31677359	31751766	+	5007	0.474074	1.38903	0.0152358	0.349897	3.49162	3.21537	4.63969	5.45686	4.79369	5.53424
ENSMUSG00000021494	Ddx41	DEAD box helicase 41 [Source:MGI Symbol;Acc:MGI:1920185]	protein_coding	13	55678223	55684471	-	2687	0.288824	1.22164	0.015257	0.349897	45.9019	43.2829	45.2492	50.1034	55.5917	58.4508
ENSMUSG00000033352	Map2k4	mitogen-activated protein kinase kinase 4 [Source:MGI Symbol;Acc:MGI:1346869]	protein_coding	11	65579069	65679123	-	4664	0.340323	1.26604	0.0153071	0.350183	11.0667	14.077	12.4583	15.7873	15.6911	16.0699
ENSMUSG00000022265	Ank	progressive ankylosis [Source:MGI Symbol;Acc:MGI:3045421]	protein_coding	15	27466763	27594995	+	3610	0.305932	1.23622	0.0153678	0.350709	120.769	94.2103	118.841	126.796	138.283	147.315
ENSMUSG00000020697	Lig3	ligase III, DNA, ATP-dependent [Source:MGI Symbol;Acc:MGI:109152]	protein_coding	11	82671934	82695100	+	7284	-0.422646	0.746055	0.0154236	0.351122	4.24638	3.6492	4.81086	3.31507	3.18743	2.99003
ENSMUSG00000044469	Tnfaip8l1	tumor necrosis factor, alpha-induced protein 8-like 1 [Source:MGI Symbol;Acc:MGI:1913693]	protein_coding	17	56469477	56480955	+	6256	0.567784	1.48225	0.0154875	0.351717	2.12916	1.44755	1.75379	3.14072	2.49852	2.28005
ENSMUSG00000035696	Rnf38	ring finger protein 38 [Source:MGI Symbol;Acc:MGI:1920719]	protein_coding	4	44126210	44233789	-	8336	0.321846	1.24993	0.0155398	0.352045	8.21993	7.59446	8.70965	10.5313	10.8269	9.30389
ENSMUSG00000007908	Hmgcll1	3-hydroxymethyl-3-methylglutaryl-Coenzyme A lyase-like 1 [Source:MGI Symbol;Acc:MGI:2446108]	protein_coding	9	75922137	76043632	+	5449	0.445516	1.3618	0.0156405	0.353467	3.54921	2.96994	3.53395	5.0385	4.48887	4.18461
ENSMUSG00000030867	Plk1	polo like kinase 1 [Source:MGI Symbol;Acc:MGI:97621]	protein_coding	7	121758662	121769096	+	2199	0.290578	1.22313	0.0158377	0.357058	52.9433	48.3506	54.7817	61.8841	60.7907	68.1439
ENSMUSG00000032369	Plscr1	phospholipid scramblase 1 [Source:MGI Symbol;Acc:MGI:893575]	protein_coding	9	92131803	92154331	+	2462	0.426313	1.34379	0.0159072	0.357758	9.80608	10.1152	7.9579	13.3548	12.5648	11.4835
ENSMUSG00000037573	Tob1	transducer of ErbB-2.1 [Source:MGI Symbol;Acc:MGI:1349721]	protein_coding	11	94102280	94106321	+	2288	0.348018	1.27281	0.0159532	0.357928	18.9765	17.0047	16.0986	22.5821	21.8097	21.8534
ENSMUSG00000031700	Gpt2	glutamic pyruvate transaminase (alanine aminotransferase) 2 [Source:MGI Symbol;Acc:MGI:1915391]	protein_coding	8	86219205	86254189	+	5643	-0.361641	0.778279	0.0160721	0.359729	7.89844	7.97943	7.85658	6.02592	6.80315	5.64436
ENSMUSG00000029174	Tbc1d1	TBC1 domain family, member 1 [Source:MGI Symbol;Acc:MGI:1889508]	protein_coding	5	64313648	64508829	+	7405	-0.332212	0.794318	0.0162143	0.359935	8.89882	8.14164	9.86516	6.78089	7.21571	7.37365
ENSMUSG00000040188	Scamp2	secretory carrier membrane protein 2 [Source:MGI Symbol;Acc:MGI:1346518]	protein_coding	9	57468226	57496078	+	3238	0.31098	1.24055	0.0162359	0.359935	17.0677	17.0136	18.2387	21.3097	22.4802	21.1101
ENSMUSG00000044072	Eml6	echinoderm microtubule associated protein like 6 [Source:MGI Symbol;Acc:MGI:2442895]	protein_coding	11	29693048	29976033	-	9279	-0.492802	0.710643	0.0162181	0.359935	1.8841	1.96999	2.5579	1.50436	1.47308	1.58131
ENSMUSG00000020948	Klhl28	kelch-like 28 [Source:MGI Symbol;Acc:MGI:1913939]	protein_coding	12	64985607	65012308	-	7257	-0.476365	0.718786	0.0162212	0.359935	2.8944	3.29303	3.99568	2.56165	2.64054	2.12758
ENSMUSG00000071547	Nt5dc2	5'-nucleotidase domain containing 2 [Source:MGI Symbol;Acc:MGI:1917271]	protein_coding	14	30853010	30861081	+	2378	0.270665	1.20636	0.0164474	0.363756	125.734	129.585	115.817	141.187	146.038	160.277
ENSMUSG00000020715	Ern1	endoplasmic reticulum (ER) to nucleus signalling 1 [Source:MGI Symbol;Acc:MGI:1930134]	protein_coding	11	106285476	106378678	-	8173	-0.296966	0.813962	0.01652	0.364497	20.7403	20.7447	24.1159	18.7225	16.2601	18.3846
ENSMUSG00000018983	E2f2	E2F transcription factor 2 [Source:MGI Symbol;Acc:MGI:1096341]	protein_coding	4	135899705	135923368	+	4882	-0.420794	0.747014	0.0165965	0.36532	8.22454	9.53242	10.3196	5.69143	6.99286	8.26258
ENSMUSG00000030259	Rassf8	Ras association (RalGDS/AF-6) domain family (N-terminal) member 8 [Source:MGI Symbol;Acc:MGI:1918573]	protein_coding	6	145692474	145766805	+	5559	-0.293833	0.815732	0.0168894	0.368288	16.5079	16.5771	17.6121	14.1619	14.0825	13.1055
ENSMUSG00000030655	Smg1	SMG1 nonsense mediated mRNA decay associated PI3K related kinase [Source:MGI Symbol;Acc:MGI:1919742]	protein_coding	7	117730531	117842893	-	23984	-0.401334	0.757158	0.0167979	0.368288	5.37215	7.57609	8.70107	6.22283	5.19736	4.9646
ENSMUSG00000001751	Naglu	alpha-N-acetylglucosaminidase (Sanfilippo disease IIIB) [Source:MGI Symbol;Acc:MGI:1351641]	protein_coding	11	100960838	100968498	+	2658	0.324296	1.25205	0.016923	0.368288	28.6222	23.4391	27.6942	35.2683	33.6845	30.9291
ENSMUSG00000019726	Lyst	lysosomal trafficking regulator [Source:MGI Symbol;Acc:MGI:107448]	protein_coding	13	13764982	13953388	+	17459	-0.362168	0.777995	0.0169291	0.368288	3.28281	4.0487	4.51121	3.10717	3.15035	2.95467
ENSMUSG00000120992	ENSMUSG00000120992	novel transcript	lncRNA	17	35215654	35219393	-	3043	0.245717	1.18568	0.0168627	0.368288	96.0264	97.9317	96.6143	112.159	117.068	115.137
ENSMUSG00000037643	Prkci	protein kinase C, iota [Source:MGI Symbol;Acc:MGI:99260]	protein_coding	3	31049896	31107108	+	5551	0.320643	1.24889	0.0169998	0.368348	10.1867	9.86393	10.2759	13.8009	12.1588	11.9087
ENSMUSG00000048897	Zfp710	zinc finger protein 710 [Source:MGI Symbol;Acc:MGI:1921747]	protein_coding	7	79674562	79743921	+	6926	-0.433635	0.740394	0.017011	0.368348	5.12235	3.92257	5.302	3.18077	3.44661	3.99348
ENSMUSG00000039262	Prrc2b	proline-rich coiled-coil 2B [Source:MGI Symbol;Acc:MGI:1923304]	protein_coding	2	32041094	32124549	+	11262	-0.386826	0.76481	0.0170854	0.3691	29.506	30.3254	45.1921	30.4993	23.8792	25.8623
ENSMUSG00000031529	Tnks	tankyrase, TRF1-interacting ankyrin-related ADP-ribose polymerase [Source:MGI Symbol;Acc:MGI:1341087]	protein_coding	8	35293614	35432844	-	14888	-0.358306	0.78008	0.0172492	0.370063	7.6005	9.65344	10.2421	8.22952	6.6244	6.58641
ENSMUSG00000050628	Ubald2	UBA-like domain containing 2 [Source:MGI Symbol;Acc:MGI:1914635]	protein_coding	11	116324920	116329903	+	1532	0.336956	1.26309	0.0171731	0.370063	29.2187	26.7097	29.2314	38.735	34.0664	34.7733
ENSMUSG00000021303	Gng4	guanine nucleotide binding protein (G protein), gamma 4 [Source:MGI Symbol;Acc:MGI:102703]	protein_coding	13	13958644	14002481	+	3340	0.295016	1.2269	0.0172405	0.370063	28.9899	30.9294	29.0617	33.0781	38.8096	37.2113
ENSMUSG00000027520	Zdbf2	zinc finger, DBF-type containing 2 [Source:MGI Symbol;Acc:MGI:1921134]	protein_coding	1	63312424	63353735	+	12659	-0.322826	0.799502	0.0173927	0.370355	8.37728	10.3398	11.0771	7.91741	7.88382	8.00866
ENSMUSG00000042744	Hectd4	HECT domain E3 ubiquitin protein ligase 4 [Source:MGI Symbol;Acc:MGI:3647820]	protein_coding	5	121358282	121506640	+	16443	-0.464505	0.72472	0.0173954	0.370355	7.63728	9.60744	13.7945	9.22959	6.06953	7.17615
ENSMUSG00000039910	Cited2	Cbp/p300-interacting transactivator, with Glu/Asp-rich carboxy-terminal domain, 2 [Source:MGI Symbol;Acc:MGI:1306784]	protein_coding	10	17598966	17601422	+	2457	0.369403	1.29182	0.0174246	0.370355	32.293	26.3804	32.3065	31.5298	42.8019	43.1767
ENSMUSG00000037935	Smarce1	SWI/SNF related, matrix associated, actin dependent regulator of chromatin, subfamily e, member 1 [Source:MGI Symbol;Acc:MGI:1927347]	protein_coding	11	99099873	99121843	-	6650	0.303115	1.23381	0.017497	0.370355	13.3759	14.3366	12.492	17.5488	16.6206	15.3991
ENSMUSG00000037331	Larp1	La ribonucleoprotein domain family, member 1 [Source:MGI Symbol;Acc:MGI:1890165]	protein_coding	11	57899890	57952860	+	6829	-0.313438	0.804722	0.0174245	0.370355	27.8135	26.9271	33.8869	21.4773	24.038	25.7686
ENSMUSG00000038615	Nfe2l1	nuclear factor, erythroid derived 2,-like 1 [Source:MGI Symbol;Acc:MGI:99421]	protein_coding	11	96708240	96720794	-	5441	-0.265032	0.832181	0.0175412	0.370355	55.5056	53.9999	62.6552	47.6018	46.4932	49.0958
ENSMUSG00000041415	Dicer1	dicer 1, ribonuclease type III [Source:MGI Symbol;Acc:MGI:2177178]	protein_coding	12	104654001	104718211	-	16761	-0.337538	0.791391	0.0175193	0.370355	7.1829	8.84985	8.94395	7.48751	6.33287	5.93885
ENSMUSG00000039741	Bahcc1	BAH domain and coiled-coil containing 1 [Source:MGI Symbol;Acc:MGI:2679272]	protein_coding	11	120123773	120183108	+	11100	-0.557518	0.67947	0.0177493	0.3739	1.83462	1.93386	3.08636	1.2516	1.54369	1.86078
ENSMUSG00000009073	Nf2	neurofibromin 2 [Source:MGI Symbol;Acc:MGI:97307]	protein_coding	11	4715845	4799536	-	6825	-0.278185	0.824628	0.0179155	0.376549	17.3022	16.7825	17.9868	13.6286	14.6708	14.6222
ENSMUSG00000017760	Ctsa	cathepsin A [Source:MGI Symbol;Acc:MGI:97748]	protein_coding	2	164674793	164682952	+	4715	0.291227	1.22368	0.0181313	0.380226	127.928	100.746	115.209	127.935	140.428	152.173
ENSMUSG00000018415	Gid4	GID complex subunit 4, VID24 homolog [Source:MGI Symbol;Acc:MGI:1914021]	protein_coding	11	60307971	60341753	+	4864	0.376255	1.29797	0.0182567	0.381973	6.64875	6.98183	7.00878	7.82068	10.2457	8.7136
ENSMUSG00000020422	Tns3	tensin 3 [Source:MGI Symbol;Acc:MGI:2443012]	protein_coding	11	8381652	8614681	-	11799	-0.321975	0.799974	0.0182966	0.381973	8.95531	8.99697	11.0732	7.17687	7.62148	8.41041
ENSMUSG00000074656	Eif2s2	eukaryotic translation initiation factor 2, subunit 2 (beta) [Source:MGI Symbol;Acc:MGI:1914454]	protein_coding	2	154713330	154734855	-	6755	-0.33763	0.79134	0.0183784	0.382821	24.9898	29.8412	22.2338	22.545	20.0607	18.3537
ENSMUSG00000029104	Htt	huntingtin [Source:MGI Symbol;Acc:MGI:96067]	protein_coding	5	34919084	35069878	+	24438	-0.351081	0.783996	0.0184199	0.382829	6.07945	6.56726	8.01259	6.2913	4.69938	5.19664
ENSMUSG00000040560	Wdr7	WD repeat domain 7 [Source:MGI Symbol;Acc:MGI:1860197]	protein_coding	18	63841756	64122847	+	10188	-0.310299	0.806475	0.0185056	0.383754	11.5405	10.288	12.7748	9.83121	8.57629	9.48941
ENSMUSG00000058318	Phf21a	PHD finger protein 21A [Source:MGI Symbol;Acc:MGI:2384756]	protein_coding	2	91923462	92195011	+	8561	-0.38305	0.766815	0.0185582	0.38399	6.4854	5.52411	6.87222	3.99518	5.13365	5.34485
ENSMUSG00000054453	Sytl5	synaptotagmin-like 5 [Source:MGI Symbol;Acc:MGI:2668451]	protein_coding	X	9751861	9860782	+	2301	-0.55627	0.680058	0.0186455	0.384474	11.2436	14.212	20.3867	13.0242	7.58886	10.5539
ENSMUSG00000040276	Pacsin1	protein kinase C and casein kinase substrate in neurons 1 [Source:MGI Symbol;Acc:MGI:1345181]	protein_coding	17	27874483	27930456	+	6525	-0.333302	0.793718	0.0186642	0.384474	9.76528	8.9441	11.1871	8.2429	7.6877	7.80397
ENSMUSG00000041313	Slc7a1	solute carrier family 7 (cationic amino acid transporter, y+ system), member 1 [Source:MGI Symbol;Acc:MGI:88117]	protein_coding	5	148264220	148336714	-	11530	-0.320207	0.800955	0.018728	0.384937	9.28644	8.94507	10.749	8.01562	8.34382	6.85515
ENSMUSG00000031556	Tm2d2	TM2 domain containing 2 [Source:MGI Symbol;Acc:MGI:1916992]	protein_coding	8	25507227	25513276	+	1802	0.298708	1.23004	0.0190399	0.389627	55.9361	55.6059	46.8452	63.1457	65.5095	65.992
ENSMUSG00000003200	Sh3gl1	SH3-domain GRB2-like 1 [Source:MGI Symbol;Acc:MGI:700010]	protein_coding	17	56323750	56343635	-	5012	0.29863	1.22998	0.0190176	0.389627	29.0934	23.4053	29.4522	32.5105	33.144	35.1105
ENSMUSG00000040651	Tasor	transcription activation suppressor [Source:MGI Symbol;Acc:MGI:1921694]	protein_coding	14	27150791	27205512	+	13627	-0.41598	0.74951	0.0194326	0.396792	2.85723	3.77812	4.31739	2.84005	2.95159	2.41989
ENSMUSG00000043019	Edem3	ER degradation enhancer, mannosidase alpha-like 3 [Source:MGI Symbol;Acc:MGI:1914217]	protein_coding	1	151631122	151697802	+	6381	-0.325324	0.798119	0.0196632	0.397109	15.7964	20.0659	18.5892	15.8625	13.2421	14.3257
ENSMUSG00000026335	Pam	peptidylglycine alpha-amidating monooxygenase [Source:MGI Symbol;Acc:MGI:97475]	protein_coding	1	97722839	98023371	-	11892	0.256355	1.19446	0.0199777	0.397109	20.7916	20.0249	22.83	26.152	25.2539	24.5825
ENSMUSG00000036752	Tubb4b	tubulin, beta 4B class IVB [Source:MGI Symbol;Acc:MGI:1915472]	protein_coding	2	25112172	25114714	-	2088	0.307325	1.23741	0.0198653	0.397109	249.929	190.231	212.653	238.707	270.561	298.036
ENSMUSG00000039463	Slc9a8	solute carrier family 9 (sodium/hydrogen exchanger), member 8 [Source:MGI Symbol;Acc:MGI:1924281]	protein_coding	2	167263632	167318920	+	9095	-0.342009	0.788942	0.0199215	0.397109	8.82247	7.76278	9.45997	6.25556	7.89553	6.40262
ENSMUSG00000074578	Zfas1	zinc finger, NFX1-type containing 1, antisense RNA 1 [Source:MGI Symbol;Acc:MGI:1916199]	lncRNA	2	166904854	166907783	+	2930	-0.648232	0.638062	0.0203138	0.397109	5.50776	8.04168	3.95477	3.11589	3.23655	4.76356
ENSMUSG00000028066	Pmf1	polyamine-modulated factor 1 [Source:MGI Symbol;Acc:MGI:1914287]	protein_coding	3	88301450	88317638	-	4063	0.317828	1.24645	0.0201022	0.397109	17.3376	14.4877	15.362	18.0411	21.0222	19.743
ENSMUSG00000028884	Rpa2	replication protein A2 [Source:MGI Symbol;Acc:MGI:1339939]	protein_coding	4	132495643	132506063	+	2993	0.332181	1.25891	0.0199266	0.397109	23.7069	19.1347	21.0409	24.9108	25.544	29.9271
ENSMUSG00000070520	Nsmce3	NSE3 homolog, SMC5-SMC6 complex component [Source:MGI Symbol;Acc:MGI:1913897]	protein_coding	7	64516800	64522745	-	5946	0.366743	1.28944	0.0202575	0.397109	6.86051	5.17546	5.8087	8.02196	7.44639	7.54929
ENSMUSG00000002068	Ccne1	cyclin E1 [Source:MGI Symbol;Acc:MGI:88316]	protein_coding	7	37797409	37806959	-	2662	0.342345	1.26782	0.019829	0.397109	22.0358	19.9705	19.4935	22.0935	27.7621	28.0594
ENSMUSG00000070047	Fat1	FAT atypical cadherin 1 [Source:MGI Symbol;Acc:MGI:109168]	protein_coding	8	45388484	45505294	+	15655	-0.411331	0.751929	0.020062	0.397109	10.7051	13.2833	19.0801	11.6972	9.52915	11.133
ENSMUSG00000003316	Glg1	golgi apparatus protein 1 [Source:MGI Symbol;Acc:MGI:104967]	protein_coding	8	111881053	111985848	-	7090	-0.300772	0.811818	0.0201951	0.397109	31.658	36.6035	42.2086	31.0626	28.6047	29.9686
ENSMUSG00000036840	Siah1a	siah E3 ubiquitin protein ligase 1A [Source:MGI Symbol;Acc:MGI:108064]	protein_coding	8	87450635	87472562	-	1968	0.407907	1.32676	0.019628	0.397109	12.6255	13.5491	10.4106	17.1441	16.184	15.1194
ENSMUSG00000022108	Itm2b	integral membrane protein 2B [Source:MGI Symbol;Acc:MGI:1309517]	protein_coding	14	73599666	73622729	-	2732	0.257402	1.19532	0.019806	0.397109	136.328	118.533	120.46	149.142	154.788	144.469
ENSMUSG00000017291	Taok1	TAO kinase 1 [Source:MGI Symbol;Acc:MGI:1914490]	protein_coding	11	77419988	77498641	-	12421	-0.40563	0.754906	0.0203374	0.397109	6.6766	10.0518	10.041	7.97325	6.16043	6.06705
ENSMUSG00000006920	Ezh1	enhancer of zeste 1 polycomb repressive complex 2 subunit [Source:MGI Symbol;Acc:MGI:1097695]	protein_coding	11	101081941	101117289	-	7440	-0.346358	0.786567	0.0200392	0.397109	6.29197	6.5255	7.38099	4.82833	5.42368	5.62792
ENSMUSG00000001240	Ramp2	receptor (calcitonin) activity modifying protein 2 [Source:MGI Symbol;Acc:MGI:1859650]	protein_coding	11	101136854	101150372	+	3301	0.479646	1.3944	0.0202858	0.397109	4.24855	3.83565	3.28984	5.25081	5.19084	5.38977
ENSMUSG00000038212	Mfsd14b	major facilitator superfamily domain containing 14B [Source:MGI Symbol;Acc:MGI:1913881]	protein_coding	13	65212477	65260789	-	5531	-0.321381	0.800304	0.0203864	0.397109	13.5811	14.5386	13.3493	12.2839	10.9375	9.95517
ENSMUSG00000046876	Atxn1	ataxin 1 [Source:MGI Symbol;Acc:MGI:104783]	protein_coding	13	45703231	46118484	-	13914	-0.428736	0.742912	0.0197332	0.397109	2.14935	1.73559	2.48631	1.59281	1.64512	1.50282
ENSMUSG00000012429	Mplkip	M-phase specific PLK1 intereacting protein [Source:MGI Symbol;Acc:MGI:1913558]	protein_coding	13	17869777	17874333	+	4503	-0.656477	0.634426	0.0201618	0.397109	4.94902	10.8561	4.94766	5.78848	3.57285	3.79211
ENSMUSG00000020634	Ubxn2a	UBX domain protein 2A [Source:MGI Symbol;Acc:MGI:2442310]	protein_coding	12	4929032	4957705	-	2820	-0.376347	0.770386	0.0203776	0.397109	22.5044	29.0802	23.086	21.0198	20.3855	16.0991
ENSMUSG00000054263	Lifr	LIF receptor alpha [Source:MGI Symbol;Acc:MGI:96788]	protein_coding	15	7120095	7226970	+	10776	-0.391354	0.762414	0.0196683	0.397109	4.0351	3.85173	5.18432	3.01435	3.25304	3.69587
ENSMUSG00000041488	Stx3	syntaxin 3 [Source:MGI Symbol;Acc:MGI:103077]	protein_coding	19	11752482	11796767	-	5711	-0.310603	0.806305	0.0199734	0.397109	13.1531	12.157	11.3211	9.9854	9.92862	9.60559
ENSMUSG00000069769	Msi2	musashi RNA-binding protein 2 [Source:MGI Symbol;Acc:MGI:1923876]	protein_coding	11	88230208	88609339	-	10405	-0.350836	0.784129	0.0206583	0.401564	7.31782	9.50928	9.0867	7.71875	6.22264	6.36795
ENSMUSG00000040037	Negr1	neuronal growth regulator 1 [Source:MGI Symbol;Acc:MGI:2444846]	protein_coding	3	156267431	157022082	+	10506	-0.338521	0.790852	0.0208654	0.402232	4.6691	5.53898	5.29624	4.26936	4.20192	3.78598
ENSMUSG00000002428	Hltf	helicase-like transcription factor [Source:MGI Symbol;Acc:MGI:1196437]	protein_coding	3	20111975	20172654	+	5931	-0.356989	0.780793	0.0208603	0.402232	6.47836	7.87472	6.90879	5.45445	5.41421	5.70646
ENSMUSG00000040312	Cchcr1	coiled-coil alpha-helical rod protein 1 [Source:MGI Symbol;Acc:MGI:2385321]	protein_coding	17	35827997	35841912	+	5508	0.343763	1.26906	0.0207553	0.402232	8.78962	7.07892	9.0248	10.3054	11.1851	10.1267
ENSMUSG00000062252	Lhfpl5	lipoma HMGIC fusion partner-like 5 [Source:MGI Symbol;Acc:MGI:1915382]	protein_coding	17	28794615	28804653	+	2388	0.52369	1.43763	0.0208603	0.402232	5.30974	3.86248	3.89128	6.34412	6.18951	6.25151
ENSMUSG00000025656	Arhgef9	CDC42 guanine nucleotide exchange factor (GEF) 9 [Source:MGI Symbol;Acc:MGI:2442233]	protein_coding	X	94092541	94240462	-	8776	-0.334186	0.793231	0.0210157	0.402629	5.45817	5.81873	5.61312	4.37222	4.85139	4.17112
ENSMUSG00000018809	Smyd4	SET and MYND domain containing 4 [Source:MGI Symbol;Acc:MGI:2442796]	protein_coding	11	75239259	75296531	+	4329	0.423978	1.34162	0.0209296	0.402629	4.79291	4.10635	4.0086	6.1434	5.98259	5.19639
ENSMUSG00000034297	Med13	mediator complex subunit 13 [Source:MGI Symbol;Acc:MGI:3029632]	protein_coding	11	86157859	86248428	-	10840	-0.308469	0.807498	0.0210094	0.402629	9.58807	11.4715	12.3679	9.30702	8.7603	8.91393
ENSMUSG00000004151	Etv1	ets variant 1 [Source:MGI Symbol;Acc:MGI:99254]	protein_coding	12	38829379	38920483	+	13296	0.259352	1.19694	0.0211883	0.405101	25.9892	29.9936	27.4628	35.128	31.8985	32.807
ENSMUSG00000030681	Mvp	major vault protein [Source:MGI Symbol;Acc:MGI:1925638]	protein_coding	7	126586032	126613793	-	7627	-0.432956	0.740742	0.0213978	0.406602	6.21327	4.29864	5.98167	3.43488	3.97017	4.8062
ENSMUSG00000019838	Slc16a10	solute carrier family 16 (monocarboxylic acid transporters), member 10 [Source:MGI Symbol;Acc:MGI:1919722]	protein_coding	10	39909528	40018254	-	7356	0.263195	1.20013	0.021349	0.406602	14.4252	14.5451	14.5044	17.8431	17.3281	16.9792
ENSMUSG00000032009	Sesn3	sestrin 3 [Source:MGI Symbol;Acc:MGI:1922997]	protein_coding	9	14186363	14244397	+	15269	-0.277173	0.825207	0.0213639	0.406602	37.7337	42.8618	47.0365	37.9069	33.6747	33.6807
ENSMUSG00000025647	Shisa5	shisa family member 5 [Source:MGI Symbol;Acc:MGI:1915044]	protein_coding	9	108867633	108886845	+	3297	0.306888	1.23704	0.0215842	0.407649	25.6776	21.0072	22.7172	30.299	26.6998	28.8268
ENSMUSG00000032393	Dpp8	dipeptidylpeptidase 8 [Source:MGI Symbol;Acc:MGI:1921638]	protein_coding	9	64939696	64989933	+	13707	-0.296073	0.814466	0.0215091	0.407649	13.2217	16.7004	16.9278	12.9397	12.7824	12.4205
ENSMUSG00000018906	P4ha2	procollagen-proline, 2-oxoglutarate 4-dioxygenase (proline 4-hydroxylase), alpha II polypeptide [Source:MGI Symbol;Acc:MGI:894286]	protein_coding	11	53990921	54022491	+	6239	-0.471525	0.721202	0.021553	0.407649	11.732	7.66069	8.15582	4.81405	8.04011	7.00628
ENSMUSG00000039086	Ss18l1	SS18, nBAF chromatin remodeling complex subunit like 1 [Source:MGI Symbol;Acc:MGI:2444061]	protein_coding	2	179684302	179711994	+	4343	-0.502308	0.705976	0.0216633	0.408145	7.32839	5.75353	6.89577	3.18366	5.43625	5.47394
ENSMUSG00000035898	Uba6	ubiquitin-like modifier activating enzyme 6 [Source:MGI Symbol;Acc:MGI:1913894]	protein_coding	5	86257146	86320662	-	8159	-0.342525	0.78866	0.0216982	0.408145	7.94302	9.35217	9.36514	6.06506	7.89553	7.05567
ENSMUSG00000028456	Unc13b	unc-13 homolog B [Source:MGI Symbol;Acc:MGI:1342278]	protein_coding	4	43058953	43264871	+	22746	-0.334951	0.792811	0.0219558	0.41133	1.91727	1.90956	2.17799	1.55022	1.59864	1.61158
ENSMUSG00000049553	Polr1a	polymerase (RNA) I polypeptide A [Source:MGI Symbol;Acc:MGI:1096397]	protein_coding	6	71886037	71961919	+	11871	-0.338284	0.790982	0.0219213	0.41133	5.32981	5.06454	6.62533	4.33573	4.41844	4.70727
ENSMUSG00000025531	Chm	choroidermia (RAB escort protein 1) [Source:MGI Symbol;Acc:MGI:892979]	protein_coding	X	111950290	112095214	-	6780	-0.372255	0.772574	0.0221875	0.412983	7.2256	9.18897	6.96837	5.36665	6.32785	6.34166
ENSMUSG00000036402	Gng12	guanine nucleotide binding protein (G protein), gamma 12 [Source:MGI Symbol;Acc:MGI:1336171]	protein_coding	6	66873381	66998334	+	4727	0.223492	1.16756	0.0221506	0.412983	287.124	288.715	292.337	344.426	340.216	328.481
ENSMUSG00000030685	Kctd13	potassium channel tetramerisation domain containing 13 [Source:MGI Symbol;Acc:MGI:1923739]	protein_coding	7	126528051	126544803	+	2487	0.349409	1.27404	0.0223422	0.412983	32.8047	22.893	30.6338	37.9859	38.2358	33.7958
ENSMUSG00000031077	Fadd	Fas (TNFRSF6)-associated via death domain [Source:MGI Symbol;Acc:MGI:109324]	protein_coding	7	144131055	144136200	-	3903	0.390078	1.31046	0.0223546	0.412983	6.67787	5.77912	6.71222	9.33949	8.34474	7.46643
ENSMUSG00000018846	Pank3	pantothenate kinase 3 [Source:MGI Symbol;Acc:MGI:2387464]	protein_coding	11	35660311	35682112	+	7376	-0.283755	0.82145	0.0223217	0.412983	25.1432	30.7847	30.7516	24.6202	23.3105	23.2407
ENSMUSG00000022261	Sdc2	syndecan 2 [Source:MGI Symbol;Acc:MGI:1349165]	protein_coding	15	32920869	33035081	+	3527	-0.436867	0.738737	0.022274	0.412983	6.59088	8.15448	7.45952	6.33989	5.3218	4.74001
ENSMUSG00000051375	Pcdh1	protocadherin 1 [Source:MGI Symbol;Acc:MGI:104692]	protein_coding	18	38318967	38345106	-	8797	-0.355098	0.781817	0.0222375	0.412983	6.03479	5.08043	6.41423	4.06097	4.86211	4.78302
ENSMUSG00000039968	Rsbn1l	round spermatid basic protein 1-like [Source:MGI Symbol;Acc:MGI:3036237]	protein_coding	5	21098026	21161396	-	12676	-0.358368	0.780046	0.0224931	0.414187	3.12211	3.26116	3.30764	2.23374	2.82219	2.50061
ENSMUSG00000055720	Ubl7	ubiquitin-like 7 (bone marrow stromal cell-derived) [Source:MGI Symbol;Acc:MGI:1916709]	protein_coding	9	57818262	57837251	+	2402	0.398645	1.31827	0.0225087	0.414187	14.3967	10.333	14.7752	18.9765	16.5271	16.6445
ENSMUSG00000078153	Psme2b	protease (prosome, macropain) activator subunit 2B [Source:MGI Symbol;Acc:MGI:1341073]	protein_coding	11	48836181	48837017	-	837	-0.483999	0.714993	0.0225632	0.41437	29.4562	44.3799	45.4781	34.7774	23.6755	26.8149
ENSMUSG00000028898	Trnau1ap	tRNA selenocysteine 1 associated protein 1 [Source:MGI Symbol;Acc:MGI:1919037]	protein_coding	4	132039074	132056849	-	2710	-0.574392	0.671569	0.0226314	0.414805	11.7207	25.4028	11.2783	11.1074	10.7875	10.5835
ENSMUSG00000049112	Oxtr	oxytocin receptor [Source:MGI Symbol;Acc:MGI:109147]	protein_coding	6	112450644	112466904	-	4790	0.306025	1.2363	0.0228906	0.416278	12.0189	10.7308	12.6564	15.1648	14.0359	14.5798
ENSMUSG00000008435	Rdh13	retinol dehydrogenase 13 (all-trans and 9-cis) [Source:MGI Symbol;Acc:MGI:1918732]	protein_coding	7	4427769	4448648	-	6595	0.424042	1.34168	0.0228858	0.416278	3.2432	2.56829	2.80103	3.86203	3.44109	4.24817
ENSMUSG00000018411	Mapt	microtubule-associated protein tau [Source:MGI Symbol;Acc:MGI:97180]	protein_coding	11	104122216	104222916	+	7531	-0.370119	0.773719	0.0228767	0.416278	7.91661	6.7918	10.0643	6.36877	6.67814	6.13016
ENSMUSG00000022272	Myo10	myosin X [Source:MGI Symbol;Acc:MGI:107716]	protein_coding	15	25622611	25813759	+	10122	-0.415706	0.749652	0.022818	0.416278	4.55521	3.87692	6.31012	3.84963	3.48907	3.71748
ENSMUSG00000025816	Sec61a2	Sec61, alpha subunit 2 (S. cerevisiae) [Source:MGI Symbol;Acc:MGI:1931071]	protein_coding	2	5875798	5900243	-	4572	-0.397917	0.758953	0.0230767	0.417217	8.69816	7.226	7.68904	5.02104	5.97932	6.89947
ENSMUSG00000041229	Phf8	PHD finger protein 8 [Source:MGI Symbol;Acc:MGI:2444341]	protein_coding	X	150303668	150416855	+	9318	-0.33642	0.792004	0.0230238	0.417217	5.37435	5.09333	6.15772	4.0611	4.51305	4.5924
ENSMUSG00000021186	Fbln5	fibulin 5 [Source:MGI Symbol;Acc:MGI:1346091]	protein_coding	12	101712824	101785314	-	6911	0.422219	1.33999	0.0230604	0.417217	3.34509	2.3538	3.14275	3.89604	3.98403	3.98735
ENSMUSG00000043439	Epop	elongin BC and polycomb repressive complex 2 associated protein [Source:MGI Symbol;Acc:MGI:2143991]	protein_coding	11	97518215	97520528	-	2314	0.386013	1.30678	0.0232304	0.419182	8.6621	9.5664	10.4264	12.9511	12.4357	12.0633
ENSMUSG00000043154	Ppp2r3a	protein phosphatase 2, regulatory subunit B'', alpha [Source:MGI Symbol;Acc:MGI:2442104]	protein_coding	9	100982283	101128994	-	12455	0.305659	1.23598	0.0234091	0.42159	6.55554	6.3553	7.73941	7.76027	9.18392	8.57905
ENSMUSG00000034120	Srsf2	serine and arginine-rich splicing factor 2 [Source:MGI Symbol;Acc:MGI:98284]	protein_coding	11	116740727	116743920	-	2958	0.252458	1.19123	0.0234768	0.421993	60.1634	62.4205	57.3407	68.3703	71.6798	74.1474
ENSMUSG00000043940	Wdfy3	WD repeat and FYVE domain containing 3 [Source:MGI Symbol;Acc:MGI:1096875]	protein_coding	5	101980822	102217787	-	15346	-0.377202	0.769929	0.0236449	0.423719	8.79248	11.5127	13.9416	10.2256	7.88847	8.23883
ENSMUSG00000050079	Rspry1	ring finger and SPRY domain containing 1 [Source:MGI Symbol;Acc:MGI:1914860]	protein_coding	8	95328565	95386903	+	13211	-0.480404	0.716777	0.0237093	0.423719	1.92441	2.00567	1.93218	0.976493	1.6287	1.59053
ENSMUSG00000004383	Large1	LARGE xylosyl- and glucuronyltransferase 1 [Source:MGI Symbol;Acc:MGI:1342270]	protein_coding	8	73541227	74080168	-	7976	-0.517483	0.69859	0.0236861	0.423719	1.79045	2.26027	2.25288	1.1778	1.75473	1.46787
ENSMUSG00000038738	Shank1	SH3 and multiple ankyrin repeat domains 1 [Source:MGI Symbol;Acc:MGI:3613677]	protein_coding	7	43959677	44009996	+	10514	-0.54035	0.687604	0.0238015	0.424552	1.7176	1.35578	2.2042	0.994167	1.17564	1.45878
ENSMUSG00000026917	Wdr5	WD repeat domain 5 [Source:MGI Symbol;Acc:MGI:2155884]	protein_coding	2	27405169	27426547	+	3596	0.296178	1.22789	0.0240074	0.42528	16.3836	14.597	15.0686	18.6547	18.5872	19.2786
ENSMUSG00000039254	Pomt1	protein-O-mannosyltransferase 1 [Source:MGI Symbol;Acc:MGI:2138994]	protein_coding	2	32126602	32145017	+	6442	0.387504	1.30813	0.0240386	0.42528	5.20898	3.63154	4.67498	5.77146	6.11164	5.81728
ENSMUSG00000053730	Tmem39b	transmembrane protein 39b [Source:MGI Symbol;Acc:MGI:2682939]	protein_coding	4	129570148	129590631	-	2286	0.50815	1.42223	0.0240707	0.42528	6.55514	4.2549	6.26877	7.55326	7.49561	9.28129
ENSMUSG00000037887	Dusp8	dual specificity phosphatase 8 [Source:MGI Symbol;Acc:MGI:106626]	protein_coding	7	141633227	141649580	-	4870	-0.331382	0.794775	0.0239153	0.42528	14.9906	13.7226	18.0693	11.832	13.4561	11.9048
ENSMUSG00000031960	Aars	alanyl-tRNA synthetase [Source:MGI Symbol;Acc:MGI:2384560]	protein_coding	8	111759776	111784296	+	9282	-0.259747	0.835234	0.0240249	0.42528	60.6166	50.101	60.7666	46.4134	49.3781	47.3414
ENSMUSG00000026135	Zfp142	zinc finger protein 142 [Source:MGI Symbol;Acc:MGI:1924514]	protein_coding	1	74604286	74627405	-	11355	-0.358599	0.779922	0.024598	0.426861	3.97598	4.24608	5.43267	3.61222	3.47306	3.56595
ENSMUSG00000008348	Ubc	ubiquitin C [Source:MGI Symbol;Acc:MGI:98889]	protein_coding	5	125463029	125467266	-	2893	0.395048	1.31499	0.0245971	0.426861	21.6045	16.1151	23.142	22.0673	25.5906	32.3576
ENSMUSG00000029366	Dck	deoxycytidine kinase [Source:MGI Symbol;Acc:MGI:102726]	protein_coding	5	88912855	88931140	+	3781	0.297769	1.22924	0.0246187	0.426861	24.711	26.2353	21.2009	28.4326	31.3771	28.8011
ENSMUSG00000029535	Triap1	TP53 regulated inhibitor of apoptosis 1 [Source:MGI Symbol;Acc:MGI:1916326]	protein_coding	5	115479284	115481628	+	1088	-0.414557	0.75025	0.0243555	0.426861	26.5454	34.7581	25.8796	19.6401	21.8202	23.7771
ENSMUSG00000029657	Hsph1	heat shock 105kDa/110kDa protein 1 [Source:MGI Symbol;Acc:MGI:105053]	protein_coding	5	149537752	149559841	-	7266	-0.279751	0.823733	0.024468	0.426861	24.475	21.4878	23.1817	16.8805	20.3781	19.6734
ENSMUSG00000029772	Ahcyl2	S-adenosylhomocysteine hydrolase-like 2 [Source:MGI Symbol;Acc:MGI:1921590]	protein_coding	6	29768010	29912309	+	18255	-0.254499	0.838278	0.0245041	0.426861	9.89257	10.2017	10.9166	9.00202	8.66634	8.31785
ENSMUSG00000025586	Cpeb1	cytoplasmic polyadenylation element binding protein 1 [Source:MGI Symbol;Acc:MGI:108442]	protein_coding	7	80996774	81105213	-	4192	-0.275202	0.826335	0.0242928	0.426861	27.8794	27.6836	27.8288	21.8732	25.1025	21.9161
ENSMUSG00000040195	Nemp1	nuclear envelope integral membrane protein 1 [Source:MGI Symbol;Acc:MGI:2446113]	protein_coding	10	127502770	127536918	+	7822	-0.353039	0.782933	0.024459	0.426861	5.23149	5.53146	6.71995	4.40646	4.515	4.76482
ENSMUSG00000021003	Galc	galactosylceramidase [Source:MGI Symbol;Acc:MGI:95636]	protein_coding	12	98168553	98225718	-	14879	-0.335773	0.79236	0.0244221	0.426861	3.21936	2.83467	3.11512	2.6233	2.28566	2.35715
ENSMUSG00000024896	Minpp1	multiple inositol polyphosphate histidine phosphatase 1 [Source:MGI Symbol;Acc:MGI:1336159]	protein_coding	19	32463169	32492764	+	2674	0.376314	1.29802	0.0244953	0.426861	13.1957	9.94044	10.3834	15.067	13.6965	14.7411
ENSMUSG00000026662	Sephs1	selenophosphate synthetase 1 [Source:MGI Symbol;Acc:MGI:1923580]	protein_coding	2	4886375	4915368	+	5925	0.278649	1.21306	0.0249235	0.427372	15.1423	13.2888	14.6346	17.7086	18.0252	16.5068
ENSMUSG00000025255	Zfhx4	zinc finger homeodomain 4 [Source:MGI Symbol;Acc:MGI:2137668]	protein_coding	3	5283586	5480917	+	15737	-0.424122	0.745292	0.0247916	0.427372	2.66132	3.7884	4.45705	3.01417	2.74702	2.36833
ENSMUSG00000028848	Gpn2	GPN-loop GTPase 2 [Source:MGI Symbol;Acc:MGI:2140368]	protein_coding	4	133311673	133319046	+	1482	0.413746	1.33214	0.024892	0.427372	12.1423	10.4106	12.1248	15.7578	14.2098	16.2484
ENSMUSG00000030583	Sipa1l3	signal-induced proliferation-associated 1 like 3 [Source:MGI Symbol;Acc:MGI:1921456]	protein_coding	7	29019797	29218066	-	16555	-0.384902	0.765831	0.0246962	0.427372	4.76953	4.04693	6.35355	3.9322	3.39348	4.28644
ENSMUSG00000070814	Zswim9	zinc finger SWIM-type containing 9 [Source:MGI Symbol;Acc:MGI:2447816]	protein_coding	7	12992894	13012647	-	11874	-0.48443	0.71478	0.0248839	0.427372	1.73121	1.65951	2.0036	0.991729	1.27783	1.58018
ENSMUSG00000038497	Tmco3	transmembrane and coiled-coil domains 3 [Source:MGI Symbol;Acc:MGI:2444946]	protein_coding	8	13338190	13372924	+	8393	0.273712	1.20891	0.024803	0.427372	13.2228	11.9887	12.5923	14.5113	14.6183	16.5443
ENSMUSG00000000184	Ccnd2	cyclin D2 [Source:MGI Symbol;Acc:MGI:88314]	protein_coding	6	127102125	127129156	-	9409	-0.277468	0.825038	0.025016	0.428169	24.0187	24.8817	30.3956	21.5856	21.6241	22.1802
ENSMUSG00000031391	L1cam	L1 cell adhesion molecule [Source:MGI Symbol;Acc:MGI:96721]	protein_coding	X	72897384	72939711	-	7347	-0.469837	0.722046	0.0251641	0.429127	2.55388	2.57933	2.29337	1.48574	1.81594	2.04585
ENSMUSG00000072082	Ccnf	cyclin F [Source:MGI Symbol;Acc:MGI:102551]	protein_coding	17	24441172	24470458	-	7800	0.279898	1.21411	0.0251432	0.429127	14.655	13.4054	16.6714	17.5144	18.3289	18.4576
ENSMUSG00000060206	Zfp462	zinc finger protein 462 [Source:MGI Symbol;Acc:MGI:107690]	protein_coding	4	54945048	55083563	+	10702	-0.360049	0.779138	0.0253724	0.431673	7.82083	9.77817	10.9059	8.72232	6.86884	6.61162
ENSMUSG00000024077	Strn	striatin, calmodulin binding protein [Source:MGI Symbol;Acc:MGI:1333757]	protein_coding	17	78957342	79044625	-	8858	-0.351037	0.78402	0.0254062	0.431673	5.11123	4.93185	6.3827	4.05541	4.30442	4.51921
ENSMUSG00000021645	Smn1	survival motor neuron 1 [Source:MGI Symbol;Acc:MGI:109257]	protein_coding	13	100261360	100274198	+	2592	0.350484	1.27499	0.0256664	0.4353	25.991	19.4746	18.2491	27.0801	27.2503	26.8645
ENSMUSG00000068806	Olfr1259	olfactory receptor 1259 [Source:MGI Symbol;Acc:MGI:3031093]	protein_coding	2	89770876	89779008	-	4325	-0.471517	0.721206	0.0259771	0.43977	7.22563	9.63559	5.69489	6.13378	5.50424	4.61015
ENSMUSG00000044139	Prss53	protease, serine 53 [Source:MGI Symbol;Acc:MGI:2652890]	protein_coding	7	127485013	127490142	-	2134	0.338434	1.26438	0.0260939	0.440944	29.3785	24.5187	24.8413	28.6759	37.9409	32.9177
ENSMUSG00000075467	Dnlz	DNL-type zinc finger [Source:MGI Symbol;Acc:MGI:106559]	protein_coding	2	26238133	26242122	-	2916	-0.3117	0.805692	0.0262369	0.442558	16.8881	17.8571	16.6245	14.1569	13.3223	13.8684
ENSMUSG00000030847	Bag3	BCL2-associated athanogene 3 [Source:MGI Symbol;Acc:MGI:1352493]	protein_coding	7	128125340	128148705	+	2562	0.407679	1.32655	0.0266685	0.449024	6.24889	5.85844	6.46742	8.41799	7.99	8.24152
ENSMUSG00000028911	Srsf4	serine and arginine-rich splicing factor 4 [Source:MGI Symbol;Acc:MGI:1890577]	protein_coding	4	131600928	131629017	+	3561	0.323947	1.25175	0.0267541	0.449652	9.65705	9.20688	10.4694	12.0199	12.2133	12.4906
ENSMUSG00000026436	Elk4	ELK4, member of ETS oncogene family [Source:MGI Symbol;Acc:MGI:102853]	protein_coding	1	131935345	131960350	+	6407	-0.403093	0.756235	0.0268458	0.45038	3.39834	3.75608	3.49481	2.65368	2.51109	2.87266
ENSMUSG00000025580	Eif4a3	eukaryotic translation initiation factor 4A3 [Source:MGI Symbol;Acc:MGI:1923731]	protein_coding	11	119179189	119190915	-	2122	0.327737	1.25504	0.0269711	0.451669	74.8425	51.2905	58.3787	71.3626	76.5267	83.5546
ENSMUSG00000042508	Dmtf1	cyclin D binding myb like transcription factor 1 [Source:MGI Symbol;Acc:MGI:1344415]	protein_coding	5	9168801	9211776	-	11041	-0.311232	0.805953	0.0270981	0.452981	6.11908	6.93378	6.11445	5.21292	5.57987	4.64903
ENSMUSG00000033760	Rbm4b	RNA binding motif protein 4B [Source:MGI Symbol;Acc:MGI:1913954]	protein_coding	19	4806525	4817093	+	9979	0.346394	1.27138	0.0271795	0.453527	2.9969	2.65527	3.07967	3.84513	3.78811	3.47872
ENSMUSG00000031837	Necab2	N-terminal EF-hand calcium binding protein 2 [Source:MGI Symbol;Acc:MGI:2152211]	protein_coding	8	120173458	120199379	+	2096	0.362621	1.28576	0.0273334	0.454467	19.8288	15.8021	16.051	19.0956	23.714	23.6113
ENSMUSG00000033717	Adra2a	adrenergic receptor, alpha 2a [Source:MGI Symbol;Acc:MGI:87934]	protein_coding	19	54032582	54037413	+	4832	-0.309016	0.807192	0.0273063	0.454467	22.7687	20.043	25.9501	16.8676	20.4242	18.2092
ENSMUSG00000021583	Erap1	endoplasmic reticulum aminopeptidase 1 [Source:MGI Symbol;Acc:MGI:1933403]	protein_coding	13	74787687	74841320	+	7280	-0.321874	0.80003	0.0275307	0.456932	6.96684	7.90134	7.63548	6.21577	6.37836	5.40749
ENSMUSG00000067219	Nipal1	NIPA-like domain containing 1 [Source:MGI Symbol;Acc:MGI:1917951]	protein_coding	5	72805138	72828421	+	4393	-0.292519	0.816475	0.0276881	0.45791	16.1664	17.9231	15.9537	13.177	13.235	14.3961
ENSMUSG00000041037	Irgq	immunity-related GTPase family, Q [Source:MGI Symbol;Acc:MGI:2667176]	protein_coding	7	24230114	24238025	+	6083	-0.337801	0.791246	0.0276413	0.45791	9.08521	9.59399	10.4263	6.44922	8.03128	8.5307
ENSMUSG00000022177	Haus4	HAUS augmin-like complex, subunit 4 [Source:MGI Symbol;Acc:MGI:1261794]	protein_coding	14	54779242	54792073	-	2378	0.375325	1.29713	0.0277418	0.457986	9.29072	10.8957	10.2399	13.6318	14.0537	11.7601
ENSMUSG00000040760	Appl1	adaptor protein, phosphotyrosine interaction, PH domain and leucine zipper containing 1 [Source:MGI Symbol;Acc:MGI:1920243]	protein_coding	14	26640945	26693189	-	8719	-0.348664	0.785311	0.0279496	0.459786	6.91873	9.64589	8.42979	6.7833	7.02087	5.81677
ENSMUSG00000036097	Slf2	SMC5-SMC6 complex localization factor 2 [Source:MGI Symbol;Acc:MGI:1924968]	protein_coding	19	44919590	44971738	+	7477	-0.282304	0.822277	0.0279456	0.459786	15.0226	17.4834	18.7917	13.794	13.9251	14.4412
ENSMUSG00000034205	Loxl2	lysyl oxidase-like 2 [Source:MGI Symbol;Acc:MGI:2137913]	protein_coding	14	69846517	69933283	+	5405	-0.253316	0.838966	0.0280648	0.460867	45.769	44.4154	45.6732	34.0879	39.2646	40.5692
ENSMUSG00000082229	Nap1l2	nucleosome assembly protein 1-like 2 [Source:MGI Symbol;Acc:MGI:106654]	protein_coding	X	102227782	102230246	-	2465	-0.454916	0.729553	0.0282261	0.462699	7.32612	10.1029	7.33507	5.98492	5.89003	6.13919
ENSMUSG00000054051	Ercc6	excision repair cross-complementing rodent repair deficiency, complementation group 6 [Source:MGI Symbol;Acc:MGI:1100494]	protein_coding	14	32235478	32302947	+	12851	-0.374894	0.771162	0.0282934	0.462988	2.54141	3.08626	3.28002	2.00255	2.38172	2.47849
ENSMUSG00000070283	Ndufaf3	NADH:ubiquinone oxidoreductase complex assembly factor 3 [Source:MGI Symbol;Acc:MGI:1913956]	protein_coding	9	108442736	108444633	-	1815	0.378626	1.3001	0.0283562	0.463201	18.3824	17.3708	14.9275	25.2596	18.7734	21.7741
ENSMUSG00000040423	Rc3h1	RING CCCH (C3H) domains 1 [Source:MGI Symbol;Acc:MGI:2685397]	protein_coding	1	160733988	160802548	+	11423	-0.380655	0.768089	0.0290117	0.467484	2.90397	3.89048	4.23401	2.7915	2.71954	2.95393
ENSMUSG00000037470	Uggt1	UDP-glucose glycoprotein glucosyltransferase 1 [Source:MGI Symbol;Acc:MGI:2443162]	protein_coding	1	36179108	36283801	-	12853	-0.241394	0.845928	0.0290386	0.467484	36.506	39.4562	43.1345	33.5439	32.5807	34.5702
ENSMUSG00000026775	Yme1l1	YME1-like 1 (S. cerevisiae) [Source:MGI Symbol;Acc:MGI:1351651]	protein_coding	2	23046381	23089272	+	8009	-0.287927	0.819078	0.029078	0.467484	23.5717	29.0008	22.1564	19.9402	21.0517	20.191
ENSMUSG00000048899	Rimkla	ribosomal modification protein rimK-like family member A [Source:MGI Symbol;Acc:MGI:3040686]	protein_coding	4	119322480	119349825	-	4158	-0.349032	0.785111	0.0291232	0.467484	15.0779	12.7854	15.5091	9.29177	12.5674	12.185
ENSMUSG00000078566	Bnip3	BCL2/adenovirus E1B interacting protein 3 [Source:MGI Symbol;Acc:MGI:109326]	protein_coding	7	138492565	138511248	-	2265	-0.382722	0.766989	0.0289553	0.467484	48.3753	54.79	44.0411	42.0595	43.687	27.154
ENSMUSG00000115338	Pnp	purine-nucleoside phosphorylase [Source:MGI Symbol;Acc:MGI:97365]	protein_coding	14	51168539	51202694	+	3979	-0.476032	0.718952	0.0290704	0.467484	5.13403	5.73196	4.0939	2.92623	4.01049	3.7904
ENSMUSG00000035934	Pknox2	Pbx/knotted 1 homeobox 2 [Source:MGI Symbol;Acc:MGI:2445415]	protein_coding	9	36802278	37058703	-	10335	0.523482	1.43742	0.0291016	0.467484	1.15871	1.11152	1.1591	2.12519	1.21499	1.58793
ENSMUSG00000032783	Troap	trophinin associated protein [Source:MGI Symbol;Acc:MGI:1925983]	protein_coding	15	98972456	98981290	+	3520	0.303531	1.23416	0.0291707	0.467484	21.231	17.056	19.1789	21.5007	24.1165	25.2867
ENSMUSG00000042406	Atf4	activating transcription factor 4 [Source:MGI Symbol;Acc:MGI:88096]	protein_coding	15	80139385	80141742	+	2358	-0.267838	0.830563	0.0290646	0.467484	147.93	142.383	124.016	103.218	122.591	118.187
ENSMUSG00000022801	Lrch3	leucine-rich repeats and calponin homology (CH) domain containing 3 [Source:MGI Symbol;Acc:MGI:1917394]	protein_coding	16	32734470	32836017	+	6610	-0.387132	0.764648	0.0290634	0.467484	3.5168	3.53924	3.99723	2.91247	2.86932	2.67615
ENSMUSG00000023963	Cyp39a1	cytochrome P450, family 39, subfamily a, polypeptide 1 [Source:MGI Symbol;Acc:MGI:1927096]	protein_coding	17	43978316	44062322	+	3053	0.399717	1.31925	0.0291656	0.467484	6.12489	5.65781	6.83913	8.92772	8.31164	7.36822
ENSMUSG00000036403	Cep135	centrosomal protein 135 [Source:MGI Symbol;Acc:MGI:2681869]	protein_coding	5	76736545	76794313	+	7188	-0.309358	0.807001	0.0292998	0.468382	8.10728	9.43731	9.22066	6.64507	7.81568	7.12683
ENSMUSG00000032849	Abcc4	ATP-binding cassette, sub-family C (CFTR/MRP), member 4 [Source:MGI Symbol;Acc:MGI:2443111]	protein_coding	14	118720104	118943631	-	6389	-0.340307	0.789873	0.0293776	0.468382	6.87596	7.80894	9.0683	5.92288	6.17257	6.65774
ENSMUSG00000032434	Cmtm6	CKLF-like MARVEL transmembrane domain containing 6 [Source:MGI Symbol;Acc:MGI:2447165]	protein_coding	9	114560184	114578412	+	3440	0.272499	1.2079	0.0293742	0.468382	21.3338	19.4758	21.8705	25.7894	24.5442	25.3695
ENSMUSG00000020716	Nf1	neurofibromin 1 [Source:MGI Symbol;Acc:MGI:97306]	protein_coding	11	79230519	79472438	+	15850	-0.348091	0.785623	0.0295218	0.468513	4.27463	5.48073	6.2971	4.61632	4.0602	3.93198
ENSMUSG00000019461	Plscr3	phospholipid scramblase 3 [Source:MGI Symbol;Acc:MGI:1917560]	protein_coding	11	69737202	69742884	+	3148	0.405103	1.32418	0.02957	0.468513	9.62207	6.81888	8.14422	12.6302	9.70206	10.2478
ENSMUSG00000091679	Vmn2r96	vomeronasal 2, receptor 96 [Source:MGI Symbol;Acc:MGI:3644514]	protein_coding	17	18793413	18836265	+	6894	-0.421984	0.746398	0.0295871	0.468513	3.00036	3.79482	3.19922	2.16874	2.6183	2.6549
ENSMUSG00000024921	Smarca2	SWI/SNF related, matrix associated, actin dependent regulator of chromatin, subfamily a, member 2 [Source:MGI Symbol;Acc:MGI:99603]	protein_coding	19	26582450	26755722	+	14269	-0.251388	0.840088	0.0294381	0.468513	12.4451	11.5061	13.4286	10.2	10.5922	10.5984
ENSMUSG00000018501	Ncor1	nuclear receptor co-repressor 1 [Source:MGI Symbol;Acc:MGI:1349717]	protein_coding	11	62207252	62349367	-	12811	-0.268093	0.830417	0.0296762	0.469126	23.2741	26.8027	29.6779	21.0227	21.7781	23.3977
ENSMUSG00000037685	Atp8a1	ATPase, aminophospholipid transporter (APLT), class I, type 8A, member 1 [Source:MGI Symbol;Acc:MGI:1330848]	protein_coding	5	67775483	68004777	-	14278	-0.305108	0.809381	0.0298192	0.470587	3.63295	4.00521	4.22639	3.30364	3.22926	3.06867
ENSMUSG00000042599	Kdm7a	lysine (K)-specific demethylase 7A [Source:MGI Symbol;Acc:MGI:2443388]	protein_coding	6	39113557	39183723	-	10057	-0.397878	0.758974	0.030186	0.473167	2.8463	3.61017	4.11334	2.84175	2.8158	2.36894
ENSMUSG00000007617	Homer1	homer scaffolding protein 1 [Source:MGI Symbol;Acc:MGI:1347345]	protein_coding	13	93436143	93541637	+	11976	-0.431715	0.74138	0.0300804	0.473167	1.91966	2.68161	2.09404	1.6075	1.90042	1.45146
ENSMUSG00000033713	Foxn3	forkhead box N3 [Source:MGI Symbol;Acc:MGI:1918625]	protein_coding	12	99156337	99529841	-	11501	-0.361892	0.778143	0.0301855	0.473167	3.87539	3.97346	5.21768	2.99115	3.54839	3.62736
ENSMUSG00000022427	Tomm22	translocase of outer mitochondrial membrane 22 [Source:MGI Symbol;Acc:MGI:2450248]	protein_coding	15	79555062	79557601	+	1651	0.317087	1.24581	0.0300909	0.473167	37.0811	38.5989	31.2949	49.2064	42.3064	41.6187
ENSMUSG00000056536	Pign	phosphatidylinositol glycan anchor biosynthesis, class N [Source:MGI Symbol;Acc:MGI:1351629]	protein_coding	1	105446147	105591402	-	13595	-0.342284	0.788792	0.0303341	0.473894	3.76365	4.79853	4.21226	3.13384	3.83889	3.09874
ENSMUSG00000056602	Fry	FRY microtubule binding protein [Source:MGI Symbol;Acc:MGI:2443895]	protein_coding	5	150042110	150421218	+	29729	-0.375016	0.771097	0.0303256	0.473894	1.1632	1.17051	1.56661	1.07037	1.00095	0.938964
ENSMUSG00000038486	Sv2a	synaptic vesicle glycoprotein 2 a [Source:MGI Symbol;Acc:MGI:1927139]	protein_coding	3	96088467	96102837	+	4636	-0.233141	0.85078	0.0304284	0.47457	50.7916	50.2816	54.5775	43.2384	44.9735	44.1557
ENSMUSG00000034906	Ncaph	non-SMC condensin I complex, subunit H [Source:MGI Symbol;Acc:MGI:2444777]	protein_coding	2	126945729	126975874	-	4307	0.243743	1.18406	0.0306192	0.476747	27.2837	26.3604	27.5017	32.6249	31.569	31.848
ENSMUSG00000002222	Rmnd5a	required for meiotic nuclear division 5 homolog A [Source:MGI Symbol;Acc:MGI:1915727]	protein_coding	6	71365618	71417621	-	6783	-0.265575	0.831867	0.0309039	0.479577	24.2446	25.0329	25.7732	18.3653	22.6198	21.421
ENSMUSG00000032086	Bace1	beta-site APP cleaving enzyme 1 [Source:MGI Symbol;Acc:MGI:1346542]	protein_coding	9	45749878	45775697	+	6348	-0.298735	0.812965	0.0308772	0.479577	13.0438	14.596	15.9434	10.5571	12.1776	12.6766
ENSMUSG00000057406	Nsd2	nuclear receptor binding SET domain protein 2 [Source:MGI Symbol;Acc:MGI:1276574]	protein_coding	5	33978069	34055319	+	16803	-0.260428	0.83484	0.0311175	0.480674	14.6119	16.1933	17.8665	13.6738	14.2688	12.6756
ENSMUSG00000030107	Usp18	ubiquitin specific peptidase 18 [Source:MGI Symbol;Acc:MGI:1344364]	protein_coding	6	121222865	121247876	+	2790	-0.431039	0.741727	0.0311295	0.480674	11.4076	12.6828	9.20931	6.40221	9.02482	9.21723
ENSMUSG00000031442	Mcf2l	mcf.2 transforming sequence-like [Source:MGI Symbol;Acc:MGI:103263]	protein_coding	8	12923806	13070905	+	12984	-0.277713	0.824897	0.0311001	0.480674	10.0665	9.87431	11.55	8.85037	7.80234	9.30841
ENSMUSG00000024535	Snx24	sorting nexing 24 [Source:MGI Symbol;Acc:MGI:1916476]	protein_coding	18	53378734	53523992	+	2456	0.462011	1.37746	0.0312552	0.481816	4.84983	6.11128	4.60407	7.91934	6.71049	6.74455
ENSMUSG00000050796	B3galt6	UDP-Gal:betaGal beta 1,3-galactosyltransferase, polypeptide 6 [Source:MGI Symbol;Acc:MGI:2152819]	protein_coding	4	156073923	156077106	-	3184	0.452351	1.36827	0.0315676	0.485475	7.1601	4.68765	7.17308	10.0564	7.29184	8.71893
ENSMUSG00000030256	Bhlhe41	basic helix-loop-helix family, member e41 [Source:MGI Symbol;Acc:MGI:1930704]	protein_coding	6	145803969	145811284	-	6720	-0.484164	0.714911	0.0315968	0.485475	4.67901	4.26741	4.3483	2.04769	4.1362	3.31706
ENSMUSG00000062421	Arf2	ADP-ribosylation factor 2 [Source:MGI Symbol;Acc:MGI:99595]	protein_coding	11	103857565	103876163	+	2998	0.26952	1.20541	0.0318513	0.487983	33.4718	28.3046	32.4143	36.5425	36.9542	40.0067
ENSMUSG00000091264	Smim13	small integral membrane protein 13 [Source:MGI Symbol;Acc:MGI:2652854]	protein_coding	13	41403320	41430053	+	4483	-0.307837	0.807852	0.0318649	0.487983	11.8849	13.3548	11.5128	9.26747	10.0369	10.3437
ENSMUSG00000055296	Tmem245	transmembrane protein 245 [Source:MGI Symbol;Acc:MGI:2445107]	protein_coding	4	56866923	56947437	-	17090	-0.280817	0.823125	0.0320166	0.48888	6.84228	7.68347	8.69316	6.05044	6.33341	6.71899
ENSMUSG00000028211	Trp53inp1	transformation related protein 53 inducible nuclear protein 1 [Source:MGI Symbol;Acc:MGI:1926609]	protein_coding	4	11156431	11174379	+	6475	-0.377348	0.769851	0.0320285	0.48888	5.10331	4.73968	6.31105	4.09708	4.60582	3.75051
ENSMUSG00000025986	Slc39a10	solute carrier family 39 (zinc transporter), member 10 [Source:MGI Symbol;Acc:MGI:1914515]	protein_coding	1	46846704	46932012	-	6095	-0.291253	0.817192	0.0321644	0.490152	9.69773	9.45129	9.1108	7.23973	7.90816	7.92674
ENSMUSG00000022565	Plec	plectin [Source:MGI Symbol;Acc:MGI:1277961]	protein_coding	15	76055174	76116774	-	18113	-0.409758	0.75275	0.0323596	0.491517	4.5502	5.12003	8.3567	4.84675	4.11981	4.59516
ENSMUSG00000074925	Ptar1	protein prenyltransferase alpha subunit repeat containing 1 [Source:MGI Symbol;Acc:MGI:1921875]	protein_coding	19	23664793	23709032	+	12810	-0.356374	0.781125	0.0323592	0.491517	2.95448	3.6067	4.12954	2.98503	2.71609	2.65006
ENSMUSG00000006398	Cdc20	cell division cycle 20 [Source:MGI Symbol;Acc:MGI:1859866]	protein_coding	4	118290098	118294549	-	1868	0.27015	1.20593	0.0328702	0.49846	87.2818	70.7436	87.2336	92.4698	98.5211	104.659
ENSMUSG00000032002	Dcun1d5	DCN1, defective in cullin neddylation 1, domain containing 5 (S. cerevisiae) [Source:MGI Symbol;Acc:MGI:1924113]	protein_coding	9	7184520	7208205	+	3077	-0.475457	0.719239	0.0330655	0.500606	17.3989	29.8942	14.3356	16.8562	13.2842	14.1563
ENSMUSG00000036093	Arl5a	ADP-ribosylation factor-like 5A [Source:MGI Symbol;Acc:MGI:1922673]	protein_coding	2	52287963	52314913	-	5409	-0.256741	0.836977	0.0332853	0.502711	17.4629	18.463	18.5145	14.6402	15.3194	15.5767
ENSMUSG00000031021	Tmem9b	TMEM9 domain family, member B [Source:MGI Symbol;Acc:MGI:1915254]	protein_coding	7	109335041	109352082	-	2002	0.343153	1.26853	0.0333125	0.502711	32.1153	35.2241	24.0745	41.835	37.4371	36.5437
ENSMUSG00000042631	Xkr7	X-linked Kx blood group related 7 [Source:MGI Symbol;Acc:MGI:3526711]	protein_coding	2	152873772	152897695	+	2711	-0.586927	0.66576	0.0334915	0.504595	7.65346	11.7224	16.8905	11.5426	6.07929	6.52504
ENSMUSG00000031365	Zfp275	zinc finger protein 275 [Source:MGI Symbol;Acc:MGI:1350985]	protein_coding	X	72386227	72402686	+	6745	-0.288602	0.818695	0.0335473	0.504619	10.2823	9.83337	11.7268	8.53311	9.14348	8.39836
ENSMUSG00000031010	Usp9x	ubiquitin specific peptidase 9, X chromosome [Source:MGI Symbol;Acc:MGI:894681]	protein_coding	X	12937737	13039567	+	15051	-0.377153	0.769955	0.033703	0.506143	17.5382	25.265	30.3824	22.5092	17.103	16.6987
ENSMUSG00000027006	Dnajc10	DnaJ heat shock protein family (Hsp40) member C10 [Source:MGI Symbol;Acc:MGI:1914111]	protein_coding	2	80145810	80184387	+	5004	-0.228779	0.853357	0.0341081	0.508835	62.6693	66.7255	60.9674	51.9704	55.2716	55.1304
ENSMUSG00000028013	Ppa2	pyrophosphatase (inorganic) 2 [Source:MGI Symbol;Acc:MGI:1922026]	protein_coding	3	133015871	133083996	+	9554	0.422212	1.33998	0.0347402	0.508835	1.72262	1.93084	1.65228	2.67976	1.93039	2.48296
ENSMUSG00000028873	Cdca8	cell division cycle associated 8 [Source:MGI Symbol;Acc:MGI:1196274]	protein_coding	4	124812258	124833104	-	5177	0.255873	1.19406	0.0341719	0.508835	19.668	18.2052	18.025	21.0084	22.3097	23.3851
ENSMUSG00000028953	Abcf2	ATP-binding cassette, sub-family F (GCN20), member 2 [Source:MGI Symbol;Acc:MGI:1351657]	protein_coding	5	24770343	24782465	-	2569	0.258984	1.19664	0.0348438	0.508835	48.1848	41.5501	43.34	49.9841	52.5954	56.5782
ENSMUSG00000002221	Paxip1	PAX interacting (with transcription-activation domain) protein 1 [Source:MGI Symbol;Acc:MGI:1890430]	protein_coding	5	27945078	27996689	-	10271	0.264233	1.201	0.034604	0.508835	13.1307	11.6661	14.0395	14.2605	15.7659	16.6004
ENSMUSG00000047735	Samd9l	sterile alpha motif domain containing 9-like [Source:MGI Symbol;Acc:MGI:1343184]	protein_coding	6	3372257	3399572	-	5427	-0.332762	0.794015	0.0341692	0.508835	6.6552	8.20432	8.22086	6.18042	6.03754	6.0951
ENSMUSG00000030677	Kif22	kinesin family member 22 [Source:MGI Symbol;Acc:MGI:109233]	protein_coding	7	126626901	126641643	-	4903	0.254522	1.19294	0.0343215	0.508835	19.7223	18.6069	19.4548	21.6832	22.7695	24.4418
ENSMUSG00000025470	Zfp511	zinc finger protein 511 [Source:MGI Symbol;Acc:MGI:1917002]	protein_coding	7	139616304	139620515	+	2170	0.378414	1.29991	0.0347384	0.508835	10.5944	8.30781	9.90581	13.5666	11.9349	11.9921
ENSMUSG00000036990	Otud4	OTU domain containing 4 [Source:MGI Symbol;Acc:MGI:1098801]	protein_coding	8	80366247	80404353	+	8096	-0.25937	0.835453	0.0347493	0.508835	13.2254	14.7588	15.3359	12.3552	12.1091	11.7141
ENSMUSG00000031921	Terf2	telomeric repeat binding factor 2 [Source:MGI Symbol;Acc:MGI:1195972]	protein_coding	8	107796032	107823179	-	4597	0.332948	1.25958	0.0348109	0.508835	7.89861	6.74893	8.06124	8.63469	10.6132	9.3754
ENSMUSG00000004561	Mettl17	methyltransferase like 17 [Source:MGI Symbol;Acc:MGI:1098577]	protein_coding	14	52122299	52130496	+	3970	0.384829	1.30571	0.0346308	0.508835	4.43593	4.01302	4.24419	5.18251	5.68343	5.70492
ENSMUSG00000051234	Rnf7	ring finger protein 7 [Source:MGI Symbol;Acc:MGI:1337096]	protein_coding	9	96352990	96360728	-	1328	0.348737	1.27344	0.034702	0.508835	47.2092	56.7635	40.719	72.2836	55.4034	56.3611
ENSMUSG00000091956	C2cd4b	C2 calcium-dependent domain containing 4B [Source:MGI Symbol;Acc:MGI:1922947]	protein_coding	9	67666719	67668212	+	1327	0.399667	1.3192	0.0340828	0.508835	21.6679	16.4922	25.3104	24.4783	27.6979	31.6307
ENSMUSG00000032782	Cntrob	centrobin, centrosomal BRCA2 interacting protein [Source:MGI Symbol;Acc:MGI:2443290]	protein_coding	11	69190313	69214601	-	6660	0.256529	1.1946	0.0345954	0.508835	13.1443	12.4391	13.507	14.6815	15.7708	16.2281
ENSMUSG00000034412	Tbc1d10a	TBC1 domain family, member 10a [Source:MGI Symbol;Acc:MGI:2144164]	protein_coding	11	4136789	4165505	+	2733	0.460647	1.37616	0.0347957	0.508835	6.30311	4.84758	4.7519	8.59328	6.00642	7.2769
ENSMUSG00000021182	Ccdc88c	coiled-coil domain containing 88C [Source:MGI Symbol;Acc:MGI:1915589]	protein_coding	12	100877782	100995315	-	11386	-0.392205	0.761964	0.034866	0.508835	2.08663	2.19459	2.52703	1.50487	1.72893	1.94875
ENSMUSG00000059409	Ppp2r5d	protein phosphatase 2, regulatory subunit B', delta [Source:MGI Symbol;Acc:MGI:2388481]	protein_coding	17	46993917	47016037	-	3402	0.265285	1.20187	0.0340713	0.508835	25.5063	23.4891	27.9726	31.6002	30.1243	30.7774
ENSMUSG00000042942	Greb1l	growth regulation by estrogen in breast cancer-like [Source:MGI Symbol;Acc:MGI:3576497]	protein_coding	18	10325177	10562940	+	11022	-0.319394	0.801406	0.0345657	0.508835	5.22907	6.25344	7.07472	5.2039	5.01986	4.64776
ENSMUSG00000027641	Rbl1	RB transcriptional corepressor like 1 [Source:MGI Symbol;Acc:MGI:103300]	protein_coding	2	156987813	157046454	-	5993	-0.258516	0.835948	0.0349835	0.508955	16.9366	16.9717	18.0087	14.9467	14.9615	13.4873
ENSMUSG00000023170	Gps2	G protein pathway suppressor 2 [Source:MGI Symbol;Acc:MGI:1891751]	protein_coding	11	69804714	69807417	+	1604	0.305405	1.23577	0.0349341	0.508955	50.5841	37.0115	43.5192	50.607	55.9819	55.4283
ENSMUSG00000052516	Robo2	roundabout guidance receptor 2 [Source:MGI Symbol;Acc:MGI:1890110]	protein_coding	16	73688727	74208713	-	16983	-0.272786	0.82772	0.0351573	0.510686	8.09957	9.34146	10.2345	8.14535	7.37456	7.37846
ENSMUSG00000022883	Robo1	roundabout guidance receptor 1 [Source:MGI Symbol;Acc:MGI:1274781]	protein_coding	16	72105194	72842983	+	16511	-0.38163	0.76757	0.0354332	0.513892	3.18816	3.33657	4.85838	3.36571	2.71331	2.65985
ENSMUSG00000026442	Nfasc	neurofascin [Source:MGI Symbol;Acc:MGI:104753]	protein_coding	1	132492428	132669535	-	14145	-0.333183	0.793783	0.035613	0.514896	8.06312	6.48518	10.1232	6.64134	6.04765	6.88539
ENSMUSG00000026393	Nek7	NIMA (never in mitosis gene a)-related expressed kinase 7 [Source:MGI Symbol;Acc:MGI:1890645]	protein_coding	1	138410613	138547879	-	7376	0.400805	1.32024	0.0355903	0.514896	3.27312	3.28537	3.58971	5.61466	4.06094	3.72905
ENSMUSG00000026827	Gpd2	glycerol phosphate dehydrogenase 2, mitochondrial [Source:MGI Symbol;Acc:MGI:99778]	protein_coding	2	57127647	57260731	+	6549	0.230434	1.17319	0.0357639	0.516276	76.5256	81.5847	89.801	100.623	95.9089	94.1553
ENSMUSG00000040035	Disp2	dispatched RND tramsporter family member 2 [Source:MGI Symbol;Acc:MGI:2388733]	protein_coding	2	118610200	118641774	+	9555	-0.25794	0.836281	0.0359754	0.518525	52.4306	54.8037	65.0471	50.8132	43.6483	49.5148
ENSMUSG00000019986	Ahi1	Abelson helper integration site 1 [Source:MGI Symbol;Acc:MGI:87971]	protein_coding	10	20828446	20956328	+	7040	0.321604	1.24972	0.0361097	0.519656	4.53001	4.01389	4.84243	5.53494	5.55534	5.64994
ENSMUSG00000027200	Sema6d	sema domain, transmembrane domain (TM), and cytoplasmic domain, (semaphorin) 6D [Source:MGI Symbol;Acc:MGI:2387661]	protein_coding	2	123931889	124509690	+	10559	-0.371753	0.772843	0.0362807	0.519707	2.39561	3.18441	2.74616	2.14276	2.2112	2.07232
ENSMUSG00000031378	Abcd1	ATP-binding cassette, sub-family D (ALD), member 1 [Source:MGI Symbol;Acc:MGI:1349215]	protein_coding	X	72760203	72782140	+	4192	0.4053	1.32436	0.0361885	0.519707	7.33267	4.82063	7.46464	9.72142	8.54951	7.75662
ENSMUSG00000034252	Senp6	SUMO/sentrin specific peptidase 6 [Source:MGI Symbol;Acc:MGI:1922075]	protein_coding	9	79974185	80052235	+	7016	-0.282771	0.822011	0.036253	0.519707	11.9114	11.1028	12.1754	8.75041	10.7665	9.40748
ENSMUSG00000028080	Lrba	LPS-responsive beige-like anchor [Source:MGI Symbol;Acc:MGI:1933162]	protein_coding	3	86131987	86689999	+	19324	-0.293927	0.815679	0.0363677	0.520153	5.54754	6.33525	7.68237	5.40574	5.29662	5.2517
ENSMUSG00000037174	Elf2	E74-like factor 2 [Source:MGI Symbol;Acc:MGI:1916507]	protein_coding	3	51160141	51248084	-	9563	0.321909	1.24998	0.0365435	0.521866	5.47104	4.7261	5.5785	7.66506	6.12084	5.93959
ENSMUSG00000047193	Dync2h1	dynein cytoplasmic 2 heavy chain 1 [Source:MGI Symbol;Acc:MGI:107736]	protein_coding	9	6928503	7184446	-	16348	-0.339382	0.79038	0.0367168	0.523537	4.37553	6.0575	6.31415	4.94107	4.30457	3.98733
ENSMUSG00000033671	Cep350	centrosomal protein 350 [Source:MGI Symbol;Acc:MGI:1921331]	protein_coding	1	155720710	155849001	-	16520	-0.404558	0.755468	0.0373722	0.527097	3.64384	5.9589	6.31279	4.75347	3.77281	3.49398
ENSMUSG00000027868	Tbx15	T-box 15 [Source:MGI Symbol;Acc:MGI:1277234]	protein_coding	3	99147697	99261575	+	3747	0.401754	1.32111	0.0371529	0.527097	5.00756	3.69239	4.94496	5.96765	6.02167	6.07174
ENSMUSG00000037062	Sh3glb1	SH3-domain GRB2-like B1 (endophilin) [Source:MGI Symbol;Acc:MGI:1859730]	protein_coding	3	144389439	144426096	-	7467	0.221085	1.16561	0.037179	0.527097	28.9619	28.0401	27.633	32.3914	33.6419	32.5704
ENSMUSG00000028385	Snx30	sorting nexin family member 30 [Source:MGI Symbol;Acc:MGI:2443882]	protein_coding	4	59805840	59904737	+	7795	-0.284104	0.821251	0.0373824	0.527097	17.4083	20.1479	21.5295	18.2725	14.7497	15.4786
ENSMUSG00000043162	Pyurf	Pigy upstream reading frame [Source:MGI Symbol;Acc:MGI:1913709]	protein_coding	6	57663561	57669063	-	3573	-0.46727	0.723332	0.0373737	0.527097	4.12227	5.44456	3.85408	2.99952	3.38626	3.29103
ENSMUSG00000054423	Cadps	Ca2+-dependent secretion activator [Source:MGI Symbol;Acc:MGI:1350922]	protein_coding	14	9646684	10097200	+	15054	-0.264637	0.832408	0.0374193	0.527097	8.35046	7.80358	9.1512	6.38094	7.13785	7.53602
ENSMUSG00000025582	Nptx1	neuronal pentraxin 1 [Source:MGI Symbol;Acc:MGI:107811]	protein_coding	11	119429545	119438579	-	5217	-0.284709	0.820907	0.0373055	0.527097	29.9264	29.1075	37.4153	25.8563	24.2447	29.0269
ENSMUSG00000075600	Zc3h3	zinc finger CCCH type containing 3 [Source:MGI Symbol;Acc:MGI:2663721]	protein_coding	15	75626279	75713764	-	3509	0.323929	1.25173	0.0373315	0.527097	12.3734	10.0124	12.5548	13.0276	15.0595	15.6625
ENSMUSG00000075595	Zfp652	zinc finger protein 652 [Source:MGI Symbol;Acc:MGI:2442221]	protein_coding	11	95603499	95725941	+	15444	-0.312656	0.805158	0.0377221	0.530414	5.29094	5.41306	6.99546	4.31788	4.64969	5.27673
ENSMUSG00000061360	Phf5a	PHD finger protein 5A [Source:MGI Symbol;Acc:MGI:2156864]	protein_coding	15	81748721	81756112	-	2166	0.28137	1.21535	0.0377687	0.530414	29.0628	30.6215	25.5597	35.3688	33.2136	34.8861
ENSMUSG00000048279	Sacs	sacsin [Source:MGI Symbol;Acc:MGI:1354724]	protein_coding	14	61375906	61478144	+	20414	-0.435317	0.739531	0.0379107	0.530806	2.87663	4.62507	4.77956	3.99581	2.60142	2.48189
ENSMUSG00000032265	Tent5a	terminal nucleotidyltransferase 5A [Source:MGI Symbol;Acc:MGI:2670964]	protein_coding	9	85202492	85209401	-	5703	0.296219	1.22792	0.0378945	0.530806	7.08546	8.36598	7.98987	9.895	9.63291	9.23359
ENSMUSG00000038608	Dock10	dedicator of cytokinesis 10 [Source:MGI Symbol;Acc:MGI:2146320]	protein_coding	1	80478790	80736244	-	18267	0.380267	1.30158	0.0387709	0.532259	1.58458	1.82235	2.11753	2.948	2.10519	2.13827
ENSMUSG00000026701	Prdx6	peroxiredoxin 6 [Source:MGI Symbol;Acc:MGI:894320]	protein_coding	1	161067682	161078789	-	4804	0.3959	1.31576	0.0381438	0.532259	5.03884	3.38615	4.47452	5.96287	5.67695	5.3637
ENSMUSG00000068856	Sf3b4	splicing factor 3b, subunit 4 [Source:MGI Symbol;Acc:MGI:109580]	protein_coding	3	96079648	96084880	+	2162	0.295602	1.2274	0.0390434	0.532259	48.9028	35.3322	46.4241	51.1012	52.8166	56.4224
ENSMUSG00000028488	Sh3gl2	SH3-domain GRB2-like 2 [Source:MGI Symbol;Acc:MGI:700009]	protein_coding	4	85123363	85557432	+	6551	0.347135	1.27203	0.0388053	0.532259	4.52601	3.98071	3.69143	4.64537	5.51078	5.34588
ENSMUSG00000004642	Slbp	stem-loop binding protein [Source:MGI Symbol;Acc:MGI:108402]	protein_coding	5	33792296	33809918	-	6076	0.263359	1.20027	0.0386235	0.532259	18.8975	20.1761	16.5558	23.061	22.5393	21.1199
ENSMUSG00000029392	Rilpl1	Rab interacting lysosomal protein-like 1 [Source:MGI Symbol;Acc:MGI:1922945]	protein_coding	5	124631143	124669454	-	2463	0.399413	1.31897	0.0384803	0.532259	6.47406	6.29818	6.95466	9.93819	7.8332	8.26143
ENSMUSG00000046687	Gm5424	predicted gene 5424 [Source:MGI Symbol;Acc:MGI:3643173]	processed_pseudogene	10	61906902	61908141	+	1240	-0.441579	0.736328	0.0389469	0.532259	17.9205	12.8481	16.4774	12.1642	9.75735	12.8638
ENSMUSG00000031860	Pbx4	pre B cell leukemia homeobox 4 [Source:MGI Symbol;Acc:MGI:1931321]	protein_coding	8	70285141	70324942	+	2217	0.418872	1.33688	0.0386982	0.532259	10.2543	7.03485	11.9683	12.5628	12.9798	13.6519
ENSMUSG00000072115	Ang	angiogenin, ribonuclease, RNase A family, 5 [Source:MGI Symbol;Acc:MGI:88022]	protein_coding	14	51328607	51339466	+	1202	0.396835	1.31662	0.039027	0.532259	14.2782	17.7887	14.6698	22.4006	17.5744	21.3944
ENSMUSG00000035202	Lars2	leucyl-tRNA synthetase, mitochondrial [Source:MGI Symbol;Acc:MGI:2142973]	protein_coding	9	123195992	123291731	+	11089	-0.39712	0.759372	0.0385835	0.532259	25.9238	32.8175	25.2555	29.239	15.1219	19.3916
ENSMUSG00000000317	Bcl6b	B cell CLL/lymphoma 6, member B [Source:MGI Symbol;Acc:MGI:1278332]	protein_coding	11	70114954	70120624	-	3719	0.324466	1.2522	0.0388063	0.532259	14.8947	11.0028	15.1724	16.6324	18.5176	16.3178
ENSMUSG00000021417	Eci2	enoyl-Coenzyme A delta isomerase 2 [Source:MGI Symbol;Acc:MGI:1346064]	protein_coding	13	35161731	35211079	-	5540	0.29851	1.22987	0.0381055	0.532259	8.04529	7.26506	6.97201	8.75315	9.62121	9.01616
ENSMUSG00000068284	Usf3	upstream transcription factor family member 3 [Source:MGI Symbol;Acc:MGI:2685454]	protein_coding	16	43993609	44047828	+	13050	-0.406963	0.754209	0.0381972	0.532259	3.41049	4.11865	5.07878	4.07076	2.73129	2.7071
ENSMUSG00000048490	Nrip1	nuclear receptor interacting protein 1 [Source:MGI Symbol;Acc:MGI:1315213]	protein_coding	16	76084288	76170715	-	11457	-0.419906	0.747473	0.0383036	0.532259	1.83894	2.35664	2.74101	1.99213	1.5698	1.6243
ENSMUSG00000024359	Hspa9	heat shock protein 9 [Source:MGI Symbol;Acc:MGI:96245]	protein_coding	18	35070467	35087410	-	4310	-0.246103	0.843171	0.0388922	0.532259	77.8567	66.3415	74.1094	55.212	64.3991	64.3634
ENSMUSG00000042705	Commd10	COMM domain containing 10 [Source:MGI Symbol;Acc:MGI:1916706]	protein_coding	18	47091883	47367351	+	7367	0.425763	1.34328	0.038991	0.532259	4.30285	3.38044	3.41933	6.41177	4.73171	3.77524
ENSMUSG00000024404	Riok3	RIO kinase 3 [Source:MGI Symbol;Acc:MGI:1914128]	protein_coding	18	12261798	12290444	+	10963	-0.258156	0.836156	0.0388615	0.532259	12.6932	13.3849	11.1415	10.4397	10.6784	9.98444
ENSMUSG00000072437	Nanos1	nanos C2HC-type zinc finger 1 [Source:MGI Symbol;Acc:MGI:2669254]	protein_coding	19	60744425	60748352	+	3928	0.34875	1.27346	0.038652	0.532259	6.45603	7.30067	5.97119	7.88215	9.14077	8.05667
ENSMUSG00000034101	Ctnnd1	catenin (cadherin associated protein), delta 1 [Source:MGI Symbol;Acc:MGI:105100]	protein_coding	2	84430415	84481109	-	7319	0.431182	1.34834	0.0393888	0.533069	2.17866	1.66121	1.72852	2.2507	2.75221	2.50772
ENSMUSG00000059401	Mamld1	mastermind-like domain containing 1 [Source:MGI Symbol;Acc:MGI:3045303]	protein_coding	X	70093846	70199662	+	4812	-0.404858	0.75531	0.0392531	0.533069	7.73201	7.9634	10.3999	4.90809	6.95867	7.8303
ENSMUSG00000025403	Shmt2	serine hydroxymethyltransferase 2 (mitochondrial) [Source:MGI Symbol;Acc:MGI:1277989]	protein_coding	10	127352992	127358313	-	3109	-0.316515	0.803007	0.0395152	0.533069	42.3903	31.7981	42.5283	26.2369	32.9422	34.5002
ENSMUSG00000020248	Nfyb	nuclear transcription factor-Y beta [Source:MGI Symbol;Acc:MGI:97317]	protein_coding	10	82584535	82599978	-	5068	0.349425	1.27405	0.0395422	0.533069	8.47867	9.79474	7.28997	12.7274	10.1559	9.64402
ENSMUSG00000031799	Tpm4	tropomyosin 4 [Source:MGI Symbol;Acc:MGI:2449202]	protein_coding	8	72884018	72906986	+	4269	0.235443	1.17727	0.0395608	0.533069	60.6184	61.7146	53.6965	65.3968	71.835	69.9037
ENSMUSG00000038534	Osbpl7	oxysterol binding protein-like 7 [Source:MGI Symbol;Acc:MGI:1918490]	protein_coding	11	96941454	96959730	+	5920	0.452669	1.36857	0.0394967	0.533069	3.53727	2.33706	3.74448	5.26344	3.62355	4.30075
ENSMUSG00000022464	Slc38a4	solute carrier family 38, member 4 [Source:MGI Symbol;Acc:MGI:1916604]	protein_coding	15	96892701	96953837	-	4261	-0.216188	0.860837	0.0394771	0.533069	63.9034	65.5891	64.7933	55.8314	54.2728	57.0526
ENSMUSG00000034321	Exosc1	exosome component 1 [Source:MGI Symbol;Acc:MGI:1913833]	protein_coding	19	41910731	41921862	-	4053	0.422081	1.33986	0.0391779	0.533069	5.97252	5.93763	4.73736	9.4672	6.34158	6.47109
ENSMUSG00000033396	Spg11	SPG11, spatacsin vesicle trafficking associated [Source:MGI Symbol;Acc:MGI:2444989]	protein_coding	2	121884001	121948867	-	8042	-0.321225	0.80039	0.0408257	0.533287	6.52172	7.80954	9.1812	6.63042	5.96104	6.22379
ENSMUSG00000039033	Tasp1	taspase, threonine aspartase 1 [Source:MGI Symbol;Acc:MGI:1923062]	protein_coding	2	139675400	139908725	-	3652	-0.42639	0.744121	0.0407333	0.533287	6.85627	7.18657	6.02394	3.76793	6.03505	5.10974
ENSMUSG00000027799	Nbea	neurobeachin [Source:MGI Symbol;Acc:MGI:1347075]	protein_coding	3	55532616	56091122	-	31361	-0.295571	0.81475	0.040837	0.533287	4.35351	5.50789	6.17596	4.71474	4.14163	4.20434
ENSMUSG00000056476	Med12l	mediator complex subunit 12-like [Source:MGI Symbol;Acc:MGI:2139916]	protein_coding	3	58913246	59226103	+	12763	-0.500739	0.706745	0.0400367	0.533287	2.15252	2.97614	3.4386	2.88717	1.71149	1.45809
ENSMUSG00000050192	Eif5a2	eukaryotic translation initiation factor 5A2 [Source:MGI Symbol;Acc:MGI:1933735]	protein_coding	3	28835425	28852995	+	5027	-0.299569	0.812495	0.0398657	0.533287	11.5415	12.1264	12.4161	11.1335	9.21099	8.97008
ENSMUSG00000015247	Nipsnap3b	nipsnap homolog 3B [Source:MGI Symbol;Acc:MGI:1913786]	protein_coding	4	53011880	53022060	+	1687	0.345689	1.27076	0.0398581	0.533287	20.3846	22.0189	21.9997	32.8232	25.7028	23.3049
ENSMUSG00000034462	Pkd2	polycystin 2, transient receptor potential cation channel [Source:MGI Symbol;Acc:MGI:1099818]	protein_coding	5	104607316	104653685	+	10169	-0.287954	0.819063	0.0404115	0.533287	6.61231	8.1303	7.09567	6.10882	6.20627	5.5605
ENSMUSG00000044221	Grsf1	G-rich RNA sequence binding factor 1 [Source:MGI Symbol;Acc:MGI:106479]	protein_coding	5	88807307	88824030	-	3036	-0.261065	0.834472	0.0408224	0.533287	33.5802	39.5779	33.8893	29.1122	30.5246	29.6211
ENSMUSG00000089809	Rasgef1b	RasGEF domain family, member 1B [Source:MGI Symbol;Acc:MGI:2443755]	protein_coding	5	99365285	99876924	-	13805	-0.336356	0.79204	0.0405541	0.533287	2.55598	2.93372	2.35996	1.92167	2.11291	2.17019
ENSMUSG00000003863	Ppfia3	protein tyrosine phosphatase, receptor type, f polypeptide (PTPRF), interacting protein (liprin), alpha 3 [Source:MGI Symbol;Acc:MGI:1924037]	protein_coding	7	44988546	45016443	-	7899	-0.505824	0.704258	0.040688	0.533287	2.77266	2.13369	2.43784	1.17254	1.69732	2.29123
ENSMUSG00000040021	Lats1	large tumor suppressor [Source:MGI Symbol;Acc:MGI:1333883]	protein_coding	10	7556978	7592224	+	7297	-0.249929	0.840938	0.0397595	0.533287	16.6744	17.4091	18.7796	13.9076	15.7564	14.7764
ENSMUSG00000097164	Cep83os	centrosomal protein 83, opposite strand [Source:MGI Symbol;Acc:MGI:1914973]	lncRNA	10	94506887	94524462	-	9120	0.322254	1.25028	0.0407037	0.533287	3.65133	4.13738	4.32112	5.23736	5.47156	4.43423
ENSMUSG00000019139	Isyna1	myo-inositol 1-phosphate synthase A1 [Source:MGI Symbol;Acc:MGI:1919030]	protein_coding	8	71047023	71049940	+	2436	0.323233	1.25113	0.0405819	0.533287	33.9909	23.028	30.2411	32.888	36.6469	39.6243
ENSMUSG00000021840	Mapk1ip1l	mitogen-activated protein kinase 1 interacting protein 1-like [Source:MGI Symbol;Acc:MGI:2444022]	protein_coding	14	47535723	47560661	+	8310	-0.2749	0.826508	0.0404674	0.533287	8.99315	9.05106	10.3738	8.39888	7.44512	7.64112
ENSMUSG00000032563	Mrpl3	mitochondrial ribosomal protein L3 [Source:MGI Symbol;Acc:MGI:2137204]	protein_coding	9	104930438	104957087	+	6661	-0.316537	0.802995	0.0406062	0.533287	8.21994	7.71665	6.58023	5.60157	6.57835	5.88698
ENSMUSG00000036466	Megf11	multiple EGF-like-domains 11 [Source:MGI Symbol;Acc:MGI:1920951]	protein_coding	9	64292908	64616487	+	11181	-0.378157	0.76942	0.0408189	0.533287	2.20507	2.17483	2.65347	1.92889	1.91856	1.57295
ENSMUSG00000020721	Helz	helicase with zinc finger domain [Source:MGI Symbol;Acc:MGI:1925705]	protein_coding	11	107438756	107584652	+	15044	-0.341248	0.789358	0.0396662	0.533287	3.83959	4.39209	5.90145	3.75547	3.59956	3.7994
ENSMUSG00000021190	Lgmn	legumain [Source:MGI Symbol;Acc:MGI:1330838]	protein_coding	12	102360343	102406072	-	2323	0.274256	1.20937	0.0407869	0.533287	51.0545	40.4997	45.0139	50.322	54.7023	60.0608
ENSMUSG00000041341	Atg2b	autophagy related 2B [Source:MGI Symbol;Acc:MGI:1923809]	protein_coding	12	105582395	105651470	-	13456	-0.338441	0.790896	0.04	0.533287	3.87392	3.15313	4.5969	2.85647	3.16408	3.17634
ENSMUSG00000051726	Kcnf1	potassium voltage-gated channel, subfamily F, member 1 [Source:MGI Symbol;Acc:MGI:2687399]	protein_coding	12	17222101	17226889	-	4789	-0.367122	0.775328	0.0403078	0.533287	4.72033	5.7955	5.59898	3.92323	4.32909	4.22753
ENSMUSG00000056515	Rab31	RAB31, member RAS oncogene family [Source:MGI Symbol;Acc:MGI:1914603]	protein_coding	17	65958724	66079747	-	3813	0.332313	1.25903	0.0407691	0.533287	8.16228	6.55326	7.56065	8.70978	9.77665	9.57344
ENSMUSG00000054843	Atrnl1	attractin like 1 [Source:MGI Symbol;Acc:MGI:2147749]	protein_coding	19	57599466	58121775	+	6586	-0.286652	0.819802	0.039787	0.533287	8.4594	9.17955	9.96999	7.13192	7.62643	7.86365
ENSMUSG00000086272	BC039966	cDNA sequence BC039966 [Source:MGI Symbol;Acc:MGI:3039570]	lncRNA	4	154032090	154035000	-	1661	-0.48773	0.713146	0.0409686	0.533403	14.7277	24.3324	12.9751	13.3826	9.96168	13.6663
ENSMUSG00000038538	Ubn2	ubinuclein 2 [Source:MGI Symbol;Acc:MGI:2444236]	protein_coding	6	38410885	38501760	+	21438	-0.335157	0.792698	0.0411488	0.533403	4.25371	5.24117	5.74456	4.90663	3.69743	3.47227
ENSMUSG00000041837	Pdcd7	programmed cell death 7 [Source:MGI Symbol;Acc:MGI:1859170]	protein_coding	9	65253386	65266925	+	2498	-0.43826	0.738024	0.0410311	0.533403	5.63991	6.27707	6.16253	3.94606	4.81734	4.56404
ENSMUSG00000001552	Jup	junction plakoglobin [Source:MGI Symbol;Acc:MGI:96650]	protein_coding	11	100259784	100288589	-	6436	0.330968	1.25786	0.0411565	0.533403	25.1936	17.9662	23.4402	23.683	25.8717	34.1657
ENSMUSG00000021103	Mnat1	menage a trois 1 [Source:MGI Symbol;Acc:MGI:106207]	protein_coding	12	73170491	73320762	+	5385	0.507939	1.42202	0.0411896	0.533403	2.06921	1.93083	2.08944	3.89443	2.38041	2.3925
ENSMUSG00000022377	Asap1	ArfGAP with SH3 domain, ankyrin repeat and PH domain1 [Source:MGI Symbol;Acc:MGI:1342335]	protein_coding	15	63958706	64254768	-	7482	-0.264369	0.832563	0.0411189	0.533403	18.0852	19.3994	22.3778	15.226	16.9751	17.6158
ENSMUSG00000025437	Usp33	ubiquitin specific peptidase 33 [Source:MGI Symbol;Acc:MGI:2159711]	protein_coding	3	152052115	152099254	+	9675	-0.26217	0.833833	0.0414108	0.534038	8.69072	9.19543	10.3162	8.00028	7.69936	7.81016
ENSMUSG00000005034	Prkacb	protein kinase, cAMP dependent, catalytic, beta [Source:MGI Symbol;Acc:MGI:97594]	protein_coding	3	146435329	146518745	-	8772	0.247095	1.18681	0.0413989	0.534038	10.5052	11.8053	11.1803	12.7078	13.2412	13.7663
ENSMUSG00000061731	Ext1	exostosin glycosyltransferase 1 [Source:MGI Symbol;Acc:MGI:894663]	protein_coding	15	52927434	53209555	-	8077	0.341859	1.26739	0.0413497	0.534038	4.85225	4.60936	5.10089	7.51086	5.3765	5.57018
ENSMUSG00000061981	Flot2	flotillin 2 [Source:MGI Symbol;Acc:MGI:103309]	protein_coding	11	77928757	77951260	+	2740	0.244141	1.18439	0.0414873	0.534285	47.5849	40.6096	46.6825	54.277	53.8481	51.5919
ENSMUSG00000044550	Tceal3	transcription elongation factor A (SII)-like 3 [Source:MGI Symbol;Acc:MGI:1913354]	protein_coding	X	135491591	135569127	+	3546	0.390363	1.31072	0.0416622	0.535797	8.37956	5.48602	7.15119	10.3357	9.01887	8.23254
ENSMUSG00000098188	Sowahc	sosondowah ankyrin repeat domain family member C [Source:MGI Symbol;Acc:MGI:3606051]	protein_coding	10	59057775	59062256	+	4482	-0.328012	0.796634	0.0417508	0.536196	9.44434	12.1604	10.5537	8.00014	9.55765	8.04181
ENSMUSG00000026219	Trip12	thyroid hormone receptor interactor 12 [Source:MGI Symbol;Acc:MGI:1309481]	protein_coding	1	84698910	84818237	-	16601	-0.243458	0.844718	0.0420155	0.53811	15.8467	16.4611	19.3686	15.2469	14.0957	14.2865
ENSMUSG00000017167	Cntnap1	contactin associated protein-like 1 [Source:MGI Symbol;Acc:MGI:1858201]	protein_coding	11	101061349	101081550	+	5875	-0.234478	0.849993	0.0419625	0.53811	29.1798	30.0579	33.7012	26.4062	26.5165	26.0457
ENSMUSG00000043866	Taf10	TATA-box binding protein associated factor 10 [Source:MGI Symbol;Acc:MGI:1346320]	protein_coding	7	105388600	105393568	-	4584	0.248539	1.188	0.0422181	0.539222	21.6116	21.3834	19.6485	26.0353	24.8534	23.4882
ENSMUSG00000031904	Slc7a6	solute carrier family 7 (cationic amino acid transporter, y+ system), member 6 [Source:MGI Symbol;Acc:MGI:2142598]	protein_coding	8	106895489	106925338	+	4570	-0.359503	0.779433	0.0421939	0.539222	6.92234	7.28421	6.57774	4.6179	5.22346	6.32075
ENSMUSG00000028649	Macf1	microtubule-actin crosslinking factor 1 [Source:MGI Symbol;Acc:MGI:108559]	protein_coding	4	123243426	123578153	-	32385	-0.34864	0.785324	0.0423256	0.539291	6.64412	9.48161	11.2043	8.35915	6.54713	6.54361
ENSMUSG00000020864	Ankrd40	ankyrin repeat domain 40 [Source:MGI Symbol;Acc:MGI:1918702]	protein_coding	11	94218827	94232667	+	4255	0.250221	1.18939	0.0423394	0.539291	21.4917	22.4062	23.9173	24.8455	28.1584	27.6233
ENSMUSG00000040407	Akap9	A kinase (PRKA) anchor protein (yotiao) 9 [Source:MGI Symbol;Acc:MGI:2178217]	protein_coding	5	3978054	4131310	+	22102	-0.3163	0.803127	0.042719	0.541165	5.05888	6.55571	7.47152	5.76494	4.74333	4.81368
ENSMUSG00000105987	AI506816	expressed sequence AI506816 [Source:MGI Symbol;Acc:MGI:2140929]	lncRNA	5	23903294	23917684	-	5726	0.219638	1.16444	0.0426794	0.541165	47.6096	42.6869	48.3625	54.2097	53.0538	54.1165
ENSMUSG00000049932	H2ax	H2A.X variant histone [Source:MGI Symbol;Acc:MGI:102688]	protein_coding	9	44245991	44247374	+	1384	0.261044	1.19835	0.0426519	0.541165	115.908	93.1812	111.592	120.936	140.063	123.196
ENSMUSG00000032528	Vipr1	vasoactive intestinal peptide receptor 1 [Source:MGI Symbol;Acc:MGI:109272]	protein_coding	9	121471782	121502020	+	5800	-0.364763	0.776596	0.0426393	0.541165	8.1042	6.70807	10.5683	6.09093	6.34837	7.27215
ENSMUSG00000007659	Bcl2l1	BCL2-like 1 [Source:MGI Symbol;Acc:MGI:88139]	protein_coding	2	152622588	152673648	-	4586	0.294266	1.22626	0.0430211	0.541798	13.5869	10.294	11.6326	14.9738	14.0613	14.5149
ENSMUSG00000028962	Slc4a2	solute carrier family 4 (anion exchanger), member 2 [Source:MGI Symbol;Acc:MGI:109351]	protein_coding	5	24628835	24645948	+	8322	-0.295622	0.814721	0.0430913	0.541798	11.4272	10.0154	10.7355	7.19434	9.45409	9.55299
ENSMUSG00000055407	Map6	microtubule-associated protein 6 [Source:MGI Symbol;Acc:MGI:1201690]	protein_coding	7	98916654	98986344	+	9152	-0.282672	0.822067	0.0430255	0.541798	7.96984	7.83354	9.76192	6.64308	7.23894	7.13364
ENSMUSG00000002266	Zim1	zinc finger, imprinted 1 [Source:MGI Symbol;Acc:MGI:1341879]	protein_coding	7	6674268	6699449	-	8086	-0.320576	0.80075	0.0430473	0.541798	6.41495	5.42345	7.17899	4.72076	4.87714	5.62721
ENSMUSG00000038894	Irs2	insulin receptor substrate 2 [Source:MGI Symbol;Acc:MGI:109334]	protein_coding	8	11034681	11058458	-	6323	0.269098	1.20505	0.0429505	0.541798	14.6449	14.972	18.4499	19.5549	18.349	20.0038
ENSMUSG00000021978	Extl3	exostosin-like glycosyltransferase 3 [Source:MGI Symbol;Acc:MGI:1860765]	protein_coding	14	65289509	65387304	-	6063	-0.26142	0.834266	0.0431763	0.541798	14.6709	13.747	16.1573	11.6425	12.9334	12.6064
ENSMUSG00000020745	Pafah1b1	platelet-activating factor acetylhydrolase, isoform 1b, subunit 1 [Source:MGI Symbol;Acc:MGI:109520]	protein_coding	11	74564775	74615496	-	9620	-0.220229	0.858429	0.0431618	0.541798	37.0852	39.4849	38.533	35.0861	32.442	31.2333
ENSMUSG00000002107	Celf2	CUGBP, Elav-like family member 2 [Source:MGI Symbol;Acc:MGI:1338822]	protein_coding	2	6544505	7514374	-	25884	-0.271042	0.828721	0.0442118	0.543082	3.2435	3.99753	3.83222	3.14628	3.14066	2.88573
ENSMUSG00000027111	Itga6	integrin alpha 6 [Source:MGI Symbol;Acc:MGI:96605]	protein_coding	2	71575960	71688760	+	9142	-0.332968	0.793902	0.0439141	0.543082	4.47612	5.12718	5.37003	4.33467	4.24224	3.31627
ENSMUSG00000016253	Nelfcd	negative elongation factor complex member C/D, Th1l [Source:MGI Symbol;Acc:MGI:1926424]	protein_coding	2	174257597	174269295	+	2883	0.29078	1.2233	0.0433547	0.543082	37.5613	27.8049	34.6975	37.2888	40.0162	45.0606
ENSMUSG00000031229	Atrx	ATRX, chromatin remodeler [Source:MGI Symbol;Acc:MGI:103067]	protein_coding	X	104841221	104973009	-	21757	-0.305015	0.809434	0.0435857	0.543082	8.90071	11.7508	11.2949	10.2106	8.18823	7.44898
ENSMUSG00000027746	Ufm1	ubiquitin-fold modifier 1 [Source:MGI Symbol;Acc:MGI:1915140]	protein_coding	3	53760797	53771251	-	5958	-0.277357	0.825101	0.0438716	0.543082	25.1941	28.8369	22.8779	23.7398	19.7036	19.9765
ENSMUSG00000027599	Armc1	armadillo repeat containing 1 [Source:MGI Symbol;Acc:MGI:1921502]	protein_coding	3	19185566	19217229	-	3673	-0.248191	0.841951	0.0441601	0.543082	22.5783	22.7377	21.611	18.6599	18.8029	18.8467
ENSMUSG00000063077	Kif1b	kinesin family member 1B [Source:MGI Symbol;Acc:MGI:108426]	protein_coding	4	149260776	149392150	-	17809	-0.281499	0.822736	0.0440935	0.543082	21.6147	26.0089	29.5151	24.0011	19.1182	20.3049
ENSMUSG00000028843	Sh3bgrl3	SH3 domain binding glutamic acid-rich protein-like 3 [Source:MGI Symbol;Acc:MGI:1920973]	protein_coding	4	133854717	133856100	-	821	0.388206	1.30876	0.0438189	0.543082	47.9705	35.5422	39.8188	40.4511	56.2397	64.6384
ENSMUSG00000015243	Abca1	ATP-binding cassette, sub-family A (ABC1), member 1 [Source:MGI Symbol;Acc:MGI:99607]	protein_coding	4	53030787	53159895	-	10363	-0.303281	0.810407	0.0436181	0.543082	8.48452	10.5269	12.0999	7.90324	9.1446	8.15993
ENSMUSG00000020108	Ddit4	DNA-damage-inducible transcript 4 [Source:MGI Symbol;Acc:MGI:1921997]	protein_coding	10	59785491	59787656	-	1755	-0.346272	0.786614	0.043933	0.543082	21.3462	17.0569	24.1137	15.7192	16.8067	16.6922
ENSMUSG00000052557	Gan	giant axonal neuropathy [Source:MGI Symbol;Acc:MGI:1890619]	protein_coding	8	117884874	117942736	+	13463	-0.423114	0.745813	0.0442115	0.543082	1.85509	1.73768	2.74839	1.42504	1.48163	1.82279
ENSMUSG00000033392	Clasp2	CLIP associating protein 2 [Source:MGI Symbol;Acc:MGI:1923749]	protein_coding	9	113570541	113748750	+	15378	-0.25852	0.835945	0.0438435	0.543082	11.7308	11.8977	14.5242	11.4433	10.1261	10.3095
ENSMUSG00000022677	Cep20	centrosomal protein 20 [Source:MGI Symbol;Acc:MGI:1913336]	protein_coding	16	14117108	14135269	-	5806	0.400634	1.32009	0.0438995	0.543082	6.02223	9.2574	5.3992	10.3348	8.38065	8.53264
ENSMUSG00000022723	Crybg3	beta-gamma crystallin domain containing 3 [Source:MGI Symbol;Acc:MGI:2676311]	protein_coding	16	59311138	59421342	-	12711	-0.332294	0.794272	0.0437644	0.543082	9.39092	11.6696	14.0969	10.4769	7.67149	9.7577
ENSMUSG00000022507	1810013L24Rik	RIKEN cDNA 1810013L24 gene [Source:MGI Symbol;Acc:MGI:1916303]	protein_coding	16	8647964	8676786	+	4960	-0.308119	0.807694	0.0436	0.543082	11.6845	11.09	12.3129	7.86938	10.4298	10.0292
ENSMUSG00000039840	Epg5	ectopic P-granules autophagy protein 5 homolog (C. elegans) [Source:MGI Symbol;Acc:MGI:1918673]	protein_coding	18	77981680	78078228	+	10039	-0.32779	0.796756	0.0441283	0.543082	7.15722	9.68057	10.2544	8.21762	6.4886	6.87002
ENSMUSG00000026014	Raph1	Ras association (RalGDS/AF-6) and pleckstrin homology domains 1 [Source:MGI Symbol;Acc:MGI:1924550]	protein_coding	1	60521451	60606263	-	20498	-0.352282	0.783344	0.0445036	0.54561	1.66517	1.68127	2.23934	1.58467	1.3209	1.47156
ENSMUSG00000054823	Nsd3	nuclear receptor binding SET domain protein 3 [Source:MGI Symbol;Acc:MGI:2142581]	protein_coding	8	26091617	26209694	+	16219	-0.24461	0.844044	0.0445782	0.54561	9.74458	10.4277	11.7796	8.74522	9.43972	8.7757
ENSMUSG00000021133	Susd6	sushi domain containing 6 [Source:MGI Symbol;Acc:MGI:2444661]	protein_coding	12	80837284	80927609	+	7615	-0.238575	0.847582	0.0445934	0.54561	13.3628	13.1255	13.0187	11.181	10.8214	11.4604
ENSMUSG00000041431	Ccnb1	cyclin B1 [Source:MGI Symbol;Acc:MGI:88302]	protein_coding	13	100915158	100923078	-	4217	0.225913	1.16952	0.0446786	0.545935	74.1524	72.6562	64.1021	81.9539	79.5291	85.0473
ENSMUSG00000038079	Tmem237	transmembrane protein 237 [Source:MGI Symbol;Acc:MGI:2138365]	protein_coding	1	59139749	59159567	-	2389	0.309083	1.23892	0.0449507	0.546373	14.7431	13.864	13.192	18.969	16.3981	16.3927
ENSMUSG00000029186	Pi4k2b	phosphatidylinositol 4-kinase type 2 beta [Source:MGI Symbol;Acc:MGI:1914323]	protein_coding	5	52898916	52926682	+	3760	0.382059	1.3032	0.0451601	0.546373	6.47199	5.15148	5.10652	8.44546	6.90533	6.45866
ENSMUSG00000063810	Alms1	ALMS1, centrosome and basal body associated [Source:MGI Symbol;Acc:MGI:1934606]	protein_coding	6	85564513	85679735	+	20273	-0.349139	0.785052	0.0448761	0.546373	1.79737	2.21281	2.68666	1.81764	1.80978	1.63163
ENSMUSG00000000605	Clcn4	chloride channel, voltage-sensitive 4 [Source:MGI Symbol;Acc:MGI:104571]	protein_coding	7	7285308	7303850	-	8575	0.247977	1.18754	0.0452613	0.546373	8.9318	10.0132	9.56361	11.2022	11.6615	10.9703
ENSMUSG00000020262	Adarb1	adenosine deaminase, RNA-specific, B1 [Source:MGI Symbol;Acc:MGI:891999]	protein_coding	10	77126560	77254104	-	11272	-0.290709	0.8175	0.0451232	0.546373	7.0447	6.56108	8.26363	6.67313	5.49453	5.71033
ENSMUSG00000021782	Dlg5	discs large MAGUK scaffold protein 5 [Source:MGI Symbol;Acc:MGI:1918478]	protein_coding	14	24184021	24295988	-	8491	-0.287875	0.819107	0.0449544	0.546373	5.84501	5.65853	6.60583	4.70596	4.98342	5.14204
ENSMUSG00000042790	Rnf214	ring finger protein 214 [Source:MGI Symbol;Acc:MGI:2444451]	protein_coding	9	45774723	45818209	-	5939	-0.319416	0.801394	0.0453012	0.546373	6.51277	6.39577	8.02112	5.31343	5.52805	5.9312
ENSMUSG00000034255	Arhgap27	Rho GTPase activating protein 27 [Source:MGI Symbol;Acc:MGI:1916903]	protein_coding	11	103222323	103254518	-	6415	0.344084	1.26934	0.0450248	0.546373	4.69184	3.76447	5.28804	6.05357	5.40332	6.00913
ENSMUSG00000034801	Sos2	SOS Ras/Rho guanine nucleotide exchange factor 2 [Source:MGI Symbol;Acc:MGI:98355]	protein_coding	12	69630536	69728626	-	8514	-0.282009	0.822445	0.0452367	0.546373	5.927	6.65765	6.46306	4.91082	5.26185	5.47643
ENSMUSG00000007038	Neu1	neuraminidase 1 [Source:MGI Symbol;Acc:MGI:97305]	protein_coding	17	35150229	35154929	+	3733	0.248514	1.18798	0.0447767	0.546373	24.9087	21.6759	24.9975	28.6387	27.4182	28.966
ENSMUSG00000027304	Rtf1	RTF1, Paf1/RNA polymerase II complex component [Source:MGI Symbol;Acc:MGI:1309480]	protein_coding	2	119505549	119565888	+	5731	0.276801	1.21151	0.0457637	0.548399	8.40291	7.56429	7.66757	9.939	9.48315	9.20632
ENSMUSG00000020220	Vps13d	vacuolar protein sorting 13D [Source:MGI Symbol;Acc:MGI:2448530]	protein_coding	4	144699192	144921575	-	24771	-0.373915	0.771686	0.0456634	0.548399	2.23622	2.3763	3.27675	2.49711	1.66597	1.92357
ENSMUSG00000034667	Xpot	exportin, tRNA (nuclear export receptor for tRNAs) [Source:MGI Symbol;Acc:MGI:1920442]	protein_coding	10	121423285	121462237	-	6033	-0.234729	0.849845	0.045566	0.548399	17.907	17.429	17.4996	15.2752	15.0249	14.5843
ENSMUSG00000036167	Pphln1	periphilin 1 [Source:MGI Symbol;Acc:MGI:1917029]	protein_coding	15	93296231	93389391	+	4545	-0.308818	0.807303	0.0456831	0.548399	13.2586	13.4863	12.4273	8.80626	12.1448	10.6525
ENSMUSG00000013663	Pten	phosphatase and tensin homolog [Source:MGI Symbol;Acc:MGI:109583]	protein_coding	19	32734897	32803560	+	11507	-0.257144	0.836743	0.0457062	0.548399	12.1321	13.7796	15.606	11.6421	11.9127	11.1741
ENSMUSG00000026159	Agfg1	ArfGAP with FG repeats 1 [Source:MGI Symbol;Acc:MGI:1333754]	protein_coding	1	82817204	82878903	+	8384	-0.224296	0.856012	0.0459327	0.549242	30.0563	32.8843	31.9551	25.1794	28.449	27.5689
ENSMUSG00000027852	Nras	neuroblastoma ras oncogene [Source:MGI Symbol;Acc:MGI:97376]	protein_coding	3	102965601	102975230	+	5331	-0.262074	0.833888	0.0459945	0.549242	16.7694	17.3647	17.2418	15.7976	14.0591	12.9755
ENSMUSG00000030469	Zfp719	zinc finger protein 719 [Source:MGI Symbol;Acc:MGI:2444708]	protein_coding	7	43229034	43242659	+	4706	-0.376894	0.770094	0.046011	0.549242	4.44977	4.4901	4.53202	3.06461	3.44653	3.84581
ENSMUSG00000031105	Slc25a14	solute carrier family 25 (mitochondrial carrier, brain), member 14 [Source:MGI Symbol;Acc:MGI:1330823]	protein_coding	X	47712290	47751171	+	2364	-0.502561	0.705853	0.0461696	0.549265	8.66851	9.00936	5.16211	4.30966	5.83736	5.9257
ENSMUSG00000028439	Fam219a	family with sequence similarity 219, member A [Source:MGI Symbol;Acc:MGI:1919151]	protein_coding	4	41517691	41569538	-	3724	-0.265896	0.831682	0.0461899	0.549265	41.0473	35.2381	40.4654	28.0506	33.1218	35.8729
ENSMUSG00000035629	Rubcn	RUN domain and cysteine-rich domain containing, Beclin 1-interacting protein [Source:MGI Symbol;Acc:MGI:1915160]	protein_coding	16	32642073	32698136	-	7478	-0.281952	0.822477	0.0460901	0.549265	13.4106	11.7961	13.8785	9.12987	11.1596	11.8413
ENSMUSG00000029518	Rab35	RAB35, member RAS oncogene family [Source:MGI Symbol;Acc:MGI:1924657]	protein_coding	5	115769967	115785795	+	2820	0.268063	1.20419	0.0462783	0.549614	23.1629	21.379	23.8205	24.8437	27.6213	29.8231
ENSMUSG00000067924	Rtl8b	retrotransposon Gag like 8B [Source:MGI Symbol;Acc:MGI:3576504]	protein_coding	X	52671144	52672375	-	1232	0.379478	1.30087	0.0463686	0.549984	34.9821	24.2297	27.2167	29.0507	40.3976	42.9503
ENSMUSG00000027227	Sord	sorbitol dehydrogenase [Source:MGI Symbol;Acc:MGI:98266]	protein_coding	2	122065230	122095821	+	2352	0.387397	1.30803	0.0466759	0.552504	8.22265	5.91805	8.02068	9.50713	9.39856	10.1294
ENSMUSG00000034799	Unc13a	unc-13 homolog A [Source:MGI Symbol;Acc:MGI:3051532]	protein_coding	8	72077061	72124401	-	12623	-0.27738	0.825088	0.046759	0.552504	14.1897	12.5149	17.6054	11.9283	11.6574	12.9525
ENSMUSG00000013662	Atad1	ATPase family, AAA domain containing 1 [Source:MGI Symbol;Acc:MGI:1915229]	protein_coding	19	32649038	32717186	-	5995	-0.240024	0.846731	0.0467072	0.552504	24.0345	25.7217	22.1392	21.0552	19.7893	19.9896
ENSMUSG00000053332	Gas5	growth arrest specific 5 [Source:MGI Symbol;Acc:MGI:95659]	lncRNA	1	160861992	160866116	+	4001	-0.428127	0.743226	0.046871	0.553125	13.0766	22.9275	12.3681	14.1208	10.4451	11.3598
ENSMUSG00000024181	Mrpl28	mitochondrial ribosomal protein L28 [Source:MGI Symbol;Acc:MGI:1915861]	protein_coding	17	26342474	26345587	+	1380	0.316916	1.24567	0.0470033	0.553985	50.9525	36.3354	47.7843	50.2403	54.2636	63.7215
ENSMUSG00000042901	Aida	axin interactor, dorsalization associated [Source:MGI Symbol;Acc:MGI:1919737]	protein_coding	1	183078134	183106331	+	6175	0.266033	1.2025	0.047135	0.554568	11.8121	11.1484	10.0081	12.2563	13.4826	13.868
ENSMUSG00000017858	Ift52	intraflagellar transport 52 [Source:MGI Symbol;Acc:MGI:2387217]	protein_coding	2	162859274	162888061	+	2802	0.284601	1.21807	0.0471719	0.554568	26.0314	20.1398	22.5551	28.5213	29.5727	25.6357
ENSMUSG00000037487	Ubr5	ubiquitin protein ligase E3 component n-recognin 5 [Source:MGI Symbol;Acc:MGI:1918040]	protein_coding	15	37967572	38079098	-	15388	-0.268123	0.830399	0.0474265	0.556858	15.6476	18.5379	21.4775	16.6121	15.0114	14.5755
ENSMUSG00000101523	Csnk2a1-ps3	casein kinase 2, alpha 1 polypeptide, pseudogene 3 [Source:MGI Symbol;Acc:MGI:3704198]	processed_pseudogene	1	156351582	156354214	+	2633	-0.401753	0.756938	0.0475964	0.557853	12.1608	12.3882	10.3962	11.181	8.42036	6.85426
ENSMUSG00000029635	Cdk8	cyclin-dependent kinase 8 [Source:MGI Symbol;Acc:MGI:1196224]	protein_coding	5	146168040	146239684	+	9832	-0.266092	0.831569	0.0476311	0.557853	11.6197	13.0655	11.3699	8.79435	10.1374	11.0238
ENSMUSG00000038280	Ostm1	osteopetrosis associated transmembrane protein 1 [Source:MGI Symbol;Acc:MGI:2655574]	protein_coding	10	42459818	42578455	+	7211	-0.272022	0.828158	0.0478172	0.559329	7.56635	8.10485	7.35145	6.55048	6.26707	6.23204
ENSMUSG00000042719	Naa25	N(alpha)-acetyltransferase 25, NatB auxiliary subunit [Source:MGI Symbol;Acc:MGI:2442563]	protein_coding	5	121535999	121582441	+	8298	-0.288933	0.818507	0.0481355	0.562346	5.04715	5.3051	4.9583	4.34503	4.06685	4.1095
ENSMUSG00000034919	Ttc22	tetratricopeptide repeat domain 22 [Source:MGI Symbol;Acc:MGI:3045307]	protein_coding	4	106479629	106497386	+	3318	-0.339033	0.790571	0.0487083	0.568325	8.22196	7.17711	7.79443	6.32052	6.01181	6.00931
ENSMUSG00000027498	Cstf1	cleavage stimulation factor, 3' pre-RNA, subunit 1 [Source:MGI Symbol;Acc:MGI:1914587]	protein_coding	2	172212601	172224368	+	3504	0.301696	1.23259	0.0488103	0.568802	15.2786	13.0658	16.4228	16.0859	18.3099	20.777
ENSMUSG00000035495	Tstd2	thiosulfate sulfurtransferase (rhodanese)-like domain containing 2 [Source:MGI Symbol;Acc:MGI:3039624]	protein_coding	4	46114746	46138694	-	5570	-0.350272	0.784436	0.0490501	0.570589	4.55284	4.8474	5.57772	3.48003	4.19174	4.07534
ENSMUSG00000030909	Anks4b	ankyrin repeat and sterile alpha motif domain containing 4B [Source:MGI Symbol;Acc:MGI:1919324]	protein_coding	7	119773081	119784809	+	3900	-0.388954	0.763683	0.0490863	0.570589	5.74706	5.89106	5.46864	4.61397	3.5048	4.9159
ENSMUSG00000037300	Ttc13	tetratricopeptide repeat domain 13 [Source:MGI Symbol;Acc:MGI:2384573]	protein_coding	8	125398071	125448722	-	10286	0.291816	1.22418	0.0491913	0.571097	8.56671	6.26885	8.60407	8.85641	9.79801	10.0402
ENSMUSG00000037313	Tacc3	transforming, acidic coiled-coil containing protein 3 [Source:MGI Symbol;Acc:MGI:1341163]	protein_coding	5	33815472	33836339	+	3552	0.234009	1.1761	0.0494338	0.571504	36.7429	31.5621	34.0565	38.349	41.1332	40.8629
ENSMUSG00000029713	Gnb2	guanine nucleotide binding protein (G protein), beta 2 [Source:MGI Symbol;Acc:MGI:95784]	protein_coding	5	137526389	137531772	-	3402	0.240715	1.18158	0.0494718	0.571504	112.924	87.8438	105.457	114.033	120.516	127.047
ENSMUSG00000038459	Abhd17c	abhydrolase domain containing 17C [Source:MGI Symbol;Acc:MGI:1917428]	protein_coding	7	83758564	83801101	-	4606	0.31342	1.24265	0.0494572	0.571504	8.31418	6.59011	8.10626	8.68964	10.3795	9.54577
ENSMUSG00000030707	Coro1a	coronin, actin binding protein 1A [Source:MGI Symbol;Acc:MGI:1345961]	protein_coding	7	126298945	126306959	-	2783	0.402886	1.32215	0.049422	0.571504	6.74212	7.32151	5.08892	8.93809	7.26151	9.03834
ENSMUSG00000023572	Ccndbp1	cyclin D-type binding-protein 1 [Source:MGI Symbol;Acc:MGI:109595]	protein_coding	2	120838884	120847385	+	3469	0.299236	1.23049	0.0501091	0.574441	9.15629	8.19414	8.6654	11.0991	10.3314	10.5817
ENSMUSG00000032897	Nfyc	nuclear transcription factor-Y gamma [Source:MGI Symbol;Acc:MGI:107901]	protein_coding	4	120614635	120688769	-	2942	0.253817	1.19236	0.0499307	0.574441	22.2894	21.1195	19.9596	24.1283	25.4756	25.8929
ENSMUSG00000040761	Spen	spen family transcription repressor [Source:MGI Symbol;Acc:MGI:1891706]	protein_coding	4	141195201	141265908	-	14089	-0.379061	0.768938	0.0501955	0.574441	5.83616	7.38583	10.378	7.16077	4.90655	6.06726
ENSMUSG00000023104	Rfc2	replication factor C (activator 1) 2 [Source:MGI Symbol;Acc:MGI:1341868]	protein_coding	5	134610220	134630659	+	6303	0.23668	1.17828	0.0502196	0.574441	29.1288	23.3474	25.9775	30.6483	31.0764	30.6769
ENSMUSG00000006307	Kmt2b	lysine (K)-specific methyltransferase 2B [Source:MGI Symbol;Acc:MGI:109565]	protein_coding	7	30268283	30288151	-	9596	-0.295232	0.814941	0.0497977	0.574441	11.5251	11.2285	15.4587	9.2864	10.5843	11.2576
ENSMUSG00000120224	ENSMUSG00000120224	novel transcript	lncRNA	15	86097932	86098611	-	680	-0.510208	0.702121	0.0499991	0.574441	22.9786	36.9931	18.8515	20.236	19.0431	15.9391
ENSMUSG00000055660	Mettl4	methyltransferase like 4 [Source:MGI Symbol;Acc:MGI:1924031]	protein_coding	17	95030018	95057447	-	8036	-0.335383	0.792574	0.0501873	0.574441	3.35494	3.71465	3.48993	2.49444	2.99495	2.86928
ENSMUSG00000006740	Kif5b	kinesin family member 5B [Source:MGI Symbol;Acc:MGI:1098268]	protein_coding	18	6201002	6242174	-	7981	-0.258381	0.836026	0.0501113	0.574441	40.5126	49.7684	44.8891	43.0707	35.4496	34.438
ENSMUSG00000027692	Tnik	TRAF2 and NCK interacting kinase [Source:MGI Symbol;Acc:MGI:1916264]	protein_coding	3	28317363	28730007	+	19282	-0.358833	0.779795	0.0504297	0.576136	1.12587	1.47855	1.34415	1.06017	1.00736	1.00755
ENSMUSG00000030805	Stx4a	syntaxin 4A (placental) [Source:MGI Symbol;Acc:MGI:893577]	protein_coding	7	127423466	127448191	+	2364	0.384453	1.30537	0.0505039	0.576277	8.80396	8.19355	6.86703	10.3824	8.79754	11.8947
ENSMUSG00000057561	Eif1a	eukaryotic translation initiation factor 1A [Source:MGI Symbol;Acc:MGI:95298]	protein_coding	18	46730768	46749523	+	4168	-0.301589	0.811358	0.0506808	0.577587	17.162	21.9887	16.0763	16.0946	14.4045	14.2656
ENSMUSG00000061175	Fnip2	folliculin interacting protein 2 [Source:MGI Symbol;Acc:MGI:2683054]	protein_coding	3	79363281	79475103	-	8698	-0.307395	0.808099	0.0510276	0.578057	5.33778	6.16012	6.49367	5.5371	4.3836	4.6141
ENSMUSG00000028102	Pex11b	peroxisomal biogenesis factor 11 beta [Source:MGI Symbol;Acc:MGI:1338882]	protein_coding	3	96542692	96552682	+	2812	0.409091	1.32785	0.0510324	0.578057	7.46966	5.96379	4.81747	8.82239	8.04716	7.34518
ENSMUSG00000005225	Plekha8	pleckstrin homology domain containing, family A (phosphoinositide binding specific) member 8 [Source:MGI Symbol;Acc:MGI:2681164]	protein_coding	6	54572096	54622824	+	7005	-0.315828	0.80339	0.0509561	0.578057	5.21085	4.54866	4.74676	3.66432	4.24801	3.74409
ENSMUSG00000086583	Gm15500	predicted pseudogene 15500 [Source:MGI Symbol;Acc:MGI:3782947]	transcribed_processed_pseudogene	7	114304452	114305471	-	1020	-0.474648	0.719643	0.0509317	0.578057	43.4458	72.5064	30.4587	39.11	36.2268	29.9735
ENSMUSG00000015501	Hivep2	human immunodeficiency virus type I enhancer binding protein 2 [Source:MGI Symbol;Acc:MGI:1338076]	protein_coding	10	13841819	14027118	+	13720	-0.344576	0.787539	0.0509922	0.578057	2.88454	3.28192	4.4146	2.88348	2.86009	2.59353
ENSMUSG00000029185	Fam114a1	family with sequence similarity 114, member A1 [Source:MGI Symbol;Acc:MGI:1915553]	protein_coding	5	65127414	65199229	+	2976	0.281209	1.21521	0.0511466	0.578647	12.6958	12.0029	11.9443	14.605	15.5151	14.3962
ENSMUSG00000029390	Tmed2	transmembrane p24 trafficking protein 2 [Source:MGI Symbol;Acc:MGI:1929269]	protein_coding	5	124678758	124688569	+	2527	-0.213337	0.86254	0.0513778	0.579794	131.346	135.217	123.232	106.028	112.659	117.364
ENSMUSG00000032295	Man2c1	mannosidase, alpha, class 2C, member 1 [Source:MGI Symbol;Acc:MGI:1920994]	protein_coding	9	57037974	57050006	+	7052	0.276218	1.21102	0.0513939	0.579794	8.69952	6.97965	8.66026	10.3005	9.40389	9.77994
ENSMUSG00000036275	9530068E07Rik	RIKEN cDNA 9530068E07 gene [Source:MGI Symbol;Acc:MGI:2654705]	protein_coding	11	52287255	52299555	+	3296	0.210067	1.15674	0.0514348	0.579794	79.6403	73.8784	71.9258	87.6127	87.9416	85.0952
ENSMUSG00000069237	Fam8a1	family with sequence similarity 8, member A1 [Source:MGI Symbol;Acc:MGI:2145496]	protein_coding	13	46822998	46831532	+	3827	-0.264551	0.832458	0.0515399	0.579865	23.7447	24.3862	25.0856	17.7707	22.9338	20.2257
ENSMUSG00000025007	Aldh18a1	aldehyde dehydrogenase 18 family, member A1 [Source:MGI Symbol;Acc:MGI:1888908]	protein_coding	19	40538701	40576907	-	4072	-0.300412	0.812021	0.0515657	0.579865	32.035	28.4377	34.1615	19.9021	28.7493	28.1617
ENSMUSG00000097908	4933404O12Rik	RIKEN cDNA 4933404O12 gene [Source:MGI Symbol;Acc:MGI:1914002]	lncRNA	5	136947964	136965968	+	4803	0.458654	1.37426	0.0518443	0.581593	2.59994	2.39175	2.85543	4.69691	3.19991	2.90594
ENSMUSG00000034593	Myo5a	myosin VA [Source:MGI Symbol;Acc:MGI:105976]	protein_coding	9	74978297	75130970	+	14803	-0.276835	0.8254	0.0518429	0.581593	11.0834	14.399	15.3833	12.2677	10.7138	10.7342
ENSMUSG00000032536	Trak1	trafficking protein, kinesin binding 1 [Source:MGI Symbol;Acc:MGI:1914345]	protein_coding	9	121126568	121303984	+	12568	-0.248895	0.841541	0.0519982	0.582618	17.4313	16.4059	20.8805	14.1124	15.6112	16.3001
ENSMUSG00000037499	Nenf	neuron derived neurotrophic factor [Source:MGI Symbol;Acc:MGI:1913458]	protein_coding	1	191038986	191050391	-	742	-0.376941	0.770069	0.052292	0.585091	74.0501	108.034	67.5963	77.301	58.5256	56.293
ENSMUSG00000057836	Xlr3a	X-linked lymphocyte-regulated 3A [Source:MGI Symbol;Acc:MGI:109506]	protein_coding	X	72129899	72140701	-	4045	-0.299026	0.812801	0.0523447	0.585091	18.0321	23.2378	17.0356	16.4368	16.3946	14.5224
ENSMUSG00000087196	Gm13373	predicted gene 13373 [Source:MGI Symbol;Acc:MGI:3650390]	lncRNA	2	28205019	28215489	-	1528	0.318307	1.24687	0.0529131	0.588618	24.0564	32.2124	23.2265	33.5543	32.9143	32.4553
ENSMUSG00000001082	Mfsd10	major facilitator superfamily domain containing 10 [Source:MGI Symbol;Acc:MGI:1915544]	protein_coding	5	34790986	34794556	-	2894	0.286077	1.21932	0.0528686	0.588618	21.6855	16.1965	18.3757	22.7912	21.8755	23.9198
ENSMUSG00000031835	Mbtps1	membrane-bound transcription factor peptidase, site 1 [Source:MGI Symbol;Acc:MGI:1927235]	protein_coding	8	120234895	120285474	-	10539	-0.228812	0.853337	0.0527886	0.588618	19.3167	18.1403	21.8782	16.2016	17.3012	17.1097
ENSMUSG00000054640	Slc8a1	solute carrier family 8 (sodium/calcium exchanger), member 1 [Source:MGI Symbol;Acc:MGI:107956]	protein_coding	17	81680534	82045806	-	18807	-0.326322	0.797567	0.052788	0.588618	2.08048	2.95598	2.7175	2.18797	2.08995	1.9029
ENSMUSG00000038047	Haus6	HAUS augmin-like complex, subunit 6 [Source:MGI Symbol;Acc:MGI:1923389]	protein_coding	4	86497092	86530292	-	6459	-0.385827	0.76534	0.0535628	0.590054	8.09034	8.94462	8.62336	4.34281	8.31304	6.97344
ENSMUSG00000036052	Dnajb5	DnaJ heat shock protein family (Hsp40) member B5 [Source:MGI Symbol;Acc:MGI:1930018]	protein_coding	4	42949814	42959425	+	5936	0.415699	1.33394	0.0534357	0.590054	2.94517	1.96349	2.94225	3.15401	3.94431	3.40204
ENSMUSG00000047115	Fam221a	family with sequence similarity 221, member A [Source:MGI Symbol;Acc:MGI:2442161]	protein_coding	6	49344673	49367473	+	4537	0.446693	1.36291	0.0535871	0.590054	3.02056	2.66135	1.93709	3.30999	3.35868	3.68481
ENSMUSG00000051331	Cacna1c	calcium channel, voltage-dependent, L type, alpha 1C subunit [Source:MGI Symbol;Acc:MGI:103013]	protein_coding	6	118564201	119173851	-	21864	-0.279722	0.82375	0.05314	0.590054	10.5706	10.7958	14.1251	11.1561	8.94682	9.1125
ENSMUSG00000046185	Zfp84	zinc finger protein 84 [Source:MGI Symbol;Acc:MGI:107780]	protein_coding	7	29467977	29479246	+	4113	-0.371166	0.773157	0.0533435	0.590054	4.88892	5.01515	4.39605	3.39386	3.80033	3.84093
ENSMUSG00000030380	Mzf1	myeloid zinc finger 1 [Source:MGI Symbol;Acc:MGI:107457]	protein_coding	7	12776230	12788691	-	8278	0.519147	1.43311	0.0532004	0.590054	1.31512	1.28643	1.19692	2.56537	1.28779	1.58725
ENSMUSG00000004562	Arhgef40	Rho guanine nucleotide exchange factor (GEF) 40 [Source:MGI Symbol;Acc:MGI:2685515]	protein_coding	14	52222176	52243708	+	10366	-0.395843	0.760045	0.0535576	0.590054	1.58151	1.97372	1.93326	1.2062	1.46372	1.4944
ENSMUSG00000022529	Zfp263	zinc finger protein 263 [Source:MGI Symbol;Acc:MGI:1921370]	protein_coding	16	3561957	3568654	+	4521	-0.413295	0.750907	0.0533276	0.590054	5.55256	5.76811	6.47569	3.11685	4.78823	5.43935
ENSMUSG00000053799	Exoc6	exocyst complex component 6 [Source:MGI Symbol;Acc:MGI:1351611]	protein_coding	19	37509327	37672507	+	3876	-0.353501	0.782683	0.0536125	0.590054	6.97221	6.92268	6.12351	4.48892	5.31507	5.83009
ENSMUSG00000016028	Celsr1	cadherin, EGF LAG seven-pass G-type receptor 1 [Source:MGI Symbol;Acc:MGI:1100883]	protein_coding	15	85783130	85918404	-	11631	-0.406544	0.754429	0.0538725	0.592215	1.53613	1.73022	2.34385	1.45042	1.29328	1.49011
ENSMUSG00000062098	Btbd3	BTB (POZ) domain containing 3 [Source:MGI Symbol;Acc:MGI:2385155]	protein_coding	2	138098485	138431212	+	5776	0.354331	1.27839	0.054193	0.593636	6.29743	4.57289	7.27832	8.6933	7.31454	7.2227
ENSMUSG00000063317	Usp31	ubiquitin specific peptidase 31 [Source:MGI Symbol;Acc:MGI:1923429]	protein_coding	7	121241244	121306476	-	10304	-0.260266	0.834934	0.0541618	0.593636	9.44669	10.8638	11.9301	9.64991	8.79709	8.46467
ENSMUSG00000035095	Fam167a	family with sequence similarity 167, member A [Source:MGI Symbol;Acc:MGI:3606565]	protein_coding	14	63673843	63702947	+	4274	-0.360449	0.778922	0.0541293	0.593636	6.8174	7.20011	8.14656	4.6591	6.90119	5.70585
ENSMUSG00000034401	Spata6	spermatogenesis associated 6 [Source:MGI Symbol;Acc:MGI:1915196]	protein_coding	4	111577181	111686381	+	5616	0.374126	1.29605	0.0544478	0.59401	2.64547	3.26983	2.64142	3.79314	3.83134	3.44113
ENSMUSG00000031790	Mmp15	matrix metallopeptidase 15 [Source:MGI Symbol;Acc:MGI:109320]	protein_coding	8	96078896	96101708	+	5397	-0.393803	0.761121	0.0543852	0.59401	3.98684	4.61436	5.27939	4.10641	3.65962	2.81346
ENSMUSG00000022263	Trio	triple functional domain (PTPRF interacting) [Source:MGI Symbol;Acc:MGI:1927230]	protein_coding	15	27730737	28025934	-	23395	-0.307494	0.808044	0.0544131	0.59401	4.87509	5.49807	7.33853	5.35866	4.32184	4.62412
ENSMUSG00000037416	Dmxl1	Dmx-like 1 [Source:MGI Symbol;Acc:MGI:2443926]	protein_coding	18	49965737	50098540	+	21923	-0.294517	0.815345	0.0544823	0.59401	3.23947	3.80949	4.52718	3.27114	3.33223	2.83576
ENSMUSG00000027411	Vps16	VSP16 CORVET/HOPS core subunit [Source:MGI Symbol;Acc:MGI:2136772]	protein_coding	2	130266259	130286189	+	3727	0.241907	1.18255	0.0548492	0.594291	27.045	22.7007	23.7761	28.8268	28.0765	30.0003
ENSMUSG00000079685	Ulbp1	UL16 binding protein 1 [Source:MGI Symbol;Acc:MGI:1925027]	protein_coding	10	7390362	7423638	-	6726	-0.410312	0.752461	0.0547742	0.594291	2.15176	2.45594	2.42189	1.64259	2.01278	1.63425
ENSMUSG00000035151	Elmod2	ELMO/CED-12 domain containing 2 [Source:MGI Symbol;Acc:MGI:2445165]	protein_coding	8	84039261	84059115	-	11138	-0.337115	0.791623	0.054576	0.594291	4.31217	5.54088	4.18655	4.3419	3.63467	3.1305
ENSMUSG00000016624	Phf21b	PHD finger protein 21B [Source:MGI Symbol;Acc:MGI:2443812]	protein_coding	15	84669582	84740250	-	4264	0.293712	1.22579	0.054891	0.594291	16.9859	13.7654	19.679	19.1766	19.9545	22.6851
ENSMUSG00000022587	Ly6e	lymphocyte antigen 6 complex, locus E [Source:MGI Symbol;Acc:MGI:106651]	protein_coding	15	74826900	74831752	+	3782	0.357655	1.28134	0.0548092	0.594291	18.7104	12.6375	16.755	15.3933	21.7714	24.4542
ENSMUSG00000038838	Vars2	valyl-tRNA synthetase 2, mitochondrial [Source:MGI Symbol;Acc:MGI:1916165]	protein_coding	17	35966526	35978484	-	5460	0.358851	1.2824	0.0546588	0.594291	5.24272	3.7779	5.02368	6.94276	5.33027	5.75863
ENSMUSG00000034311	Kif4	kinesin family member 4 [Source:MGI Symbol;Acc:MGI:108389]	protein_coding	X	99669343	99770820	+	5514	0.225122	1.16888	0.0552592	0.597582	16.1897	16.4387	16.5478	19.6405	18.9536	18.8591
ENSMUSG00000026031	Cflar	CASP8 and FADD-like apoptosis regulator [Source:MGI Symbol;Acc:MGI:1336166]	protein_coding	1	58750667	58798043	+	12669	-0.33521	0.792669	0.0555352	0.597603	2.24431	3.00484	2.68204	2.27674	1.95649	2.04598
ENSMUSG00000039057	Myo16	myosin XVI [Source:MGI Symbol;Acc:MGI:2685951]	protein_coding	8	10203911	10684742	+	7910	0.305286	1.23566	0.0553821	0.597603	5.7319	4.12364	5.34305	6.22252	6.11839	6.45046
ENSMUSG00000020899	Pfas	phosphoribosylformylglycinamidine synthase (FGAR amidotransferase) [Source:MGI Symbol;Acc:MGI:2684864]	protein_coding	11	68876523	68899286	-	7933	-0.305468	0.80918	0.055582	0.597603	10.3408	9.12181	12.5039	7.17185	9.23342	9.4543
ENSMUSG00000055024	Ep300	E1A binding protein p300 [Source:MGI Symbol;Acc:MGI:1276116]	protein_coding	15	81469552	81536278	+	14273	-0.246934	0.842685	0.0555418	0.597603	8.52024	8.96493	10.7462	7.81934	7.84917	8.11315
ENSMUSG00000023909	Paqr4	progestin and adipoQ receptor family member IV [Source:MGI Symbol;Acc:MGI:1923748]	protein_coding	17	23955160	23959841	-	2644	0.305142	1.23554	0.0555463	0.597603	17.6566	12.7489	16.7892	19.7167	20.0852	18.5629
ENSMUSG00000045210	Vcpip1	valosin containing protein (p97)/p47 complex interacting protein 1 [Source:MGI Symbol;Acc:MGI:1917925]	protein_coding	1	9788847	9818607	-	9749	-0.287669	0.819224	0.0560008	0.598271	4.88057	5.05737	5.91994	3.92906	4.55503	4.50474
ENSMUSG00000056608	Chd9	chromodomain helicase DNA binding protein 9 [Source:MGI Symbol;Acc:MGI:1924001]	protein_coding	8	91554980	91781144	+	23148	-0.257226	0.836695	0.0560297	0.598271	4.93265	5.82117	6.37215	5.10146	4.51487	4.70659
ENSMUSG00000022054	Nefm	neurofilament, medium polypeptide [Source:MGI Symbol;Acc:MGI:97314]	protein_coding	14	68320039	68362295	-	5782	-0.254928	0.838029	0.0559899	0.598271	72.3896	72.4088	76.1349	51.8997	59.8582	73.3104
ENSMUSG00000034973	Dop1a	DOP1 leucine zipper like protein A [Source:MGI Symbol;Acc:MGI:1289294]	protein_coding	9	86349207	86437976	+	20476	-0.277492	0.825024	0.0560295	0.598271	2.97425	3.64053	3.70709	3.00798	2.88419	2.62169
ENSMUSG00000054693	Adam10	a disintegrin and metallopeptidase domain 10 [Source:MGI Symbol;Acc:MGI:109548]	protein_coding	9	70586279	70687511	+	4913	-0.235152	0.849595	0.0559699	0.598271	22.667	25.8738	24.3601	21.5987	20.6598	19.6468
ENSMUSG00000020644	Id2	inhibitor of DNA binding 2 [Source:MGI Symbol;Acc:MGI:96397]	protein_coding	12	25143798	25147139	-	2438	0.272343	1.20777	0.0557928	0.598271	33.2801	35.3907	31.0199	33.7565	44.2353	42.3179
ENSMUSG00000073147	5031425E22Rik	RIKEN cDNA 5031425E22 gene [Source:MGI Symbol;Acc:MGI:1923227]	lncRNA	5	23587297	23639396	-	6968	-0.401808	0.756909	0.0561885	0.599279	2.11379	2.49098	2.49042	1.60453	1.77393	1.98104
ENSMUSG00000055013	Agap1	ArfGAP with GTPase domain, ankyrin repeat and PH domain 1 [Source:MGI Symbol;Acc:MGI:2653690]	protein_coding	1	89382528	89825339	+	17543	-0.258403	0.836013	0.0565858	0.599992	13.156	12.1692	16.8001	11.4377	11.4301	12.3274
ENSMUSG00000042978	Sbk1	SH3-binding kinase 1 [Source:MGI Symbol;Acc:MGI:2135937]	protein_coding	7	125848034	125894188	+	4478	-0.2821	0.822393	0.0566419	0.599992	13.0995	13.688	16.3259	10.7256	11.8592	12.8556
ENSMUSG00000040354	Mars1	methionine-tRNA synthetase 1 [Source:MGI Symbol;Acc:MGI:1345633]	protein_coding	10	127132090	127147655	-	3423	-0.231254	0.851894	0.0564942	0.599992	53.7678	48.4537	51.3174	39.0791	46.8867	44.7777
ENSMUSG00000019927	Ube2d1	ubiquitin-conjugating enzyme E2D 1 [Source:MGI Symbol;Acc:MGI:2384911]	protein_coding	10	71090810	71121092	-	4371	0.356644	1.28044	0.0564061	0.599992	4.68826	4.23955	3.88043	4.79787	5.96999	5.61432
ENSMUSG00000047747	Rnf150	ring finger protein 150 [Source:MGI Symbol;Acc:MGI:2443860]	protein_coding	8	83589985	83817897	+	17242	-0.416016	0.749491	0.0565786	0.599992	0.969382	1.18175	1.02268	0.717504	0.682758	0.969609
ENSMUSG00000032740	Ccdc88a	coiled coil domain containing 88A [Source:MGI Symbol;Acc:MGI:1925177]	protein_coding	11	29323658	29460808	+	11385	-0.261614	0.834154	0.0564446	0.599992	6.90729	8.66128	8.36845	6.89744	6.69229	6.36766
ENSMUSG00000039347	Atp6v0e2	ATPase, H+ transporting, lysosomal V0 subunit E2 [Source:MGI Symbol;Acc:MGI:1923502]	protein_coding	6	48514549	48518735	+	2381	0.231503	1.17406	0.056903	0.602072	121.461	97.3037	104.621	119.059	126.544	133.858
ENSMUSG00000034701	Neurod1	neurogenic differentiation 1 [Source:MGI Symbol;Acc:MGI:1339708]	protein_coding	2	79282865	79287095	-	2729	0.20966	1.15642	0.0572442	0.604995	71.2192	64.8316	67.0753	75.9256	77.4311	81.4184
ENSMUSG00000029038	Ssu72	Ssu72 RNA polymerase II CTD phosphatase homolog (yeast) [Source:MGI Symbol;Acc:MGI:1916241]	protein_coding	4	155789257	155818336	+	2689	0.258746	1.19644	0.0575216	0.607083	16.3609	17.1194	16.3625	20.3709	19.7491	19.4691
ENSMUSG00000049878	Rlf	rearranged L-myc fusion sequence [Source:MGI Symbol;Acc:MGI:1924705]	protein_coding	4	121002570	121072281	-	9492	-0.284977	0.820755	0.0576373	0.607083	4.72936	4.81445	5.40792	4.45362	4.05826	3.76492
ENSMUSG00000066440	Zfyve26	zinc finger, FYVE domain containing 26 [Source:MGI Symbol;Acc:MGI:1924767]	protein_coding	12	79279120	79343078	-	18957	-0.340295	0.78988	0.0575781	0.607083	1.17558	1.35793	1.41739	1.05741	1.09018	0.973586
ENSMUSG00000033460	Armcx1	armadillo repeat containing, X-linked 1 [Source:MGI Symbol;Acc:MGI:1925498]	protein_coding	X	133618712	133622666	+	3227	-0.313982	0.804418	0.0578682	0.608249	14.7843	14.8629	12.3162	9.45088	12.2816	11.9773
ENSMUSG00000029034	Ints11	integrator complex subunit 11 [Source:MGI Symbol;Acc:MGI:1919207]	protein_coding	4	155954003	155973560	+	3067	0.321854	1.24994	0.0580093	0.608249	15.1379	10.061	11.9549	15.1424	15.204	16.1027
ENSMUSG00000029238	Clock	circadian locomotor output cycles kaput [Source:MGI Symbol;Acc:MGI:99698]	protein_coding	5	76357715	76452639	-	13727	-0.254614	0.838211	0.0580059	0.608249	17.5083	22.7479	22.4043	19.1427	16.9564	16.4024
ENSMUSG00000022035	Ccdc25	coiled-coil domain containing 25 [Source:MGI Symbol;Acc:MGI:1914429]	protein_coding	14	66074751	66104056	+	4897	0.257724	1.19559	0.0579621	0.608249	9.7163	9.00665	9.53355	11.3885	10.8044	11.5781
ENSMUSG00000041757	Plekha6	pleckstrin homology domain containing, family A member 6 [Source:MGI Symbol;Acc:MGI:2388662]	protein_coding	1	133091948	133231173	+	12530	-0.244534	0.844088	0.0584515	0.611507	17.1468	15.9872	20.3451	15.6019	13.6751	15.8354
ENSMUSG00000033721	Vav3	vav 3 oncogene [Source:MGI Symbol;Acc:MGI:1888518]	protein_coding	3	109247969	109593014	+	6005	-0.387339	0.764538	0.0584443	0.611507	2.7407	2.91838	2.66607	1.8949	2.29801	2.16251
ENSMUSG00000047446	Arl4a	ADP-ribosylation factor-like 4A [Source:MGI Symbol;Acc:MGI:99437]	protein_coding	12	40055446	40088024	-	7701	0.527857	1.44179	0.0585655	0.612013	1.62986	2.17766	1.57736	3.91731	1.90232	1.93189
ENSMUSG00000023067	Cdkn1a	cyclin-dependent kinase inhibitor 1A (P21) [Source:MGI Symbol;Acc:MGI:104556]	protein_coding	17	29309950	29319701	+	3553	0.261741	1.19892	0.0587016	0.612747	11.9137	12.4608	12.5411	15.3613	14.8546	14.0296
ENSMUSG00000037652	Phc3	polyhomeotic 3 [Source:MGI Symbol;Acc:MGI:2181434]	protein_coding	3	30953520	31023564	-	17485	-0.359083	0.77966	0.0590268	0.613443	2.11692	3.261	2.94858	2.56528	2.04973	1.87426
ENSMUSG00000031822	Gse1	genetic suppressor element 1, coiled-coil protein [Source:MGI Symbol;Acc:MGI:1098275]	protein_coding	8	120955195	121308129	+	10351	-0.359222	0.779585	0.0589498	0.613443	11.897	12.0944	20.9938	13.166	10.6021	11.2712
ENSMUSG00000024109	Nrxn1	neurexin I [Source:MGI Symbol;Acc:MGI:1096391]	protein_coding	17	90341059	91400499	-	20733	-0.398502	0.758646	0.0589128	0.613443	1.10268	1.77141	1.73877	0.96364	1.29962	1.23295
ENSMUSG00000056214	Pard6g	par-6 family cell polarity regulator gamma [Source:MGI Symbol;Acc:MGI:2135606]	protein_coding	18	80090105	80162854	+	3147	0.347871	1.27268	0.0590318	0.613443	7.9158	5.99506	7.54202	7.88324	9.6428	9.79619
ENSMUSG00000026029	Casp8	caspase 8 [Source:MGI Symbol;Acc:MGI:1261423]	protein_coding	1	58834533	58886662	+	2893	0.435749	1.35261	0.0595229	0.613677	4.69277	4.08675	4.29559	7.38625	5.76466	4.5594
ENSMUSG00000078317	F8a	factor 8-associated gene A [Source:MGI Symbol;Acc:MGI:95474]	protein_coding	X	72271897	72274401	+	2505	0.294303	1.22629	0.0594676	0.613677	13.907	13.5233	15.5979	19.0678	15.5082	18.1847
ENSMUSG00000044864	Ankrd50	ankyrin repeat domain 50 [Source:MGI Symbol;Acc:MGI:2139777]	protein_coding	3	38503408	38538993	-	8490	-0.280983	0.82303	0.0595097	0.613677	7.9954	8.39497	10.3978	7.97926	7.36431	6.70833
ENSMUSG00000032913	Lrig2	leucine-rich repeats and immunoglobulin-like domains 2 [Source:MGI Symbol;Acc:MGI:2443718]	protein_coding	3	104303734	104419234	-	11755	-0.309028	0.807185	0.0593516	0.613677	3.46479	3.72354	4.51921	3.21917	3.43277	2.80526
ENSMUSG00000028991	Mtor	mechanistic target of rapamycin kinase [Source:MGI Symbol;Acc:MGI:1928394]	protein_coding	4	148533068	148642140	+	10109	-0.26076	0.834648	0.0594715	0.613677	10.4651	10.5342	13.4228	9.56119	9.01207	10.1452
ENSMUSG00000034613	Ppm1h	protein phosphatase 1H (PP2C domain containing) [Source:MGI Symbol;Acc:MGI:2442087]	protein_coding	10	122514667	122781700	+	10226	-0.309561	0.806888	0.0593513	0.613677	5.7864	5.10846	7.11086	4.2504	5.49375	4.78957
ENSMUSG00000003948	Mmd	monocyte to macrophage differentiation-associated [Source:MGI Symbol;Acc:MGI:1914718]	protein_coding	11	90140282	90169415	+	3581	0.335373	1.2617	0.0595816	0.613677	5.41852	5.78363	4.97097	6.65071	7.21397	6.51024
ENSMUSG00000060121	Gemin2	gem nuclear organelle associated protein 2 [Source:MGI Symbol;Acc:MGI:1913853]	protein_coding	12	59060179	59075256	+	2415	0.346635	1.27159	0.059554	0.613677	7.18612	7.60387	6.74519	9.83439	8.74716	8.76435
ENSMUSG00000001054	Rmnd5b	required for meiotic nuclear division 5 homolog B [Source:MGI Symbol;Acc:MGI:1913339]	protein_coding	11	51514498	51526723	-	2161	0.308399	1.23833	0.0597477	0.614708	18.6397	14.0075	14.5579	20.2356	18.5519	19.66
ENSMUSG00000005534	Insr	insulin receptor [Source:MGI Symbol;Acc:MGI:96575]	protein_coding	8	3172061	3329617	-	13746	-0.316993	0.802741	0.0598823	0.61535	3.14929	2.78771	3.93386	2.84434	2.65485	2.43242
ENSMUSG00000059495	Arhgef12	Rho guanine nucleotide exchange factor (GEF) 12 [Source:MGI Symbol;Acc:MGI:1916882]	protein_coding	9	42875138	43018534	-	13620	-0.281761	0.822586	0.0599423	0.61535	12.4551	14.2399	18.7662	13.0612	11.7116	12.6012
ENSMUSG00000047215	Rpl9	ribosomal protein L9 [Source:MGI Symbol;Acc:MGI:1298373]	protein_coding	5	65545707	65548787	-	3081	-0.316429	0.803055	0.060049	0.615767	85.946	120.429	70.059	77.7082	69.4338	74.8711
ENSMUSG00000025920	Stau2	staufen double-stranded RNA binding protein 2 [Source:MGI Symbol;Acc:MGI:1352508]	protein_coding	1	16298898	16590336	-	6747	-0.290953	0.817362	0.060875	0.616213	6.53959	7.65558	6.98586	5.51056	6.51389	5.28152
ENSMUSG00000070738	Dgkd	diacylglycerol kinase, delta [Source:MGI Symbol;Acc:MGI:2138334]	protein_coding	1	87781009	87872902	+	6850	-0.225383	0.855368	0.06197	0.616213	22.0816	21.6421	25.4312	20.6291	19.181	19.3232
ENSMUSG00000026626	Ppp2r5a	protein phosphatase 2, regulatory subunit B', alpha [Source:MGI Symbol;Acc:MGI:2388479]	protein_coding	1	191084172	191135469	-	9607	0.237443	1.1789	0.0616861	0.616213	9.78544	10.2643	10.0163	12.7809	12.0563	10.5955
ENSMUSG00000025266	Gnl3l	guanine nucleotide binding protein-like 3 (nucleolar)-like [Source:MGI Symbol;Acc:MGI:2448557]	protein_coding	X	149766137	149800318	-	5570	-0.250715	0.84048	0.062078	0.616213	22.3963	28.9338	29.1147	22.4242	22.4851	22.6714
ENSMUSG00000031327	Chic1	cysteine-rich hydrophobic domain 1 [Source:MGI Symbol;Acc:MGI:1344694]	protein_coding	X	102400082	102439698	+	7375	-0.244704	0.843989	0.0603198	0.616213	18.391	22.9666	20.4026	18.2367	17.7624	16.1036
ENSMUSG00000028165	Cisd2	CDGSH iron sulfur domain 2 [Source:MGI Symbol;Acc:MGI:1914256]	protein_coding	3	135112173	135129686	-	7667	0.222833	1.16702	0.0609061	0.616213	12.9965	12.8177	11.9374	15.0398	14.578	14.4101
ENSMUSG00000028798	Eif3i	eukaryotic translation initiation factor 3, subunit I [Source:MGI Symbol;Acc:MGI:1860763]	protein_coding	4	129485753	129494441	-	3702	-0.254681	0.838172	0.0617377	0.616213	36.7591	37.2369	29.9095	26.3231	31.0043	29.7058
ENSMUSG00000028245	Nsmaf	neutral sphingomyelinase (N-SMase) activation associated factor [Source:MGI Symbol;Acc:MGI:1341864]	protein_coding	4	6396207	6454271	-	8368	0.281169	1.21518	0.0618318	0.616213	5.58654	4.67954	5.49881	7.10736	5.94764	6.10963
ENSMUSG00000034687	Fras1	Fraser extracellular matrix complex subunit 1 [Source:MGI Symbol;Acc:MGI:2385368]	protein_coding	5	96521814	96932587	+	17709	-0.350188	0.784482	0.0608555	0.616213	4.64677	6.26905	8.21544	5.92114	4.49816	4.58162
ENSMUSG00000030067	Foxp1	forkhead box P1 [Source:MGI Symbol;Acc:MGI:1914004]	protein_coding	6	98902299	99499682	-	13751	0.304117	1.23466	0.0604749	0.616213	1.94198	1.92691	2.34888	2.622	2.59681	2.46499
ENSMUSG00000037827	Gm5884	predicted pseudogene 5884 [Source:MGI Symbol;Acc:MGI:3644646]	processed_pseudogene	6	128621876	128623354	+	1479	-0.405869	0.754781	0.0617318	0.616213	14.5483	10.205	13.0199	11.0931	8.75546	8.71102
ENSMUSG00000058966	Tlcd3b	TLC domain containing 3B [Source:MGI Symbol;Acc:MGI:1916202]	protein_coding	7	126396840	126429391	+	3935	-0.350594	0.784261	0.0604337	0.616213	15.2977	12.3592	16.3596	8.35568	13.2796	12.8755
ENSMUSG00000051007	Gatd1	glutamine amidotransferase like class 1 domain containing 1 [Source:MGI Symbol;Acc:MGI:2387178]	protein_coding	7	140987707	140994049	-	3633	0.347815	1.27263	0.0619022	0.616213	6.66298	4.9392	5.2388	7.48422	6.66067	7.28955
ENSMUSG00000044005	Gls2	glutaminase 2 (liver, mitochondrial) [Source:MGI Symbol;Acc:MGI:2143539]	protein_coding	10	128030326	128045873	+	3474	0.321719	1.24982	0.0612321	0.616213	9.82516	7.02378	9.02354	10.1119	11.6343	10.6254
ENSMUSG00000035798	Zdhhc17	zinc finger, DHHC domain containing 17 [Source:MGI Symbol;Acc:MGI:2445110]	protein_coding	10	110777641	110846001	-	7048	-0.244668	0.84401	0.0619456	0.616213	8.89526	8.32799	8.7446	7.21823	7.39561	7.29741
ENSMUSG00000019763	Rmnd1	required for meiotic nuclear division 1 homolog [Source:MGI Symbol;Acc:MGI:1913334]	protein_coding	10	4351915	4382388	-	5894	-0.402891	0.756341	0.0620709	0.616213	3.68325	4.97927	3.31462	2.45813	3.33994	3.23545
ENSMUSG00000035754	Wdr18	WD repeat domain 18 [Source:MGI Symbol;Acc:MGI:2158400]	protein_coding	10	79795986	79806037	+	6005	0.258183	1.19597	0.0606756	0.616213	8.5847	7.49841	8.57617	9.97024	9.39896	10.1229
ENSMUSG00000031755	Bbs2	Bardet-Biedl syndrome 2 (human) [Source:MGI Symbol;Acc:MGI:2135267]	protein_coding	8	94794582	94825556	-	3311	0.316942	1.24569	0.0615229	0.616213	7.63976	6.28059	7.794	9.35097	8.71086	9.01759
ENSMUSG00000032320	Rcn2	reticulocalbin 2 [Source:MGI Symbol;Acc:MGI:1349765]	protein_coding	9	55949129	55969166	+	4745	-0.228689	0.85341	0.0619019	0.616213	18.2196	17.318	18.156	14.7788	15.63	15.3969
ENSMUSG00000032525	Nktr	natural killer tumor recognition sequence [Source:MGI Symbol;Acc:MGI:97346]	protein_coding	9	121548235	121585909	+	21283	-0.326935	0.797229	0.0608524	0.616213	6.62261	9.12459	10.5391	8.50148	6.14888	6.29369
ENSMUSG00000032192	Gnb5	guanine nucleotide binding protein (G protein), beta 5 [Source:MGI Symbol;Acc:MGI:101848]	protein_coding	9	75213570	75253158	+	3115	0.320323	1.24861	0.0615169	0.616213	8.36717	7.83326	6.84677	9.81192	8.83906	10.0774
ENSMUSG00000017386	Traf4	TNF receptor associated factor 4 [Source:MGI Symbol;Acc:MGI:1202880]	protein_coding	11	78049325	78056415	-	3292	0.316249	1.24509	0.0603301	0.616213	11.0686	8.53282	10.7467	14.1074	11.1849	12.5173
ENSMUSG00000000804	Usp32	ubiquitin specific peptidase 32 [Source:MGI Symbol;Acc:MGI:2144475]	protein_coding	11	84875268	85030987	-	7680	-0.26248	0.833654	0.0606108	0.616213	7.37111	8.70172	8.51334	6.71898	7.20429	6.56375
ENSMUSG00000039055	Eme1	essential meiotic structure-specific endonuclease 1 [Source:MGI Symbol;Acc:MGI:3576783]	protein_coding	11	94535822	94544790	-	2762	0.337372	1.26345	0.0610657	0.616213	6.2833	6.95216	6.56659	8.91024	8.24019	7.84836
ENSMUSG00000021595	Nsun2	NOL1/NOP2/Sun domain family member 2 [Source:MGI Symbol;Acc:MGI:107252]	protein_coding	13	69681865	69783899	+	5737	0.271548	1.2071	0.0613784	0.616213	15.8618	13.1688	14.3629	14.5758	19.1175	18.6696
ENSMUSG00000042029	Ncapg2	non-SMC condensin II complex, subunit G2 [Source:MGI Symbol;Acc:MGI:1923294]	protein_coding	12	116369022	116427351	+	9939	-0.244447	0.844139	0.0613393	0.616213	10.4444	13.0176	12.5485	10.3904	10.048	9.94319
ENSMUSG00000002844	Adprh	ADP-ribosylarginine hydrolase [Source:MGI Symbol;Acc:MGI:1098234]	protein_coding	16	38264392	38273065	-	2966	0.263337	1.20025	0.061866	0.616213	20.058	18.8566	18.6091	20.052	23.9244	25.0111
ENSMUSG00000022672	Prkdc	protein kinase, DNA activated, catalytic polypeptide [Source:MGI Symbol;Acc:MGI:104779]	protein_coding	16	15455730	15660099	+	13187	-0.320901	0.80057	0.0607647	0.616213	3.58873	5.08053	5.36137	4.10372	3.64026	3.48538
ENSMUSG00000036775	Decr2	2-4-dienoyl-Coenzyme A reductase 2, peroxisomal [Source:MGI Symbol;Acc:MGI:1347059]	protein_coding	17	26300182	26309311	-	2653	0.336952	1.26308	0.0620227	0.616213	12.2622	8.53364	11.3518	15.1114	13.1393	12.4104
ENSMUSG00000024913	Lrp5	low density lipoprotein receptor-related protein 5 [Source:MGI Symbol;Acc:MGI:1278315]	protein_coding	19	3634828	3736564	-	9738	0.317179	1.24589	0.0610355	0.616213	3.67607	3.69399	4.61598	5.77457	4.25796	4.90358
ENSMUSG00000040943	Tet2	tet methylcytosine dioxygenase 2 [Source:MGI Symbol;Acc:MGI:2443298]	protein_coding	3	133169440	133250900	-	16870	-0.352888	0.783015	0.0622543	0.616678	2.31177	3.7129	3.92212	2.61174	2.72923	2.44565
ENSMUSG00000031708	Tecr	trans-2,3-enoyl-CoA reductase [Source:MGI Symbol;Acc:MGI:1915408]	protein_coding	8	84298327	84334600	-	2505	0.251877	1.19076	0.0623235	0.616678	103.51	81.1396	88.403	93.5957	111.795	119.578
ENSMUSG00000032253	Phip	pleckstrin homology domain interacting protein [Source:MGI Symbol;Acc:MGI:1932404]	protein_coding	9	82748212	82857569	-	33312	-0.253695	0.838746	0.0622828	0.616678	5.77678	7.33243	7.52324	6.3352	5.60515	5.35779
ENSMUSG00000029385	Ccng2	cyclin G2 [Source:MGI Symbol;Acc:MGI:1095734]	protein_coding	5	93415116	93424090	+	5458	-0.343885	0.787917	0.0625207	0.617973	6.13635	7.45103	6.29729	4.16961	6.20695	5.27365
ENSMUSG00000037315	Jade3	jade family PHD finger 3 [Source:MGI Symbol;Acc:MGI:2148019]	protein_coding	X	20291927	20386178	+	5209	-0.250251	0.84075	0.063542	0.61887	11.7652	11.9281	13.5942	10.5286	10.2451	10.5706
ENSMUSG00000034640	Tiparp	TCDD-inducible poly(ADP-ribose) polymerase [Source:MGI Symbol;Acc:MGI:2159210]	protein_coding	3	65435831	65462939	+	4358	-0.353321	0.78278	0.0630698	0.61887	4.84919	6.48411	5.34349	4.23533	4.68219	4.11772
ENSMUSG00000028184	Adgrl2	adhesion G protein-coupled receptor L2 [Source:MGI Symbol;Acc:MGI:2139714]	protein_coding	3	148521219	148696191	-	14198	0.449461	1.36553	0.0635007	0.61887	0.757747	0.803192	0.969899	1.45378	1.13776	0.871415
ENSMUSG00000085873	Ttc39aos1	Ttc39a opposite strand RNA 1 [Source:MGI Symbol;Acc:MGI:3651956]	lncRNA	4	109259476	109263430	-	2527	-0.379681	0.768608	0.0632318	0.61887	18.4488	14.2683	11.1646	9.24144	11.6722	12.7662
ENSMUSG00000029482	Aacs	acetoacetyl-CoA synthetase [Source:MGI Symbol;Acc:MGI:1926144]	protein_coding	5	125552878	125594474	+	3854	-0.260719	0.834672	0.0634373	0.61887	35.1764	26.9567	32.332	23.9803	25.5561	29.2638
ENSMUSG00000029552	Tes	testin LIM domain protein [Source:MGI Symbol;Acc:MGI:105081]	protein_coding	6	17065148	17105827	+	6835	0.303767	1.23436	0.0632744	0.61887	3.52283	3.435	3.25959	4.29749	4.191	4.11397
ENSMUSG00000034648	Lrrn1	leucine rich repeat protein 1, neuronal [Source:MGI Symbol;Acc:MGI:106038]	protein_coding	6	107506729	107547175	+	3700	0.320651	1.24889	0.0633525	0.61887	9.43272	8.74769	10.8628	14.5544	11.0474	10.6949
ENSMUSG00000038648	Creb3l2	cAMP responsive element binding protein 3-like 2 [Source:MGI Symbol;Acc:MGI:2442695]	protein_coding	6	37304190	37419081	-	7283	-0.260157	0.834997	0.0631536	0.61887	14.2533	16.084	19.5459	14.225	13.847	13.5693
ENSMUSG00000023068	Nus1	NUS1 dehydrodolichyl diphosphate synthase subunit [Source:MGI Symbol;Acc:MGI:1196365]	protein_coding	10	52293643	52316279	+	4867	-0.235792	0.849218	0.0629425	0.61887	19.4997	22.0352	22.0025	19.1522	17.2135	17.5635
ENSMUSG00000031555	Adam9	a disintegrin and metallopeptidase domain 9 (meltrin gamma) [Source:MGI Symbol;Acc:MGI:105376]	protein_coding	8	25439627	25506943	-	4115	0.193475	1.14351	0.0633534	0.61887	87.4598	80.0404	84.4366	93.3903	96.0427	98.5111
ENSMUSG00000031783	Polr2c	polymerase (RNA) II (DNA directed) polypeptide C [Source:MGI Symbol;Acc:MGI:109299]	protein_coding	8	95584078	95600163	+	5256	0.268176	1.20428	0.0634433	0.61887	15.5101	12.8903	12.5354	14.4496	16.9474	17.8686
ENSMUSG00000034126	Pomt2	protein-O-mannosyltransferase 2 [Source:MGI Symbol;Acc:MGI:2444430]	protein_coding	12	87153635	87194742	-	7954	-0.239651	0.84695	0.062775	0.61887	10.8449	10.2046	11.563	8.57518	9.79282	9.24936
ENSMUSG00000036333	Kidins220	kinase D-interacting substrate 220 [Source:MGI Symbol;Acc:MGI:1924730]	protein_coding	12	25024924	25113151	+	8669	-0.224636	0.855811	0.0631539	0.61887	29.2011	33.167	34.3979	29.7928	25.4466	27.5295
ENSMUSG00000024143	Rhoq	ras homolog family member Q [Source:MGI Symbol;Acc:MGI:1931553]	protein_coding	17	87270510	87307497	+	4151	0.298287	1.22968	0.0634706	0.61887	6.35604	5.87825	5.83921	7.37902	7.67287	7.16815
ENSMUSG00000026347	Tmem163	transmembrane protein 163 [Source:MGI Symbol;Acc:MGI:1919410]	protein_coding	1	127414283	127607285	-	4292	0.33965	1.26545	0.0640071	0.622748	6.78881	4.80599	6.26037	6.5817	8.07603	7.95707
ENSMUSG00000062908	Acadm	acyl-Coenzyme A dehydrogenase, medium chain [Source:MGI Symbol;Acc:MGI:87867]	protein_coding	3	153627994	153650269	-	3913	-0.334216	0.793215	0.0645035	0.62321	6.49715	7.11436	5.99408	4.76771	4.98068	5.7619
ENSMUSG00000061118	Dnajc30	DnaJ heat shock protein family (Hsp40) member C30 [Source:MGI Symbol;Acc:MGI:1913364]	protein_coding	5	135093056	135094716	+	1661	0.39969	1.31922	0.0647932	0.62321	7.6723	6.25979	7.88615	10.8733	9.1742	8.80305
ENSMUSG00000023505	Cdca3	cell division cycle associated 3 [Source:MGI Symbol;Acc:MGI:1315198]	protein_coding	6	124806510	124810664	+	2866	0.214555	1.16035	0.064757	0.62321	42.6328	43.2128	41.2902	46.6971	52.1197	48.628
ENSMUSG00000030852	Tacc2	transforming, acidic coiled-coil containing protein 2 [Source:MGI Symbol;Acc:MGI:1928899]	protein_coding	7	130179168	130366515	+	15793	-0.348045	0.785648	0.0643385	0.62321	1.87335	1.8689	2.6052	1.80125	1.44525	1.74162
ENSMUSG00000030595	Nfkbib	nuclear factor of kappa light polypeptide gene enhancer in B cells inhibitor, beta [Source:MGI Symbol;Acc:MGI:104752]	protein_coding	7	28457676	28466937	-	2169	0.329592	1.25666	0.0645437	0.62321	10.6583	8.54359	8.82643	11.4378	11.8801	11.9033
ENSMUSG00000005682	Pan2	PAN2 poly(A) specific ribonuclease subunit [Source:MGI Symbol;Acc:MGI:1918984]	protein_coding	10	128139204	128157227	+	8472	0.286984	1.22009	0.0641215	0.62321	3.79455	3.34533	3.79927	4.45882	4.71669	4.182
ENSMUSG00000001436	Slc19a1	solute carrier family 19 (folate transporter), member 1 [Source:MGI Symbol;Acc:MGI:103182]	protein_coding	10	76868075	76896836	+	4644	-0.515685	0.699461	0.0644507	0.62321	3.9576	2.78059	3.56794	1.39606	2.84473	2.9614
ENSMUSG00000038000	Acd	adrenocortical dysplasia [Source:MGI Symbol;Acc:MGI:87873]	protein_coding	8	106422492	106427734	-	3625	0.286161	1.21939	0.0645078	0.62321	19.5737	16.4926	18.6234	17.885	24.8252	23.9619
ENSMUSG00000041268	Dmxl2	Dmx-like 2 [Source:MGI Symbol;Acc:MGI:2444630]	protein_coding	9	54272442	54408910	-	13285	-0.314179	0.804308	0.0647992	0.62321	9.16353	11.4999	12.1985	11.2244	7.48772	7.70441
ENSMUSG00000036411	9530077C05Rik	RIKEN cDNA 9530077C05 gene [Source:MGI Symbol;Acc:MGI:1915533]	protein_coding	9	22322809	22355977	+	4856	0.369983	1.29234	0.0646345	0.62321	3.46832	3.78158	3.21621	5.27233	4.43097	3.81124
ENSMUSG00000020561	Polr1f	RNA polymerase I subunit F [Source:MGI Symbol;Acc:MGI:106292]	protein_coding	12	33479634	33491391	+	5154	-0.358606	0.779918	0.0648578	0.62321	7.20652	9.46861	6.26686	6.64899	6.31927	4.91018
ENSMUSG00000022772	Senp5	SUMO/sentrin specific peptidase 5 [Source:MGI Symbol;Acc:MGI:2443596]	protein_coding	16	31778490	31822105	-	7260	-0.227023	0.854396	0.0648156	0.62321	11.8374	12.1041	12.6452	10.7982	10.3686	10.0842
ENSMUSG00000029545	Acads	acyl-Coenzyme A dehydrogenase, short chain [Source:MGI Symbol;Acc:MGI:87868]	protein_coding	5	115248358	115257405	-	2269	0.343356	1.2687	0.0649695	0.623641	9.17257	7.24318	8.31408	9.41756	10.8377	11.1309
ENSMUSG00000055567	Unc80	unc-80, NALCN activator [Source:MGI Symbol;Acc:MGI:2652882]	protein_coding	1	66507526	66738307	+	14425	-0.314721	0.804007	0.0651559	0.623995	8.59472	11.3003	13.7374	10.5804	7.78913	8.65499
ENSMUSG00000053483	Usp21	ubiquitin specific peptidase 21 [Source:MGI Symbol;Acc:MGI:1353665]	protein_coding	1	171109519	171115564	-	4755	0.275522	1.21043	0.0651708	0.623995	8.01325	6.98317	7.6992	8.45908	9.51782	9.49395
ENSMUSG00000035007	Rundc1	RUN domain containing 1 [Source:MGI Symbol;Acc:MGI:2144506]	protein_coding	11	101315911	101326499	+	3223	0.26489	1.20154	0.0652075	0.623995	15.3788	13.2684	13.8078	18.3915	16.2132	16.402
ENSMUSG00000033767	Tmem131l	transmembrane 131 like [Source:MGI Symbol;Acc:MGI:2443399]	protein_coding	3	83804962	83947482	-	11726	-0.278148	0.824649	0.0653399	0.62462	3.18391	3.07487	3.25577	2.47112	2.69946	2.67268
ENSMUSG00000037242	Clic4	chloride intracellular channel 4 (mitochondrial) [Source:MGI Symbol;Acc:MGI:1352754]	protein_coding	4	134941280	135000125	-	6572	-0.215996	0.860952	0.0655191	0.62505	21.5249	23.2593	22.904	18.2604	20.5795	19.4093
ENSMUSG00000030019	Fbxl14	F-box and leucine-rich repeat protein 14 [Source:MGI Symbol;Acc:MGI:2141676]	protein_coding	6	119456629	119459591	+	2963	0.273728	1.20893	0.0654582	0.62505	17.3334	13.612	17.7966	19.5142	19.5341	19.9118
ENSMUSG00000027378	Nphp1	nephronophthisis 1 (juvenile) homolog (human) [Source:MGI Symbol;Acc:MGI:1858233]	protein_coding	2	127582652	127630817	-	2708	0.307657	1.2377	0.0657732	0.625641	14.9455	11.4567	12.9816	13.925	17.9683	16.8593
ENSMUSG00000025743	Sdc3	syndecan 3 [Source:MGI Symbol;Acc:MGI:1349163]	protein_coding	4	130519848	130553630	+	5989	0.264915	1.20157	0.0659196	0.625641	13.1948	12.1807	16.7963	16.2933	17.4394	16.945
ENSMUSG00000028976	Slc2a5	solute carrier family 2 (facilitated glucose transporter), member 5 [Source:MGI Symbol;Acc:MGI:1928369]	protein_coding	4	150203740	150228626	+	3402	0.246657	1.18645	0.0659551	0.625641	53.8361	42.1226	47.3725	51.4353	55.0003	63.5235
ENSMUSG00000018995	Nars2	asparaginyl-tRNA synthetase 2 (mitochondrial)(putative) [Source:MGI Symbol;Acc:MGI:2142075]	protein_coding	7	96600712	96713965	+	6967	-0.381801	0.767479	0.0659633	0.625641	2.50014	3.03293	2.33811	1.79468	2.16844	2.06204
ENSMUSG00000019992	Mtfr2	mitochondrial fission regulator 2 [Source:MGI Symbol;Acc:MGI:1919054]	protein_coding	10	20223516	20237050	+	2140	0.394895	1.31485	0.0659842	0.625641	5.62582	4.54519	5.91171	7.07933	7.09016	7.02377
ENSMUSG00000000028	Cdc45	cell division cycle 45 [Source:MGI Symbol;Acc:MGI:1338073]	protein_coding	16	18599197	18630737	-	3506	0.258675	1.19638	0.0659373	0.625641	22.0829	17.3633	20.7084	22.0772	25.9103	23.9878
ENSMUSG00000034647	Ankrd12	ankyrin repeat domain 12 [Source:MGI Symbol;Acc:MGI:1914357]	protein_coding	17	66272693	66384084	-	13748	-0.264792	0.832319	0.0663217	0.6282	4.02454	5.09278	4.52776	3.71009	3.91034	3.72619
ENSMUSG00000045039	Megf8	multiple EGF-like-domains 8 [Source:MGI Symbol;Acc:MGI:2446294]	protein_coding	7	25016589	25065342	+	10159	-0.277423	0.825063	0.066431	0.628597	17.4863	15.9877	23.6608	17.0486	14.5235	15.5354
ENSMUSG00000031647	Mfap3l	microfibrillar-associated protein 3-like [Source:MGI Symbol;Acc:MGI:1918556]	protein_coding	8	61085861	61129763	+	6837	-0.392177	0.761979	0.0665964	0.629196	1.99506	2.42833	2.27613	1.83848	1.65486	1.60772
ENSMUSG00000033282	Rpgrip1l	Rpgrip1-like [Source:MGI Symbol;Acc:MGI:1920563]	protein_coding	8	91943658	92039890	-	14688	-0.405671	0.754885	0.0666295	0.629196	0.946105	1.40437	1.21195	0.941356	0.801478	0.939805
ENSMUSG00000015757	Ppil4	peptidylprolyl isomerase (cyclophilin)-like 4 [Source:MGI Symbol;Acc:MGI:1914668]	protein_coding	10	7668655	7698899	+	6450	0.262989	1.19996	0.0667319	0.629524	7.03929	7.18908	6.19665	8.52337	7.83793	8.11665
ENSMUSG00000026176	Ctdsp1	CTD (carboxy-terminal domain, RNA polymerase II, polypeptide A) small phosphatase 1 [Source:MGI Symbol;Acc:MGI:2654470]	protein_coding	1	74430668	74436444	+	3334	0.245577	1.18557	0.0668818	0.630117	15.6735	14.5871	16.8405	18.5531	18.6354	18.6621
ENSMUSG00000037979	Ccdc92	coiled-coil domain containing 92 [Source:MGI Symbol;Acc:MGI:106485]	protein_coding	5	124911482	124939488	-	2729	0.261889	1.19905	0.0670557	0.630117	24.4515	19.6646	24.9635	25.7691	29.6448	27.4455
ENSMUSG00000003119	Cdk12	cyclin-dependent kinase 12 [Source:MGI Symbol;Acc:MGI:1098802]	protein_coding	11	98093885	98169330	+	11730	-0.269881	0.829388	0.0669727	0.630117	4.34021	5.30412	5.45465	3.95358	4.32101	4.24084
ENSMUSG00000024357	Sil1	endoplasmic reticulum chaperone SIL1 homolog (S. cerevisiae) [Source:MGI Symbol;Acc:MGI:1932040]	protein_coding	18	35399449	35632833	-	3436	-0.386483	0.764992	0.0670654	0.630117	12.189	9.22458	10.6873	5.69913	8.413	10.4155
ENSMUSG00000058975	Kcnc1	potassium voltage gated channel, Shaw-related subfamily, member 1 [Source:MGI Symbol;Acc:MGI:96667]	protein_coding	7	46045921	46088128	+	9458	-0.349085	0.785082	0.0672967	0.630295	3.19584	2.85473	4.17262	2.28728	2.85583	2.88655
ENSMUSG00000001105	Ift20	intraflagellar transport 20 [Source:MGI Symbol;Acc:MGI:1915585]	protein_coding	11	78427187	78432563	+	1525	-0.407381	0.753991	0.0674229	0.630295	25.8674	45.7469	23.052	25.8551	21.7001	23.7356
ENSMUSG00000021716	Srek1ip1	splicing regulatory glutamine/lysine-rich protein 1interacting protein 1 [Source:MGI Symbol;Acc:MGI:1914538]	protein_coding	13	104928992	104975782	+	3254	-0.381085	0.76786	0.0674127	0.630295	7.83263	10.7455	6.39947	6.38384	6.43153	6.31604
ENSMUSG00000043991	Pura	purine rich element binding protein A [Source:MGI Symbol;Acc:MGI:103079]	protein_coding	18	36414150	36425588	+	5957	-0.246658	0.842847	0.0673782	0.630295	12.0617	13.5834	14.7252	11.8608	11.0666	11.0885
ENSMUSG00000042694	Stn1	STN1, CST complex subunit [Source:MGI Symbol;Acc:MGI:1915581]	protein_coding	19	47489472	47525946	-	4045	0.337517	1.26358	0.0673367	0.630295	3.95789	4.80925	4.23469	5.56071	5.33553	5.49803
ENSMUSG00000033706	Smyd5	SET and MYND domain containing 5 [Source:MGI Symbol;Acc:MGI:108048]	protein_coding	6	85408971	85423417	+	5849	-0.280549	0.823278	0.0675053	0.630433	7.11662	6.46551	6.80466	5.22553	6.14983	5.4106
ENSMUSG00000036391	Sec24a	Sec24 related gene family, member A (S. cerevisiae) [Source:MGI Symbol;Acc:MGI:1924621]	protein_coding	11	51583091	51654461	-	10683	-0.275595	0.82611	0.0676809	0.630808	4.04025	4.52888	4.55874	3.91995	3.27523	3.6419
ENSMUSG00000054611	Kdm2a	lysine (K)-specific demethylase 2A [Source:MGI Symbol;Acc:MGI:1354736]	protein_coding	19	4364447	4448313	-	14446	-0.249357	0.841271	0.0676631	0.630808	9.13634	8.88079	11.6327	8.70114	7.8593	8.37344
ENSMUSG00000015994	Fnta	farnesyltransferase, CAAX box, alpha [Source:MGI Symbol;Acc:MGI:104683]	protein_coding	8	26488750	26505678	-	3012	-0.239117	0.847264	0.06775	0.63082	30.1271	25.8345	27.097	21.9422	23.8847	24.5103
ENSMUSG00000027193	Api5	apoptosis inhibitor 5 [Source:MGI Symbol;Acc:MGI:1888993]	protein_coding	2	94242027	94268481	-	4545	-0.196282	0.872797	0.0684373	0.63279	47.1448	49.7755	49.044	43.1434	41.4851	42.7001
ENSMUSG00000014554	Dguok	deoxyguanosine kinase [Source:MGI Symbol;Acc:MGI:1351602]	protein_coding	6	83457199	83483951	-	4611	0.332793	1.25945	0.0683762	0.63279	5.45807	3.90977	5.07458	6.38462	5.95711	5.87648
ENSMUSG00000030410	Dmwd	dystrophia myotonica-containing WD repeat motif [Source:MGI Symbol;Acc:MGI:94907]	protein_coding	7	18810152	18816701	+	2556	0.26839	1.20446	0.0683519	0.63279	36.3788	26.6053	37.1874	39.6782	38.8412	42.1244
ENSMUSG00000062300	Nectin2	nectin cell adhesion molecule 2 [Source:MGI Symbol;Acc:MGI:97822]	protein_coding	7	19450569	19484408	-	3494	0.329406	1.2565	0.0682227	0.63279	9.58563	6.26362	8.50727	10.3759	10.3323	9.93536
ENSMUSG00000115987	Vps28	vacuolar protein sorting 28 [Source:MGI Symbol;Acc:MGI:1914164]	protein_coding	15	76506287	76510286	-	2304	0.257695	1.19557	0.0681357	0.63279	37.3559	40.2877	31.0504	46.717	40.9605	42.1385
ENSMUSG00000034320	Slc26a2	solute carrier family 26 (sulfate transporter), member 2 [Source:MGI Symbol;Acc:MGI:892977]	protein_coding	18	61325991	61344684	-	12370	-0.252804	0.839264	0.0683171	0.63279	4.16225	4.31117	4.74706	3.64206	3.64277	3.80651
ENSMUSG00000024889	Rce1	Ras converting CAAX endopeptidase 1 [Source:MGI Symbol;Acc:MGI:1336895]	protein_coding	19	4672619	4675669	-	2083	0.334892	1.26128	0.0681438	0.63279	20.5059	16.9071	18.1936	29.7591	21.1932	19.1935
ENSMUSG00000022575	Gsdmd	gasdermin D [Source:MGI Symbol;Acc:MGI:1916396]	protein_coding	15	75734176	75739257	+	2377	-0.312031	0.805507	0.0685708	0.633395	11.9887	14.0398	12.8347	11.578	9.40976	10.281
ENSMUSG00000053333	Dis3l2	DIS3 like 3'-5' exoribonuclease 2 [Source:MGI Symbol;Acc:MGI:2442555]	protein_coding	1	86631530	86977817	+	8901	0.297041	1.22862	0.0688444	0.633897	2.83465	2.59061	3.00613	3.41892	3.62969	3.3199
ENSMUSG00000006390	Elovl1	elongation of very long chain fatty acids (FEN1/Elo2, SUR4/Elo3, yeast)-like 1 [Source:MGI Symbol;Acc:MGI:1858959]	protein_coding	4	118285290	118290150	+	2726	0.298088	1.22951	0.0688198	0.633897	17.1725	12.673	13.6968	16.1386	17.8736	19.5049
ENSMUSG00000040387	Klhl32	kelch-like 32 [Source:MGI Symbol;Acc:MGI:3612790]	protein_coding	4	24612554	24851124	-	7826	-0.230466	0.852359	0.0688684	0.633897	10.7768	10.8108	9.97822	9.17192	8.52397	9.18506
ENSMUSG00000089832	Shkbp1	Sh3kbp1 binding protein 1 [Source:MGI Symbol;Acc:MGI:2385803]	protein_coding	7	27041558	27055444	-	4230	0.387116	1.30778	0.0690336	0.633897	6.57039	3.72671	4.39356	6.28718	6.38545	6.55082
ENSMUSG00000030660	Pik3c2a	phosphatidylinositol-4-phosphate 3-kinase catalytic subunit type 2 alpha [Source:MGI Symbol;Acc:MGI:1203729]	protein_coding	7	115936500	116042684	-	11133	-0.295203	0.814957	0.0690254	0.633897	11.9645	16.9464	16.9951	14.7311	11.6667	10.9984
ENSMUSG00000063362	Alg11	asparagine-linked glycosylation 11 (alpha-1,2-mannosyltransferase) [Source:MGI Symbol;Acc:MGI:2142632]	protein_coding	8	22550737	22561643	+	4960	-0.295665	0.814697	0.068899	0.633897	6.41677	6.61002	6.82798	5.94872	4.9446	5.27746
ENSMUSG00000027797	Dclk1	doublecortin-like kinase 1 [Source:MGI Symbol;Acc:MGI:1330861]	protein_coding	3	55149785	55446489	+	15296	0.249845	1.18908	0.0698983	0.638062	5.68962	6.34254	6.59837	8.15274	6.37502	7.61065
ENSMUSG00000036442	Thap11	THAP domain containing 11 [Source:MGI Symbol;Acc:MGI:1930964]	protein_coding	8	106581764	106583582	+	1819	0.277084	1.21174	0.0696981	0.638062	19.5038	20.2828	21.1726	26.9862	21.8242	25.0146
ENSMUSG00000053253	Ndfip2	Nedd4 family interacting protein 2 [Source:MGI Symbol;Acc:MGI:1923523]	protein_coding	14	105496008	105546732	+	11553	0.242508	1.18305	0.0696302	0.638062	7.48309	7.2289	6.38615	8.95023	8.38382	7.6115
ENSMUSG00000002032	Tmem25	transmembrane protein 25 [Source:MGI Symbol;Acc:MGI:1918937]	protein_coding	9	44705066	44710604	-	3212	0.296115	1.22783	0.0696098	0.638062	8.77242	7.28344	8.46992	9.5568	10.4046	10.171
ENSMUSG00000014905	Dnajb9	DnaJ heat shock protein family (Hsp40) member B9 [Source:MGI Symbol;Acc:MGI:1351618]	protein_coding	12	44252342	44257109	-	2549	-0.270021	0.829308	0.0698932	0.638062	47.0052	57.37	40.4079	39.839	42.9248	37.2459
ENSMUSG00000032965	Ift57	intraflagellar transport 57 [Source:MGI Symbol;Acc:MGI:1921166]	protein_coding	16	49519596	49585489	+	2862	0.268724	1.20474	0.0698552	0.638062	14.5441	15.1471	12.5569	16.3426	16.91	17.5598
ENSMUSG00000031490	Eif4ebp1	eukaryotic translation initiation factor 4E binding protein 1 [Source:MGI Symbol;Acc:MGI:103267]	protein_coding	8	27750357	27766702	+	2196	-0.469371	0.722279	0.0699867	0.638243	8.2527	6.98758	6.1943	3.64522	6.96892	4.86576
ENSMUSG00000040297	Suco	SUN domain containing ossification factor [Source:MGI Symbol;Acc:MGI:2138346]	protein_coding	1	161643683	161704251	-	8928	-0.252698	0.839325	0.0702542	0.639687	15.0844	18.1921	17.606	16.0352	14.387	12.2717
ENSMUSG00000034317	Trim59	tripartite motif-containing 59 [Source:MGI Symbol;Acc:MGI:1914199]	protein_coding	3	68942621	68952088	-	3352	0.23094	1.1736	0.0702825	0.639687	32.1913	37.2977	30.444	39.7095	39.7437	37.734
ENSMUSG00000036022	Fam122b	family with sequence similarity 122, member B [Source:MGI Symbol;Acc:MGI:1926005]	protein_coding	X	52332292	52358682	-	4409	0.32998	1.257	0.0706444	0.6403	4.19759	4.48828	4.05013	5.77685	5.44387	4.77742
ENSMUSG00000057894	Zfp329	zinc finger protein 329 [Source:MGI Symbol;Acc:MGI:1921283]	protein_coding	7	12538904	12552785	-	6732	-0.304941	0.809475	0.0706936	0.6403	4.6136	5.23134	5.24691	3.72448	4.66315	3.82757
ENSMUSG00000052825	Gm9892	predicted gene 9892 [Source:MGI Symbol;Acc:MGI:3701610]	processed_pseudogene	8	52649100	52650091	-	992	-0.380226	0.768317	0.070449	0.6403	18.4628	22.0616	16.3082	16.2723	13.1197	14.1729
ENSMUSG00000021375	Kif13a	kinesin family member 13A [Source:MGI Symbol;Acc:MGI:1098264]	protein_coding	13	46902563	47083343	-	8214	-0.315631	0.803499	0.0706727	0.6403	4.06186	5.32873	5.27479	4.31698	4.06863	3.3984
ENSMUSG00000033809	Alg3	asparagine-linked glycosylation 3 (alpha-1,3-mannosyltransferase) [Source:MGI Symbol;Acc:MGI:1098592]	protein_coding	16	20424124	20430485	-	1690	0.35947	1.28295	0.0705324	0.6403	18.9463	12.0071	13.8455	16.7935	18.9236	21.751
ENSMUSG00000069601	Ank3	ankyrin 3, epithelial [Source:MGI Symbol;Acc:MGI:88026]	protein_coding	10	69234603	69863268	+	34838	-0.355936	0.781362	0.0709586	0.640829	0.687481	0.897767	0.991404	0.791868	0.600729	0.62076
ENSMUSG00000020492	Ska2	spindle and kinetochore associated complex subunit 2 [Source:MGI Symbol;Acc:MGI:1913390]	protein_coding	11	87000060	87015461	+	3272	-0.316003	0.803293	0.0709369	0.640829	23.9166	31.0341	19.2126	22.1194	18.8287	18.5783
ENSMUSG00000071657	Bscl2	Berardinelli-Seip congenital lipodystrophy 2 (seipin) [Source:MGI Symbol;Acc:MGI:1298392]	protein_coding	19	8814831	8826047	+	5897	0.242176	1.18278	0.0708424	0.640829	12.9337	10.4369	11.6	13.3389	14.3067	13.7155
ENSMUSG00000021192	Golga5	golgi autoantigen, golgin subfamily a, 5 [Source:MGI Symbol;Acc:MGI:1351475]	protein_coding	12	102435394	102464166	+	3447	0.261486	1.19871	0.0710626	0.641148	14.7881	14.4252	14.973	15.5074	17.4933	19.9192
ENSMUSG00000037474	Dtl	denticleless E3 ubiquitin protein ligase [Source:MGI Symbol;Acc:MGI:1924093]	protein_coding	1	191269468	191307656	-	13709	-0.223412	0.856537	0.0713518	0.641223	8.03928	8.06153	8.84038	6.52923	7.50898	7.31695
ENSMUSG00000048486	Fitm2	fat storage-inducing transmembrane protein 2 [Source:MGI Symbol;Acc:MGI:2444508]	protein_coding	2	163308299	163314549	-	3967	-0.227874	0.853892	0.0715387	0.641223	32.3825	27.0978	30.5361	24.2645	25.1744	27.3863
ENSMUSG00000029103	Lrpap1	low density lipoprotein receptor-related protein associated protein 1 [Source:MGI Symbol;Acc:MGI:96829]	protein_coding	5	35248845	35263110	-	4116	0.243412	1.18379	0.0713857	0.641223	36.718	27.3188	30.4779	35.1193	37.9756	38.7415
ENSMUSG00000021947	Cryl1	crystallin, lambda 1 [Source:MGI Symbol;Acc:MGI:1915881]	protein_coding	14	57512450	57635986	-	2178	0.367424	1.29005	0.0716107	0.641223	6.26273	6.35234	5.57725	7.89743	8.43782	7.11248
ENSMUSG00000039585	Myo9a	myosin IXa [Source:MGI Symbol;Acc:MGI:107735]	protein_coding	9	59658179	59836149	+	13034	-0.306497	0.808603	0.0715137	0.641223	3.78316	4.80563	5.05066	4.28893	3.63783	3.10267
ENSMUSG00000055737	Ghr	growth hormone receptor [Source:MGI Symbol;Acc:MGI:95708]	protein_coding	15	3347242	3612974	-	9053	0.207081	1.15435	0.071622	0.641223	20.8888	21.0253	20.5474	26.1687	23.3414	22.5555
ENSMUSG00000057880	Abat	4-aminobutyrate aminotransferase [Source:MGI Symbol;Acc:MGI:2443582]	protein_coding	16	8331293	8439432	+	7748	-0.212517	0.863031	0.0714003	0.641223	23.9938	26.06	28.1191	23.4296	21.2628	22.7385
ENSMUSG00000024036	Slc37a1	solute carrier family 37 (glycerol-3-phosphate transporter), member 1 [Source:MGI Symbol;Acc:MGI:2446181]	protein_coding	17	31505766	31569713	+	11596	0.316502	1.24531	0.0714618	0.641223	1.9163	1.79329	2.31714	2.64145	2.52105	2.35434
ENSMUSG00000034118	Tpst1	protein-tyrosine sulfotransferase 1 [Source:MGI Symbol;Acc:MGI:1298231]	protein_coding	5	130102167	130164570	+	2789	0.324995	1.25266	0.0717099	0.641394	20.2747	15.4233	18.9671	16.9601	25.4192	26.0851
ENSMUSG00000021286	Zfyve21	zinc finger, FYVE domain containing 21 [Source:MGI Symbol;Acc:MGI:1915770]	protein_coding	12	111780604	111798626	+	1919	0.294983	1.22687	0.0718324	0.641873	18.2872	14.5068	16.4522	22.2704	19.5963	18.5959
ENSMUSG00000013076	Amotl1	angiomotin-like 1 [Source:MGI Symbol;Acc:MGI:1922973]	protein_coding	9	14453262	14556352	-	10064	-0.392907	0.761594	0.0720044	0.642793	1.27899	1.5997	1.75766	1.1438	1.17622	1.20905
ENSMUSG00000057457	Phex	phosphate regulating endopeptidase homolog, X-linked [Source:MGI Symbol;Acc:MGI:107489]	protein_coding	X	155945071	156198308	-	6291	-0.423174	0.745782	0.0721077	0.643099	3.17597	3.6654	3.57705	3.54389	2.33908	1.89353
ENSMUSG00000037613	Tnfrsf23	tumor necrosis factor receptor superfamily, member 23 [Source:MGI Symbol;Acc:MGI:1930269]	protein_coding	7	143219546	143239609	-	3962	0.332487	1.25918	0.072189	0.643207	5.46316	4.35974	4.70488	5.61041	5.99203	6.68424
ENSMUSG00000025867	Cplx2	complexin 2 [Source:MGI Symbol;Acc:MGI:104726]	protein_coding	13	54519162	54531730	+	4928	-0.239876	0.846818	0.0722755	0.643362	67.9371	55.98	67.4169	45.6837	58.3536	57.8999
ENSMUSG00000033955	Tnks1bp1	tankyrase 1 binding protein 1 [Source:MGI Symbol;Acc:MGI:2446193]	protein_coding	2	84878366	84903392	+	6425	-0.319891	0.801131	0.0726143	0.64453	5.01345	5.02453	6.95262	4.3349	4.41772	4.86188
ENSMUSG00000044098	Rsbn1	rosbin, round spermatid basic protein 1 [Source:MGI Symbol;Acc:MGI:2444993]	protein_coding	3	103821436	103873952	+	6861	-0.358054	0.780216	0.0725405	0.64453	3.43481	4.3997	4.69952	3.80873	3.31722	2.66022
ENSMUSG00000041895	Wipi1	WD repeat domain, phosphoinositide interacting 1 [Source:MGI Symbol;Acc:MGI:1261864]	protein_coding	11	109464157	109502793	-	4410	0.279539	1.21381	0.0725881	0.64453	9.13386	9.12663	10.1548	13.0962	11.4043	10.0048
ENSMUSG00000034903	Cobll1	Cobl-like 1 [Source:MGI Symbol;Acc:MGI:2442894]	protein_coding	2	64918683	65069747	-	8342	0.256125	1.19427	0.0730823	0.644729	5.82658	5.7596	6.65001	7.73223	7.45576	6.60058
ENSMUSG00000016256	Ctsz	cathepsin Z [Source:MGI Symbol;Acc:MGI:1891190]	protein_coding	2	174269286	174280832	-	1441	0.249025	1.1884	0.0730866	0.644729	48.7067	39.336	40.1675	49.6286	50.1964	52.4736
ENSMUSG00000035168	Tanc1	tetratricopeptide repeat, ankyrin repeat and coiled-coil containing 1 [Source:MGI Symbol;Acc:MGI:1914110]	protein_coding	2	59442386	59676493	+	14570	-0.370099	0.773729	0.0730609	0.644729	1.33176	1.61141	1.84417	1.45752	1.194	1.05619
ENSMUSG00000031352	Hccs	holocytochrome c synthetase [Source:MGI Symbol;Acc:MGI:106911]	protein_coding	X	168033189	168103368	-	5151	0.247879	1.18746	0.0730814	0.644729	9.8215	9.22995	8.86783	11.0068	11.6936	10.4414
ENSMUSG00000028059	Arhgef2	rho/rac guanine nucleotide exchange factor (GEF) 2 [Source:MGI Symbol;Acc:MGI:103264]	protein_coding	3	88513273	88555359	+	9844	-0.360179	0.779068	0.0731643	0.644729	3.14859	3.14313	3.26975	1.78092	3.06275	2.60197
ENSMUSG00000070705	Eid2b	EP300 interacting inhibitor of differentiation 2B [Source:MGI Symbol;Acc:MGI:1924095]	protein_coding	7	27977164	27978914	+	1751	0.378177	1.2997	0.0730842	0.644729	8.0094	6.03382	7.0652	9.10544	8.92675	9.4309
ENSMUSG00000000538	Tom1l2	target of myb1-like 2 (chicken) [Source:MGI Symbol;Acc:MGI:2443306]	protein_coding	11	60117540	60243731	-	8764	-0.201037	0.869925	0.0731527	0.644729	18.969	18.389	19.4237	15.9351	17.3203	16.124
ENSMUSG00000053436	Mapk14	mitogen-activated protein kinase 14 [Source:MGI Symbol;Acc:MGI:1346865]	protein_coding	17	28910303	28967380	+	4376	-0.214446	0.861877	0.0731906	0.644729	36.2339	33.6477	34.0397	27.3181	30.04	32.152
ENSMUSG00000026623	Lpgat1	lysophosphatidylglycerol acyltransferase 1 [Source:MGI Symbol;Acc:MGI:2446186]	protein_coding	1	191449946	191516367	+	7610	-0.22845	0.853552	0.0735219	0.64527	17.7894	22.1142	20.3316	17.0302	18.0303	16.3319
ENSMUSG00000042429	Adora1	adenosine A1 receptor [Source:MGI Symbol;Acc:MGI:99401]	protein_coding	1	134126961	134163169	-	5785	-0.329852	0.795618	0.0735986	0.64527	3.66409	3.62364	3.5319	2.99618	2.96196	2.65127
ENSMUSG00000026792	Lrsam1	leucine rich repeat and sterile alpha motif containing 1 [Source:MGI Symbol;Acc:MGI:2684789]	protein_coding	2	32815228	32851626	-	5145	-0.410928	0.752139	0.0733734	0.64527	4.29414	2.91726	4.77637	2.49452	3.54651	2.99101
ENSMUSG00000040738	Ints8	integrator complex subunit 8 [Source:MGI Symbol;Acc:MGI:1919906]	protein_coding	4	11199158	11254258	-	7472	-0.248591	0.841718	0.0734288	0.64527	7.95341	8.39407	7.76892	7.36642	6.36326	6.55489
ENSMUSG00000022048	Dpysl2	dihydropyrimidinase-like 2 [Source:MGI Symbol;Acc:MGI:1349763]	protein_coding	14	67040313	67106137	-	4520	-0.311383	0.805869	0.0735587	0.64527	21.6626	17.8833	27.8157	14.7095	20.6041	18.9571
ENSMUSG00000074794	Arrdc3	arrestin domain containing 3 [Source:MGI Symbol;Acc:MGI:2145242]	protein_coding	13	81031503	81044161	+	6266	-0.330899	0.795041	0.0737831	0.646279	10.5675	12.7529	14.6244	11.4131	11.4498	7.31062
ENSMUSG00000032412	Atp1b3	ATPase, Na+/K+ transporting, beta 3 polypeptide [Source:MGI Symbol;Acc:MGI:107788]	protein_coding	9	96214708	96246495	-	2389	0.222655	1.16688	0.0740124	0.64723	49.644	46.6813	45.5276	49.8456	55.4085	60.1563
ENSMUSG00000024212	Mllt1	myeloid/lymphoid or mixed-lineage leukemia; translocated to, 1 [Source:MGI Symbol;Acc:MGI:1927238]	protein_coding	17	57199611	57242415	-	3918	-0.254567	0.838239	0.0740307	0.64723	28.5706	23.028	30.7466	20.7857	23.7532	24.4666
ENSMUSG00000094910	D430019H16Rik	RIKEN cDNA D430019H16 gene [Source:MGI Symbol;Acc:MGI:2443127]	protein_coding	12	105420115	105459354	+	5786	0.320135	1.24845	0.074267	0.648686	4.69277	4.43456	5.48559	7.16901	5.9003	5.1956
ENSMUSG00000026924	Sec16a	SEC16 homolog A, endoplasmic reticulum export factor [Source:MGI Symbol;Acc:MGI:2139207]	protein_coding	2	26299443	26335228	-	9189	-0.237001	0.848508	0.0749233	0.650233	18.8652	22.1558	25.0924	19.7842	17.4516	18.8333
ENSMUSG00000028896	Rcc1	regulator of chromosome condensation 1 [Source:MGI Symbol;Acc:MGI:1913989]	protein_coding	4	132059230	132080916	-	3848	0.29531	1.22715	0.0750172	0.650233	11.6827	8.9778	9.834	14.3728	11.2004	11.8513
ENSMUSG00000028692	Akr1a1	aldo-keto reductase family 1, member A1 (aldehyde reductase) [Source:MGI Symbol;Acc:MGI:1929955]	protein_coding	4	116493707	116508877	-	2750	0.206363	1.15378	0.0748576	0.650233	171.461	150.139	145.116	177.972	168.139	192.064
ENSMUSG00000029401	Rilpl2	Rab interacting lysosomal protein-like 2 [Source:MGI Symbol;Acc:MGI:1933112]	protein_coding	5	124601328	124616429	-	3925	0.394125	1.31415	0.0745285	0.650233	3.44259	2.49951	3.46565	4.24748	3.68243	4.45475
ENSMUSG00000016487	Ppfibp1	PTPRF interacting protein, binding protein 1 (liprin beta 1) [Source:MGI Symbol;Acc:MGI:1914783]	protein_coding	6	146789985	146933523	+	11135	-0.215676	0.861142	0.0746496	0.650233	10.8639	11.6345	12.4625	9.47634	10.1786	10.4363
ENSMUSG00000034707	Gns	glucosamine (N-acetyl)-6-sulfatase [Source:MGI Symbol;Acc:MGI:1922862]	protein_coding	10	121200995	121233154	+	9442	-0.186265	0.878878	0.0752123	0.650233	33.152	32.0147	33.23	29.827	28.5721	28.0372
ENSMUSG00000111394	Gm49759	predicted gene, 49759 [Source:MGI Symbol;Acc:MGI:6215263]	TEC	9	59580097	59583983	+	3887	-0.279814	0.823697	0.0748519	0.650233	15.0912	18.8756	20.1043	16.0838	15.5131	12.9425
ENSMUSG00000042506	Usp22	ubiquitin specific peptidase 22 [Source:MGI Symbol;Acc:MGI:2144157]	protein_coding	11	61042611	61065881	-	4886	-0.231466	0.851769	0.0751659	0.650233	33.8936	32.6239	39.6407	33.1051	29.8626	27.4252
ENSMUSG00000021282	Eif5	eukaryotic translation initiation factor 5 [Source:MGI Symbol;Acc:MGI:95309]	protein_coding	12	111504450	111513186	+	6820	-0.200387	0.870317	0.0750055	0.650233	62.0386	64.2037	56.1177	49.4037	54.6603	54.5887
ENSMUSG00000024163	Mapk8ip3	mitogen-activated protein kinase 8 interacting protein 3 [Source:MGI Symbol;Acc:MGI:1353598]	protein_coding	17	25111127	25155951	-	14558	-0.230109	0.85257	0.075067	0.650233	13.5793	11.773	15.6076	11.129	11.6309	12.1439
ENSMUSG00000079557	Marchf2	membrane associated ring-CH-type finger 2 [Source:MGI Symbol;Acc:MGI:1925915]	protein_coding	17	33904666	33937644	-	5997	0.331822	1.2586	0.075106	0.650233	4.00442	3.11802	4.24713	4.21405	5.34372	4.77409
ENSMUSG00000041961	Znrf3	zinc and ring finger 3 [Source:MGI Symbol;Acc:MGI:3039616]	protein_coding	11	5226324	5394847	-	7893	-0.42711	0.74375	0.0753123	0.650494	1.96343	2.31591	1.93615	1.09799	1.62404	1.8849
ENSMUSG00000026761	Orc4	origin recognition complex, subunit 4 [Source:MGI Symbol;Acc:MGI:1347043]	protein_coding	2	48792836	48840289	-	7458	-0.346534	0.786471	0.0756806	0.652465	5.83887	9.53414	6.19227	4.82555	6.12966	5.98451
ENSMUSG00000057716	Tmem178b	transmembrane protein 178B [Source:MGI Symbol;Acc:MGI:3647581]	protein_coding	6	39848395	40232084	+	11539	-0.437804	0.738257	0.0756362	0.652465	1.58168	1.15541	2.23641	1.39892	1.1789	1.10323
ENSMUSG00000040209	Zfp704	zinc finger protein 704 [Source:MGI Symbol;Acc:MGI:2180715]	protein_coding	3	9492080	9675145	-	15255	-0.278152	0.824646	0.0758042	0.652926	3.7613	4.17743	5.21435	3.877	3.64409	3.32793
ENSMUSG00000070372	Capza1	capping protein (actin filament) muscle Z-line, alpha 1 [Source:MGI Symbol;Acc:MGI:106227]	protein_coding	3	104730095	104771821	-	3781	-0.219774	0.8587	0.0759538	0.653006	29.8768	31.0477	26.9601	25.3007	25.8593	24.2579
ENSMUSG00000075705	Msrb1	methionine sulfoxide reductase B1 [Source:MGI Symbol;Acc:MGI:1351642]	protein_coding	17	24955616	24961752	+	1258	0.353476	1.27763	0.0759045	0.653006	15.2715	12.2644	12.1034	19.1422	16.1162	15.4026
ENSMUSG00000026596	Abl2	v-abl Abelson murine leukemia viral oncogene 2 (arg, Abelson-related gene) [Source:MGI Symbol;Acc:MGI:87860]	protein_coding	1	156386356	156477138	+	10800	-0.288043	0.819012	0.0762376	0.654842	4.7436	5.43478	6.80031	5.04747	4.34187	4.51608
ENSMUSG00000052609	Plekhg3	pleckstrin homology domain containing, family G (with RhoGef domain) member 3 [Source:MGI Symbol;Acc:MGI:2388284]	protein_coding	12	76577665	76627262	+	11727	-0.26855	0.830154	0.0763607	0.655294	3.6205	3.08176	3.51803	2.73041	2.85539	2.89915
ENSMUSG00000015968	Cacna1d	calcium channel, voltage-dependent, L type, alpha 1D subunit [Source:MGI Symbol;Acc:MGI:88293]	protein_coding	14	29761896	30213412	-	15183	-0.298728	0.812969	0.0765737	0.656517	2.52645	3.02643	3.6021	2.69714	2.33466	2.41097
ENSMUSG00000028878	Fam76a	family with sequence similarity 76, member A [Source:MGI Symbol;Acc:MGI:2385211]	protein_coding	4	132626524	132649869	-	3088	0.237677	1.17909	0.0769165	0.657957	17.7931	16.0207	16.5868	20.6095	18.9975	19.8012
ENSMUSG00000025408	Ddit3	DNA-damage inducible transcript 3 [Source:MGI Symbol;Acc:MGI:109247]	protein_coding	10	127126643	127132157	+	1713	-0.324839	0.798388	0.0769585	0.657957	19.7387	16.2024	15.1955	14.2508	14.7753	11.8188
ENSMUSG00000020844	Nxn	nucleoredoxin [Source:MGI Symbol;Acc:MGI:109331]	protein_coding	11	76148024	76289966	-	3239	0.2831	1.21681	0.076858	0.657957	14.769	12.1932	13.947	19.4853	14.962	15.3424
ENSMUSG00000021189	Atxn3	ataxin 3 [Source:MGI Symbol;Acc:MGI:1099442]	protein_coding	12	101885160	101924505	-	5407	-0.322091	0.79991	0.0770243	0.657957	4.12159	4.72989	4.21363	3.67058	3.61657	3.15811
ENSMUSG00000042616	Oscp1	organic solute carrier partner 1 [Source:MGI Symbol;Acc:MGI:1916308]	protein_coding	4	125952358	125985988	+	5254	0.365488	1.28832	0.0773892	0.658056	3.48592	2.85674	2.59967	3.52564	4.43141	3.56146
ENSMUSG00000030254	Rad18	RAD18 E3 ubiquitin protein ligase [Source:MGI Symbol;Acc:MGI:1890476]	protein_coding	6	112596811	112673647	-	5796	-0.248144	0.841979	0.0771847	0.658056	10.6289	13.3241	12.2368	10.1814	10.4149	9.85284
ENSMUSG00000036499	Eea1	early endosome antigen 1 [Source:MGI Symbol;Acc:MGI:2442192]	protein_coding	10	95776512	95881380	+	9592	-0.270244	0.829179	0.0772663	0.658056	9.21323	10.1929	11.3859	9.9179	8.50235	7.11022
ENSMUSG00000023473	Celsr3	cadherin, EGF LAG seven-pass G-type receptor 3 [Source:MGI Symbol;Acc:MGI:1858236]	protein_coding	9	108703519	108730168	+	12063	-0.296663	0.814133	0.0773746	0.658056	12.1038	13.1654	18.432	14.0615	10.5233	10.9685
ENSMUSG00000020946	Gosr2	golgi SNAP receptor complex member 2 [Source:MGI Symbol;Acc:MGI:1927204]	protein_coding	11	103567675	103588724	-	3266	-0.190927	0.876042	0.0773148	0.658056	82.0777	78.3567	77.9855	67.0271	68.3643	73.3538
ENSMUSG00000028879	Stx12	syntaxin 12 [Source:MGI Symbol;Acc:MGI:1931027]	protein_coding	4	132580812	132611820	-	3188	0.219379	1.16423	0.0778336	0.661231	41.2595	40.1895	37.8748	41.0467	48.6197	49.1689
ENSMUSG00000042675	Ypel3	yippee like 3 [Source:MGI Symbol;Acc:MGI:1913340]	protein_coding	7	126376127	126379686	+	1848	0.303446	1.23409	0.0780687	0.661566	16.8067	12.7501	16.2664	18.1858	17.5534	20.8319
ENSMUSG00000039361	Picalm	phosphatidylinositol binding clathrin assembly protein [Source:MGI Symbol;Acc:MGI:2385902]	protein_coding	7	89779421	89862673	+	15732	-0.204473	0.867856	0.0781573	0.661566	11.3773	11.7526	10.9736	10.5929	9.63632	9.35284
ENSMUSG00000069565	Dazap1	DAZ associated protein 1 [Source:MGI Symbol;Acc:MGI:1917498]	protein_coding	10	80097320	80124242	+	2944	0.214971	1.16068	0.0781319	0.661566	35.1951	32.6403	37.7054	42.7408	38.9205	40.81
ENSMUSG00000021013	Ttc8	tetratricopeptide repeat domain 8 [Source:MGI Symbol;Acc:MGI:1923510]	protein_coding	12	98886833	98949497	+	3782	0.26025	1.19769	0.0780201	0.661566	9.92243	9.48921	9.39876	12.4371	11.1364	10.9226
ENSMUSG00000000394	Gcg	glucagon [Source:MGI Symbol;Acc:MGI:95674]	protein_coding	2	62304874	62313994	-	1494	0.234758	1.17671	0.0785183	0.661602	437.597	360.267	361.16	402.295	432.064	528.809
ENSMUSG00000034560	Washc4	WASH complex subunit 4 [Source:MGI Symbol;Acc:MGI:2441787]	protein_coding	10	83379616	83432337	+	6098	-0.258025	0.836232	0.0786589	0.661602	9.70346	11.7842	12.0255	10.122	9.31996	8.57679
ENSMUSG00000031902	Nfatc3	nuclear factor of activated T cells, cytoplasmic, calcineurin dependent 3 [Source:MGI Symbol;Acc:MGI:103296]	protein_coding	8	106785472	106857169	+	11726	-0.240212	0.846621	0.0786123	0.661602	7.21977	8.11622	8.91755	6.34142	7.45141	6.7362
ENSMUSG00000037857	Nufip2	nuclear fragile X mental retardation protein interacting protein 2 [Source:MGI Symbol;Acc:MGI:1915814]	protein_coding	11	77576981	77632747	+	5792	-0.246156	0.84314	0.078444	0.661602	9.70751	9.84438	11.5784	8.8863	8.73965	8.62388
ENSMUSG00000039789	Zfp597	zinc finger protein 597 [Source:MGI Symbol;Acc:MGI:1918313]	protein_coding	16	3676185	3702425	-	6660	-0.29172	0.816927	0.0785655	0.661602	4.62501	6.08108	5.5726	4.42034	4.36986	4.49074
ENSMUSG00000024780	Cdc37l1	cell division cycle 37-like 1 [Source:MGI Symbol;Acc:MGI:1914322]	protein_coding	19	28967752	29004081	+	12214	-0.224576	0.855847	0.0782829	0.661602	6.65868	7.01618	6.65468	6.06639	5.92214	5.40387
ENSMUSG00000025157	Zdhhc16	zinc finger, DHHC domain containing 16 [Source:MGI Symbol;Acc:MGI:1921418]	protein_coding	19	41921919	41932543	+	3336	0.255937	1.19411	0.0784804	0.661602	13.9749	12.4922	12.736	16.9357	14.2721	15.5859
ENSMUSG00000031146	Plp2	proteolipid protein 2 [Source:MGI Symbol;Acc:MGI:1298382]	protein_coding	X	7534180	7537629	-	1334	-0.254209	0.838447	0.0788275	0.662422	80.9844	63.611	65.5876	52.6174	64.5672	58.982
ENSMUSG00000028572	Hook1	hook microtubule tethering protein 1 [Source:MGI Symbol;Acc:MGI:1925213]	protein_coding	4	95855477	95913650	+	8318	-0.194938	0.873611	0.0790425	0.663232	23.8663	26.2601	24.6578	22.0467	21.9994	21.2541
ENSMUSG00000031930	Wwp2	WW domain containing E3 ubiquitin protein ligase 2 [Source:MGI Symbol;Acc:MGI:1914144]	protein_coding	8	108162997	108285227	+	8871	-0.230455	0.852366	0.0790665	0.663232	7.8397	8.10058	8.32952	6.36131	6.99641	7.31351
ENSMUSG00000032077	Bud13	BUD13 homolog [Source:MGI Symbol;Acc:MGI:2443443]	protein_coding	9	46194306	46210408	+	4315	0.304492	1.23498	0.0793314	0.664856	5.6544	4.64435	5.55241	7.0679	6.21419	6.31514
ENSMUSG00000026113	Inpp4a	inositol polyphosphate-4-phosphatase, type I [Source:MGI Symbol;Acc:MGI:1931123]	protein_coding	1	37338946	37449817	+	10387	-0.239583	0.84699	0.0803482	0.664965	7.12088	6.95058	8.24017	5.75769	6.4601	6.67431
ENSMUSG00000001403	Ube2c	ubiquitin-conjugating enzyme E2C [Source:MGI Symbol;Acc:MGI:1915862]	protein_coding	2	164611818	164620742	+	2600	0.198016	1.14712	0.0801467	0.664965	104.9	91.6878	93.9787	104.781	116.413	111.965
ENSMUSG00000028414	Fktn	fukutin [Source:MGI Symbol;Acc:MGI:2179507]	protein_coding	4	53713998	53777890	+	8426	-0.311883	0.80559	0.0798866	0.664965	7.37212	9.15533	8.19808	8.48739	6.03089	5.39407
ENSMUSG00000029415	Sdad1	SDA1 domain containing 1 [Source:MGI Symbol;Acc:MGI:2140779]	protein_coding	5	92431869	92458338	-	6537	-0.285534	0.820438	0.0802586	0.664965	6.73008	6.64445	6.70505	6.52757	4.81225	5.13053
ENSMUSG00000015766	Eps8	epidermal growth factor receptor pathway substrate 8 [Source:MGI Symbol;Acc:MGI:104684]	protein_coding	6	137454243	137631874	-	12355	-0.224205	0.856067	0.0794399	0.664965	10.3405	10.1259	10.6066	7.72669	9.17885	9.67886
ENSMUSG00000032875	Arhgef17	Rho guanine nucleotide exchange factor (GEF) 17 [Source:MGI Symbol;Acc:MGI:2673002]	protein_coding	7	100518959	100581314	-	10795	-0.248341	0.841864	0.0797718	0.664965	32.2418	33.2452	45.6641	31.3774	29.1531	32.9722
ENSMUSG00000031540	Kat6a	K(lysine) acetyltransferase 6A [Source:MGI Symbol;Acc:MGI:2442415]	protein_coding	8	23349551	23433275	+	9330	-0.263393	0.833126	0.0803824	0.664965	8.07175	9.84102	11.2316	8.74991	8.07519	7.45236
ENSMUSG00000046879	Irgm1	immunity-related GTPase family M member 1 [Source:MGI Symbol;Acc:MGI:107567]	protein_coding	11	48752795	48762510	-	5810	0.319334	1.24775	0.0803432	0.664965	3.24051	2.90087	2.80373	3.79174	3.65838	3.70461
ENSMUSG00000037933	Bicd2	BICD cargo adaptor 2 [Source:MGI Symbol;Acc:MGI:1924145]	protein_coding	13	49495061	49540502	+	6316	-0.245687	0.843414	0.0798832	0.664965	11.0111	10.5942	13.0462	9.86686	9.07076	10.2801
ENSMUSG00000074634	Tmem267	transmembrane protein 267 [Source:MGI Symbol;Acc:MGI:3648543]	protein_coding	13	119624575	120072595	+	5419	0.385572	1.30638	0.0804157	0.664965	2.56438	2.27461	1.88006	2.72242	3.27063	2.77373
ENSMUSG00000022332	Khdrbs3	KH domain containing, RNA binding, signal transduction associated 3 [Source:MGI Symbol;Acc:MGI:1313312]	protein_coding	15	68800269	68973060	+	3662	0.228881	1.17193	0.0802582	0.664965	22.3838	18.5241	19.4288	24.0092	23.4671	23.2172
ENSMUSG00000036760	Kcnk9	potassium channel, subfamily K, member 9 [Source:MGI Symbol;Acc:MGI:3521816]	protein_coding	15	72372938	72418189	-	12300	-0.281486	0.822743	0.0795032	0.664965	7.63257	8.23512	10.2263	8.26145	7.33231	5.87318
ENSMUSG00000052752	Traf7	TNF receptor-associated factor 7 [Source:MGI Symbol;Acc:MGI:3042141]	protein_coding	17	24727536	24746912	-	5872	0.259266	1.19687	0.0796755	0.664965	13.5886	9.91017	11.9926	15.3673	13.5212	13.5911
ENSMUSG00000007050	Lsm2	LSM2 homolog, U6 small nuclear RNA and mRNA degradation associated [Source:MGI Symbol;Acc:MGI:90676]	protein_coding	17	35200838	35204867	+	3152	0.269142	1.20509	0.079785	0.664965	10.3819	9.86951	9.89208	11.04	12.9888	12.2785
ENSMUSG00000023990	Tfeb	transcription factor EB [Source:MGI Symbol;Acc:MGI:103270]	protein_coding	17	48047955	48103344	+	5669	0.369491	1.2919	0.080041	0.664965	2.50778	1.93764	2.6266	2.88244	2.93028	3.33681
ENSMUSG00000079157	Nalf1	NALCN channel auxiliary factor 1 [Source:MGI Symbol;Acc:MGI:2142765]	protein_coding	8	9255902	9821161	-	6536	0.319435	1.24784	0.0804929	0.665013	3.03733	2.56582	3.16033	3.8969	3.3821	3.66857
ENSMUSG00000022914	Brwd1	bromodomain and WD repeat domain containing 1 [Source:MGI Symbol;Acc:MGI:1890651]	protein_coding	16	95793292	95883726	-	20280	-0.228953	0.853254	0.0806739	0.665918	4.78079	5.91257	5.63922	4.80513	4.63093	4.49238
ENSMUSG00000037656	Slc20a2	solute carrier family 20, member 2 [Source:MGI Symbol;Acc:MGI:97851]	protein_coding	8	22966804	23059628	+	6216	-0.278011	0.824727	0.0809032	0.667218	5.74864	5.4093	5.9076	5.19373	4.50313	4.38382
ENSMUSG00000028803	Nipal3	NIPA-like domain containing 3 [Source:MGI Symbol;Acc:MGI:1921802]	protein_coding	4	135172731	135222349	-	7588	-0.244333	0.844206	0.0810568	0.667303	10.0598	9.84596	11.1101	9.73859	7.7312	8.70506
ENSMUSG00000045482	Trrap	transformation/transcription domain-associated protein [Source:MGI Symbol;Acc:MGI:2153272]	protein_coding	5	144704542	144796588	+	20859	-0.287009	0.819599	0.0810064	0.667303	8.27691	8.96436	13.4343	8.78847	7.83215	8.50252
ENSMUSG00000069520	Tmem19	transmembrane protein 19 [Source:MGI Symbol;Acc:MGI:1914476]	protein_coding	10	115175579	115198406	-	3675	0.291643	1.22403	0.0811327	0.667338	10.3856	7.66637	10.3274	12.4032	11.6386	10.7398
ENSMUSG00000037364	Srrt	serrate RNA effector molecule homolog (Arabidopsis) [Source:MGI Symbol;Acc:MGI:1933527]	protein_coding	5	137293966	137305936	-	5244	0.219764	1.16454	0.0812888	0.668032	37.4291	32.2356	37.4575	37.6954	40.4825	46.5042
ENSMUSG00000037572	Wdhd1	WD repeat and HMG-box DNA binding protein 1 [Source:MGI Symbol;Acc:MGI:2443514]	protein_coding	14	47478401	47514314	-	7349	0.21464	1.16041	0.0814004	0.668111	13.2539	12.6649	14.9295	16.0507	16.0365	15.3119
ENSMUSG00000020516	Rps6kb1	ribosomal protein S6 kinase, polypeptide 1 [Source:MGI Symbol;Acc:MGI:1270849]	protein_coding	11	86389697	86435631	-	8658	-0.287851	0.819121	0.081442	0.668111	5.70268	6.09173	5.74781	3.7976	5.49915	5.06057
ENSMUSG00000018199	Ro60	Ro60, Y RNA binding protein [Source:MGI Symbol;Acc:MGI:106652]	protein_coding	1	143626528	143652806	-	9541	-0.294936	0.815109	0.0817339	0.668151	9.23563	13.5606	12.0687	10.9209	9.72681	7.76446
ENSMUSG00000015290	Ubl4a	ubiquitin-like 4A [Source:MGI Symbol;Acc:MGI:95049]	protein_coding	X	73409324	73416824	-	3142	0.262712	1.19973	0.0816747	0.668151	22.3789	23.3245	20.0253	31.1199	23.625	24.0494
ENSMUSG00000032383	Ppib	peptidylprolyl isomerase B [Source:MGI Symbol;Acc:MGI:97750]	protein_coding	9	65967504	65973905	+	3305	-0.293829	0.815734	0.0815787	0.668151	25.5573	32.7792	22.4759	25.7418	19.4916	20.6358
ENSMUSG00000022314	Rad21	RAD21 cohesin complex component [Source:MGI Symbol;Acc:MGI:108016]	protein_coding	15	51825636	51855143	-	4232	0.179842	1.13276	0.0816769	0.668151	130.967	142.281	139.284	151.29	160.967	154.862
ENSMUSG00000037625	Cldn11	claudin 11 [Source:MGI Symbol;Acc:MGI:106925]	protein_coding	3	31204069	31218473	+	1870	0.256773	1.1948	0.0819193	0.66908	25.2045	22.3304	22.5709	26.6393	25.9854	31.058
ENSMUSG00000031696	Vps35	VPS35 retromer complex component [Source:MGI Symbol;Acc:MGI:1890467]	protein_coding	8	85987021	86026431	-	8899	-0.200125	0.870475	0.0821429	0.670318	45.1559	53.011	46.8005	44.1066	42.111	39.9282
ENSMUSG00000048930	Tada3	transcriptional adaptor 3 [Source:MGI Symbol;Acc:MGI:1915724]	protein_coding	6	113342986	113354844	-	3883	0.279487	1.21376	0.0823036	0.671041	11.8413	9.02645	12.1817	12.3351	14.6869	13.127
ENSMUSG00000025959	Klf7	Kruppel-like factor 7 (ubiquitous) [Source:MGI Symbol;Acc:MGI:1935151]	protein_coding	1	64068606	64161441	-	8131	-0.289464	0.818206	0.082683	0.671327	4.09545	4.84687	5.64532	3.84033	4.10212	3.9927
ENSMUSG00000026207	Speg	SPEG complex locus [Source:MGI Symbol;Acc:MGI:109282]	protein_coding	1	75351941	75408964	+	12741	-0.386014	0.765241	0.0829355	0.671327	2.05068	1.58607	2.71082	1.34483	1.55019	1.96219
ENSMUSG00000027259	Adal	adenosine deaminase-like [Source:MGI Symbol;Acc:MGI:1923144]	protein_coding	2	120970909	120987161	+	5317	-0.318375	0.801973	0.0829876	0.671327	4.22749	4.80996	4.32707	3.62073	3.91149	3.18272
ENSMUSG00000027012	Dync1i2	dynein cytoplasmic 1 intermediate chain 2 [Source:MGI Symbol;Acc:MGI:107750]	protein_coding	2	71042050	71093647	+	8280	0.228155	1.17134	0.0826305	0.671327	14.0065	12.7498	11.3985	16.1236	14.0832	14.4547
ENSMUSG00000027011	Ube2e3	ubiquitin-conjugating enzyme E2E 3 [Source:MGI Symbol;Acc:MGI:107412]	protein_coding	2	78698468	78751637	+	4390	0.21906	1.16398	0.0828909	0.671327	18.949	22.3284	19.7645	23.8403	23.9405	23.2102
ENSMUSG00000030704	Rab6a	RAB6A, member RAS oncogene family [Source:MGI Symbol;Acc:MGI:894313]	protein_coding	7	100256617	100290475	+	3728	-0.216636	0.86057	0.0827505	0.671327	45.229	47.7734	39.9265	37.4613	40.8403	36.0401
ENSMUSG00000053641	Dennd4a	DENN/MADD domain containing 4A [Source:MGI Symbol;Acc:MGI:2142979]	protein_coding	9	64718622	64826949	+	16643	-0.280999	0.823021	0.0829455	0.671327	2.47412	3.28995	3.42737	2.51221	2.60141	2.44829
ENSMUSG00000021496	Pcbd2	pterin 4 alpha carbinolamine dehydratase/dimerization cofactor of hepatocyte nuclear factor 1 alpha (TCF1) 2 [Source:MGI Symbol;Acc:MGI:1919812]	protein_coding	13	55875181	55924643	+	546	-0.408204	0.753561	0.0829043	0.671327	37.1799	54.5185	30.3471	34.0474	25.9926	31.649
ENSMUSG00000024800	Rpp30	ribonuclease P/MRP 30 subunit [Source:MGI Symbol;Acc:MGI:1859683]	protein_coding	19	36061116	36082177	+	4179	-0.399152	0.758304	0.0826793	0.671327	6.35942	9.95216	5.30446	4.62254	6.24428	5.49301
ENSMUSG00000068739	Sars	seryl-aminoacyl-tRNA synthetase [Source:MGI Symbol;Acc:MGI:102809]	protein_coding	3	108332181	108352525	-	5142	-0.215348	0.861338	0.0831409	0.6714	61.8841	54.4167	52.2006	42.8046	51.1682	51.0956
ENSMUSG00000025153	Fasn	fatty acid synthase [Source:MGI Symbol;Acc:MGI:95485]	protein_coding	11	120696672	120715373	-	10947	-0.241213	0.846033	0.0831375	0.6714	57.9782	61.1399	79.8329	61.539	50.202	56.4308
ENSMUSG00000038056	Kmt2c	lysine (K)-specific methyltransferase 2C [Source:MGI Symbol;Acc:MGI:2444959]	protein_coding	5	25476796	25703781	-	20291	-0.330028	0.795521	0.0833237	0.672293	3.92608	5.38868	6.91899	5.23289	3.85809	3.81721
ENSMUSG00000071074	Yipf3	Yip1 domain family, member 3 [Source:MGI Symbol;Acc:MGI:106280]	protein_coding	17	46559006	46563463	+	2693	0.256091	1.19424	0.0834428	0.672672	31.6745	22.4806	27.6253	31.6901	31.3282	34.6278
ENSMUSG00000048126	Col6a3	collagen, type VI, alpha 3 [Source:MGI Symbol;Acc:MGI:88461]	protein_coding	1	90693645	90771693	-	11963	0.187077	1.13845	0.0835244	0.672716	16.4339	15.3782	15.6194	18.4372	17.7565	17.7783
ENSMUSG00000026547	Tagln2	transgelin 2 [Source:MGI Symbol;Acc:MGI:1312985]	protein_coding	1	172327614	172334947	+	2082	0.191793	1.14218	0.0836651	0.672716	101.871	92.6307	91.4149	111.499	108.059	106.843
ENSMUSG00000015889	Lta4h	leukotriene A4 hydrolase [Source:MGI Symbol;Acc:MGI:96836]	protein_coding	10	93289273	93320737	+	6102	0.240535	1.18143	0.0836575	0.672716	8.13339	7.35173	7.39403	8.7601	8.6815	9.56821
ENSMUSG00000027907	S100a11	S100 calcium binding protein A11 [Source:MGI Symbol;Acc:MGI:1338798]	protein_coding	3	93427795	93433594	+	511	0.285105	1.2185	0.0837686	0.672968	51.1307	43.9766	46.5572	57.6115	55.5457	59.4295
ENSMUSG00000026618	Iars2	isoleucine-tRNA synthetase 2, mitochondrial [Source:MGI Symbol;Acc:MGI:1919586]	protein_coding	1	185016923	185061593	-	8885	0.250352	1.1895	0.0846339	0.674019	5.29751	4.51106	4.94573	6.3215	5.58684	5.6448
ENSMUSG00000033295	Ptprf	protein tyrosine phosphatase, receptor type, F [Source:MGI Symbol;Acc:MGI:102695]	protein_coding	4	118065410	118148602	-	9148	-0.242003	0.845571	0.0845443	0.674019	75.8411	72.0084	102.851	74.6028	65.2004	71.9712
ENSMUSG00000040811	Eml2	echinoderm microtubule associated protein like 2 [Source:MGI Symbol;Acc:MGI:1919455]	protein_coding	7	18910346	18940407	+	3529	0.259728	1.19725	0.0843456	0.674019	19.1082	13.8049	18.2734	19.74	21.1825	20.3835
ENSMUSG00000030657	Xylt1	xylosyltransferase 1 [Source:MGI Symbol;Acc:MGI:2451073]	protein_coding	7	116980214	117272803	+	9651	-0.299105	0.812756	0.0846806	0.674019	4.45238	4.04007	6.09606	3.98952	3.97107	3.9042
ENSMUSG00000037747	Phyhipl	phytanoyl-CoA hydroxylase interacting protein-like [Source:MGI Symbol;Acc:MGI:1918161]	protein_coding	10	70393512	70491795	-	9732	0.236608	1.17822	0.0842152	0.674019	5.40894	4.98866	4.75688	6.13161	5.75918	5.95202
ENSMUSG00000020198	Ap3d1	adaptor-related protein complex 3, delta 1 subunit [Source:MGI Symbol;Acc:MGI:107734]	protein_coding	10	80542790	80578098	-	8914	-0.193264	0.874624	0.084485	0.674019	37.2565	32.5094	36.7243	30.2801	30.0077	32.795
ENSMUSG00000039599	Fam149b	family with sequence similarity 149, member B [Source:MGI Symbol;Acc:MGI:2145567]	protein_coding	14	20398230	20433559	+	9400	-0.249589	0.841136	0.0846878	0.674019	5.09584	5.6644	5.03803	4.16643	4.39715	4.70462
ENSMUSG00000021196	Pfkp	phosphofructokinase, platelet [Source:MGI Symbol;Acc:MGI:1891833]	protein_coding	13	6629804	6698813	-	13401	-0.261161	0.834416	0.0843972	0.674019	10.384	8.64101	10.7478	7.52346	10.0192	7.29818
ENSMUSG00000021549	Rasa1	RAS p21 protein activator 1 [Source:MGI Symbol;Acc:MGI:97860]	protein_coding	13	85362899	85437249	-	7320	-0.230034	0.852615	0.0842813	0.674019	10.122	11.5238	10.5456	8.93831	9.85476	8.63963
ENSMUSG00000068036	Afdn	afadin, adherens junction formation factor [Source:MGI Symbol;Acc:MGI:1314653]	protein_coding	17	13980801	14126412	+	10325	-0.236754	0.848653	0.0843534	0.674019	10.9967	11.2884	14.3347	10.8349	10.3184	9.91808
ENSMUSG00000074733	Zfp950	zinc finger protein 950 [Source:MGI Symbol;Acc:MGI:2652824]	protein_coding	19	61042278	61129278	-	10615	0.299161	1.23043	0.0846957	0.674019	2.55793	2.98593	2.77386	4.03231	3.04361	3.14988
ENSMUSG00000013593	Ndufs2	NADH:ubiquinone oxidoreductase core subunit S2 [Source:MGI Symbol;Acc:MGI:2385112]	protein_coding	1	171062422	171078957	-	2313	0.225343	1.16905	0.0851827	0.674136	213.047	242.49	178.365	256.33	231.518	253.063
ENSMUSG00000016344	Ppdpf	pancreatic progenitor cell differentiation and proliferation factor [Source:MGI Symbol;Acc:MGI:1913746]	protein_coding	2	180829040	180830564	+	1336	0.256821	1.19484	0.085201	0.674136	24.1104	23.0967	23.7153	28.2748	29.1757	27.2847
ENSMUSG00000028560	Usp1	ubiquitin specific peptidase 1 [Source:MGI Symbol;Acc:MGI:2385198]	protein_coding	4	98812047	98823780	+	3733	0.208572	1.15554	0.0853265	0.674136	35.7848	40.1397	35.2844	43.3657	45.0253	40.0457
ENSMUSG00000041530	Ago1	argonaute RISC catalytic subunit 1 [Source:MGI Symbol;Acc:MGI:2446630]	protein_coding	4	126328805	126362376	-	8120	-0.251933	0.839771	0.0849314	0.674136	11.7983	10.7705	14.0221	11.504	9.17381	10.0425
ENSMUSG00000048583	Igf2	insulin-like growth factor 2 [Source:MGI Symbol;Acc:MGI:96434]	protein_coding	7	142204503	142220553	-	5723	-0.652638	0.636116	0.084806	0.674136	17.7245	18.5489	38.0882	18.1487	15.1074	13.9717
ENSMUSG00000048644	Ctxn1	cortexin 1 [Source:MGI Symbol;Acc:MGI:88566]	protein_coding	8	4307660	4309274	-	1212	0.353727	1.27786	0.085283	0.674136	17.5419	12.1764	16.9043	16.5936	22.2319	20.8382
ENSMUSG00000024219	Anks1	ankyrin repeat and SAM domain containing 1 [Source:MGI Symbol;Acc:MGI:2446180]	protein_coding	17	28128280	28281749	+	10136	-0.261612	0.834155	0.0851695	0.674136	7.57521	6.7587	8.57676	5.41076	6.52974	7.1624
ENSMUSG00000023977	Ubr2	ubiquitin protein ligase E3 component n-recognin 2 [Source:MGI Symbol;Acc:MGI:1861099]	protein_coding	17	47239221	47321482	-	9814	-0.231944	0.851487	0.0850824	0.674136	11.367	10.6117	13.7179	10.6036	9.63616	10.148
ENSMUSG00000025227	Mfsd13a	major facilitator superfamily domain containing 13a [Source:MGI Symbol;Acc:MGI:1922396]	protein_coding	19	46329560	46363691	+	2804	0.303571	1.2342	0.085362	0.674136	11.442	9.03102	11.0798	11.2069	12.595	15.1334
ENSMUSG00000033083	Tbc1d4	TBC1 domain family, member 4 [Source:MGI Symbol;Acc:MGI:2429660]	protein_coding	14	101679796	101846627	-	7676	-0.326831	0.797286	0.0854612	0.674347	3.3788	3.3973	3.87238	2.37873	3.4251	2.69081
ENSMUSG00000022360	Atad2	ATPase family, AAA domain containing 2 [Source:MGI Symbol;Acc:MGI:1917722]	protein_coding	15	57957440	57998478	-	16023	-0.210411	0.864291	0.0856136	0.674977	19.5037	24.2714	23.7426	19.9918	19.8777	18.4649
ENSMUSG00000034165	Ccnd3	cyclin D3 [Source:MGI Symbol;Acc:MGI:88315]	protein_coding	17	47815976	47910616	+	8775	0.329264	1.25637	0.0858593	0.676342	3.96273	2.41758	3.7255	4.42549	4.32278	3.96768
ENSMUSG00000026102	Inpp1	inositol polyphosphate-1-phosphatase [Source:MGI Symbol;Acc:MGI:104848]	protein_coding	1	52824586	52856847	-	6460	-0.422808	0.745971	0.0870395	0.676642	2.65671	2.45322	2.28765	1.25963	2.33863	1.91522
ENSMUSG00000057572	Zbtb8os	zinc finger and BTB domain containing 8 opposite strand [Source:MGI Symbol;Acc:MGI:1914356]	protein_coding	4	129229488	129248340	+	4500	-0.432322	0.741068	0.0866086	0.676642	5.53578	9.95031	4.47825	5.51301	4.83965	4.41951
ENSMUSG00000028293	Slc35a1	solute carrier family 35 (CMP-sialic acid transporter), member 1 [Source:MGI Symbol;Acc:MGI:1345622]	protein_coding	4	34663257	34687438	-	2293	0.301735	1.23263	0.0872491	0.676642	16.5892	16.5654	12.7678	22.2155	17.0846	17.235
ENSMUSG00000006586	Runx1t1	RUNX1 translocation partner 1 [Source:MGI Symbol;Acc:MGI:104793]	protein_coding	4	13743436	13893649	+	7959	-0.263928	0.832817	0.0861534	0.676642	4.84373	5.75231	5.80952	4.48854	4.32224	4.83697
ENSMUSG00000049657	Zbtb5	zinc finger and BTB domain containing 5 [Source:MGI Symbol;Acc:MGI:1924601]	protein_coding	4	44991242	45012412	-	5606	-0.271947	0.828201	0.0868645	0.676642	5.33465	5.86328	5.86143	4.80299	4.71314	4.60548
ENSMUSG00000047635	Mtrfr	mitochondrial translation release factor in rescue [Source:MGI Symbol;Acc:MGI:1919900]	protein_coding	5	124466152	124479907	+	2873	0.331175	1.25804	0.0865091	0.676642	6.7761	5.69124	5.94269	8.91139	7.12509	7.13584
ENSMUSG00000030201	Lrp6	low density lipoprotein receptor-related protein 6 [Source:MGI Symbol;Acc:MGI:1298218]	protein_coding	6	134423439	134543928	-	13672	-0.270211	0.829198	0.0868202	0.676642	6.4685	7.45778	8.77832	7.41305	5.84071	5.568
ENSMUSG00000030180	Kdm5a	lysine (K)-specific demethylase 5A [Source:MGI Symbol;Acc:MGI:2136980]	protein_coding	6	120341085	120421535	+	14158	-0.258562	0.835921	0.0871551	0.676642	4.66788	5.7626	5.87537	5.14465	4.38375	4.09855
ENSMUSG00000038502	Ptov1	prostate tumor over expressed gene 1 [Source:MGI Symbol;Acc:MGI:1933946]	protein_coding	7	44512491	44519212	-	4213	0.240015	1.18101	0.0872569	0.676642	58.7945	43.8063	53.6795	54.0963	60.728	69.6315
ENSMUSG00000025503	Taldo1	transaldolase 1 [Source:MGI Symbol;Acc:MGI:1274789]	protein_coding	7	140972112	140982881	+	2171	0.205878	1.15339	0.0869557	0.676642	68.2273	58.0893	61.3155	69.0206	71.0038	76.276
ENSMUSG00000034487	Poglut3	protein O-glucosyltransferase 3 [Source:MGI Symbol;Acc:MGI:1923765]	protein_coding	9	53295325	53313167	+	3642	0.360158	1.28357	0.086831	0.676642	3.42876	3.3614	3.01255	4.43221	3.86083	4.26747
ENSMUSG00000034007	Scaper	S phase cyclin A-associated protein in the ER [Source:MGI Symbol;Acc:MGI:1925976]	protein_coding	9	55457163	55845403	-	5428	-0.260351	0.834885	0.087384	0.676642	6.92533	8.01743	7.36338	5.88677	6.18101	6.52725
ENSMUSG00000090626	Tex9	testis expressed gene 9 [Source:MGI Symbol;Acc:MGI:1201610]	protein_coding	9	72357676	72399494	-	8798	0.380684	1.30196	0.0871233	0.676642	1.74691	1.34383	1.45067	2.33103	1.9699	1.62128
ENSMUSG00000038286	Bphl	biphenyl hydrolase-like (serine hydrolase, breast epithelial mucin-associated antigen) [Source:MGI Symbol;Acc:MGI:1915271]	protein_coding	13	34221580	34258057	+	2945	0.39275	1.31289	0.0867062	0.676642	3.97931	3.90071	3.66852	4.02104	6.0404	5.0865
ENSMUSG00000021708	Rasgrf2	RAS protein-specific guanine nucleotide-releasing factor 2 [Source:MGI Symbol;Acc:MGI:109137]	protein_coding	13	92028519	92268164	-	8327	-0.307208	0.808204	0.0860151	0.676642	4.00674	4.763	5.00825	2.98724	4.21762	3.92328
ENSMUSG00000018707	Dync1h1	dynein cytoplasmic 1 heavy chain 1 [Source:MGI Symbol;Acc:MGI:103147]	protein_coding	12	110567886	110633379	+	15658	-0.265023	0.832186	0.0865434	0.676642	27.1565	31.574	42.7183	30.9233	25.6624	27.7667
ENSMUSG00000068522	Aard	alanine and arginine rich domain containing protein [Source:MGI Symbol;Acc:MGI:2181621]	protein_coding	15	51903503	51909118	+	1348	0.230707	1.17341	0.0864415	0.676642	229.646	285.703	210.001	266.686	281.882	302.429
ENSMUSG00000022865	Cxadr	coxsackie virus and adenovirus receptor [Source:MGI Symbol;Acc:MGI:1201679]	protein_coding	16	78098377	78156662	+	7400	-0.347451	0.785972	0.0873312	0.676642	3.92886	5.16703	4.44043	4.53259	3.27887	2.82571
ENSMUSG00000024048	Myl12a	myosin, light chain 12A, regulatory, non-sarcomeric [Source:MGI Symbol;Acc:MGI:1914518]	protein_coding	17	71300651	71309873	-	3360	0.273915	1.20908	0.0866247	0.676642	13.6463	11.7541	10.2127	14.1369	13.3916	15.4746
ENSMUSG00000024841	Eif1ad	eukaryotic translation initiation factor 1A domain containing [Source:MGI Symbol;Acc:MGI:1917110]	protein_coding	19	5416769	5421554	+	2792	0.237585	1.17902	0.087004	0.676642	26.8127	21.9838	21.5131	28.4813	27.2424	27.1375
ENSMUSG00000024791	Cdca5	cell division cycle associated 5 [Source:MGI Symbol;Acc:MGI:1915099]	protein_coding	19	6135013	6141807	+	2129	0.276096	1.21091	0.0874236	0.676642	20.905	16.1873	17.4324	19.4211	24.0529	22.549
ENSMUSG00000031403	Dkc1	dyskeratosis congenita 1, dyskerin [Source:MGI Symbol;Acc:MGI:1861727]	protein_coding	X	74139460	74153383	+	4121	0.262679	1.1997	0.0875012	0.676681	9.32375	8.17959	7.97359	10.9484	10.0458	9.56507
ENSMUSG00000031099	Smarca1	SWI/SNF related, matrix associated, actin dependent regulator of chromatin, subfamily a, member 1 [Source:MGI Symbol;Acc:MGI:1935127]	protein_coding	X	46898245	46981851	-	6118	-0.328068	0.796603	0.0877262	0.677158	3.07737	3.33046	2.87302	2.36813	2.46936	2.54039
ENSMUSG00000034194	R3hcc1	R3H domain and coiled-coil containing 1 [Source:MGI Symbol;Acc:MGI:1919093]	protein_coding	14	69934756	69945033	-	2766	0.280954	1.215	0.0877811	0.677158	11.0204	9.15509	9.04636	11.9349	12.106	11.4598
ENSMUSG00000097290	1300002E11Rik	RIKEN cDNA 1300002E11 gene [Source:MGI Symbol;Acc:MGI:1919001]	lncRNA	16	21613068	21627790	+	4213	-0.438759	0.737769	0.0876517	0.677158	4.37767	6.40873	4.31828	5.19765	3.01156	2.92457
ENSMUSG00000041997	Tlk1	tousled-like kinase 1 [Source:MGI Symbol;Acc:MGI:2441683]	protein_coding	2	70542751	70656072	-	6474	0.210721	1.15727	0.0880182	0.677304	11.7414	13.211	12.7105	14.296	14.6884	14.57
ENSMUSG00000074994	Qser1	glutamine and serine rich 1 [Source:MGI Symbol;Acc:MGI:2138986]	protein_coding	2	104585140	104647105	-	9191	-0.30115	0.811605	0.0879048	0.677304	5.49739	5.7111	6.2428	6.00307	3.94211	4.21641
ENSMUSG00000060860	Ube2s	ubiquitin-conjugating enzyme E2S [Source:MGI Symbol;Acc:MGI:1925141]	protein_coding	7	4797545	4815589	-	5141	0.215229	1.16089	0.0879683	0.677304	69.8309	82.1383	65.5492	91.7127	81.6713	79.04
ENSMUSG00000048106	4632415L05Rik	RIKEN cDNA 4632415L05 gene [Source:MGI Symbol;Acc:MGI:1918058]	transcribed_unprocessed_pseudogene	3	19949038	19955197	+	6160	-0.287828	0.819134	0.088198	0.678127	4.45983	4.91399	4.52551	3.44742	4.05569	3.8676
ENSMUSG00000026434	Nucks1	nuclear casein kinase and cyclin-dependent kinase substrate 1 [Source:MGI Symbol;Acc:MGI:1934811]	protein_coding	1	131838272	131864059	+	6779	-0.213111	0.862675	0.0889791	0.683005	25.4681	27.9544	30.4127	22.309	26.4921	23.5
ENSMUSG00000039000	Ube3c	ubiquitin protein ligase E3C [Source:MGI Symbol;Acc:MGI:2140998]	protein_coding	5	29774240	29881090	+	9544	-0.185592	0.879288	0.0889646	0.683005	37.8502	36.0742	39.614	35.012	33.5295	31.2409
ENSMUSG00000055675	Kbtbd11	kelch repeat and BTB (POZ) domain containing 11 [Source:MGI Symbol;Acc:MGI:1922151]	protein_coding	8	15061025	15083333	+	7137	-0.435589	0.739392	0.0890585	0.683051	2.35086	1.63308	2.58047	1.23284	2.06181	1.56879
ENSMUSG00000059834	Sclt1	sodium channel and clathrin linker 1 [Source:MGI Symbol;Acc:MGI:1914411]	protein_coding	3	41581155	41696949	-	7569	0.278647	1.21306	0.0894018	0.683365	3.18966	3.11298	2.98047	3.57483	3.84506	3.82984
ENSMUSG00000037111	Setd7	SET domain containing (lysine methyltransferase) 7 [Source:MGI Symbol;Acc:MGI:1920501]	protein_coding	3	51422740	51468300	-	10813	-0.230077	0.852589	0.0894664	0.683365	9.93774	9.34434	12.2486	8.76127	9.13903	8.97874
ENSMUSG00000030313	Dennd5b	DENN/MADD domain containing 5B [Source:MGI Symbol;Acc:MGI:2444273]	protein_coding	6	148889569	149003178	-	18081	-0.301961	0.811149	0.0892866	0.683365	1.47337	2.03587	1.9938	1.5038	1.51194	1.44489
ENSMUSG00000035790	Cep19	centrosomal protein 19 [Source:MGI Symbol;Acc:MGI:1914244]	protein_coding	16	31918618	31926887	+	1751	0.290342	1.22293	0.0894033	0.683365	12.069	11.1099	11.7327	14.4705	14.4546	13.7814
ENSMUSG00000023832	Acat2	acetyl-Coenzyme A acetyltransferase 2 [Source:MGI Symbol;Acc:MGI:87871]	protein_coding	17	13161777	13179634	-	2544	0.25615	1.19429	0.0892853	0.683365	23.4355	19.5125	21.1018	21.948	25.7849	28.7178
ENSMUSG00000005232	G6pc2	glucose-6-phosphatase, catalytic, 2 [Source:MGI Symbol;Acc:MGI:1277193]	protein_coding	2	69041417	69058185	+	1974	0.188187	1.13933	0.0900927	0.683437	944.359	1028.13	847.187	1057.29	1079.31	1075.45
ENSMUSG00000050332	Amer1	APC membrane recruitment 1 [Source:MGI Symbol;Acc:MGI:1919595]	protein_coding	X	94463924	94488478	-	8496	-0.395413	0.760272	0.0901077	0.683437	1.46228	2.30945	1.76579	1.34711	1.33172	1.51643
ENSMUSG00000068740	Celsr2	cadherin, EGF LAG seven-pass G-type receptor 2 [Source:MGI Symbol;Acc:MGI:1858235]	protein_coding	3	108298167	108323383	-	12028	-0.321937	0.799995	0.0902099	0.683437	4.38176	5.15877	7.37192	5.25267	3.92578	4.34829
ENSMUSG00000028811	Yars	tyrosyl-tRNA synthetase [Source:MGI Symbol;Acc:MGI:2147627]	protein_coding	4	129083553	129113400	+	5943	-0.207129	0.86626	0.0901507	0.683437	24.0509	23.1673	24.6029	18.5678	22.3835	21.2399
ENSMUSG00000041058	Wwp1	WW domain containing E3 ubiquitin protein ligase 1 [Source:MGI Symbol;Acc:MGI:1861728]	protein_coding	4	19608303	19708993	-	6453	-0.24875	0.841626	0.0898043	0.683437	10.7972	14.1766	13.1683	10.3443	11.6653	10.0777
ENSMUSG00000031774	Psme3ip1	proteasome activator subunit 3 interacting protein 1 [Source:MGI Symbol;Acc:MGI:1919637]	protein_coding	8	95300766	95328625	-	3769	0.256945	1.19495	0.0899344	0.683437	9.73578	8.69878	8.34697	10.8125	10.2725	10.8925
ENSMUSG00000041346	Wrap53	WD repeat containing, antisense to Trp53 [Source:MGI Symbol;Acc:MGI:2384933]	protein_coding	11	69452584	69471081	-	2062	0.278549	1.21297	0.0901715	0.683437	12.5158	12.2401	11.3205	15.3038	13.5749	14.8269
ENSMUSG00000034111	Tmed8	transmembrane p24 trafficking protein 8 [Source:MGI Symbol;Acc:MGI:1923480]	protein_coding	12	87213011	87247228	-	7409	-0.208582	0.865387	0.0896678	0.683437	16.5088	18.9001	19.5988	15.7868	16.3833	15.4156
ENSMUSG00000024073	Birc6	baculoviral IAP repeat-containing 6 [Source:MGI Symbol;Acc:MGI:1276108]	protein_coding	17	74835290	75010351	+	25772	-0.27823	0.824602	0.090058	0.683437	7.52153	9.35726	11.8855	9.22315	7.02425	7.45496
ENSMUSG00000038812	Trmt112	tRNA methyltransferase 11-2 [Source:MGI Symbol;Acc:MGI:1914924]	protein_coding	19	6887066	6888417	+	1233	0.268078	1.2042	0.090021	0.683437	39.9917	30.3985	31.4168	37.7192	42.5926	42.252
ENSMUSG00000026764	Kif5c	kinesin family member 5C [Source:MGI Symbol;Acc:MGI:1098269]	protein_coding	2	49509310	49664790	+	7142	-0.250244	0.840754	0.0911222	0.684611	11.4502	11.1418	14.0612	11.6806	9.40443	9.72828
ENSMUSG00000025314	Ptprj	protein tyrosine phosphatase, receptor type, J [Source:MGI Symbol;Acc:MGI:104574]	protein_coding	2	90260098	90410939	-	8300	-0.318979	0.801637	0.0916104	0.684611	3.61085	3.72783	4.82896	2.64625	3.70341	3.40631
ENSMUSG00000029016	Clcn6	chloride channel, voltage-sensitive 6 [Source:MGI Symbol;Acc:MGI:1347049]	protein_coding	4	148088716	148123278	-	5933	-0.231883	0.851523	0.0911759	0.684611	10.8908	10.2747	10.7937	9.94628	8.4107	8.84978
ENSMUSG00000042453	Reln	reelin [Source:MGI Symbol;Acc:MGI:103022]	protein_coding	5	22089452	22549700	-	23738	0.405263	1.32433	0.0916828	0.684611	1.187	1.24692	1.37717	2.53332	1.35	1.16302
ENSMUSG00000037795	N4bp2	NEDD4 binding protein 2 [Source:MGI Symbol;Acc:MGI:2684414]	protein_coding	5	65920864	65987451	+	14946	-0.301074	0.811648	0.0913708	0.684611	2.4037	2.99588	3.01876	2.73548	2.14414	1.9532
ENSMUSG00000074781	Ube2n	ubiquitin-conjugating enzyme E2N [Source:MGI Symbol;Acc:MGI:1934835]	protein_coding	10	95351007	95381519	+	4221	0.198951	1.14786	0.091289	0.684611	30.9194	31.6651	28.8179	37.0042	33.8081	34.0351
ENSMUSG00000020087	Tysnd1	trypsin domain containing 1 [Source:MGI Symbol;Acc:MGI:1919017]	protein_coding	10	61531293	61538552	+	2286	-0.293566	0.815883	0.0913272	0.684611	24.8199	23.3653	26.8871	15.83	20.1981	25.1601
ENSMUSG00000033249	Hsf4	heat shock transcription factor 4 [Source:MGI Symbol;Acc:MGI:1347058]	protein_coding	8	105996433	106002477	+	1753	0.284757	1.2182	0.0905107	0.684611	18.7038	14.2063	18.074	18.9449	21.6012	21.6109
ENSMUSG00000071796	6820431F20Rik	RIKEN cDNA 6820431F20 gene [Source:MGI Symbol;Acc:MGI:3694236]	transcribed_unprocessed_pseudogene	8	20143722	20180155	+	8522	-0.337151	0.791603	0.0906089	0.684611	2.64511	2.53855	2.9559	2.62389	1.94928	1.87776
ENSMUSG00000034342	Cbl	Casitas B-lineage lymphoma [Source:MGI Symbol;Acc:MGI:88279]	protein_coding	9	44054273	44145346	-	12345	-0.292076	0.816726	0.0913806	0.684611	5.34304	7.43077	7.93081	6.50576	5.64739	4.75431
ENSMUSG00000032246	Calml4	calmodulin-like 4 [Source:MGI Symbol;Acc:MGI:1922850]	protein_coding	9	62765362	62783203	+	3642	-0.434762	0.739816	0.0909192	0.684611	4.43101	7.64374	4.78012	5.34045	3.21436	3.88845
ENSMUSG00000000751	Rpa1	replication protein A1 [Source:MGI Symbol;Acc:MGI:1915525]	protein_coding	11	75188992	75239150	-	5578	0.179123	1.1322	0.0909549	0.684611	50.8704	48.675	52.6363	55.2448	57.2285	59.741
ENSMUSG00000034471	Caskin2	CASK-interacting protein 2 [Source:MGI Symbol;Acc:MGI:2157062]	protein_coding	11	115690009	115704465	-	5177	0.323175	1.25108	0.0916821	0.684611	4.66343	3.43373	5.09286	5.64825	4.93947	5.93517
ENSMUSG00000025384	Faap100	Fanconi anemia core complex associated protein 100 [Source:MGI Symbol;Acc:MGI:1919135]	protein_coding	11	120259881	120269590	-	5212	0.287158	1.22023	0.0912329	0.684611	7.65466	6.51566	8.90366	10.9414	8.54524	8.69092
ENSMUSG00000061474	Mrps36	mitochondrial ribosomal protein S36 [Source:MGI Symbol;Acc:MGI:1913378]	protein_coding	13	100872463	100881167	-	1274	-0.320148	0.800988	0.0911219	0.684611	47.2499	65.6854	38.7102	46.0081	36.2424	39.0864
ENSMUSG00000038732	Mboat1	membrane bound O-acyltransferase domain containing 1 [Source:MGI Symbol;Acc:MGI:2387184]	protein_coding	13	30320472	30430700	+	3659	0.200252	1.1489	0.0909988	0.684611	25.3774	27.0642	25.4724	29.3445	30.6716	29.4401
ENSMUSG00000042734	Ttc9	tetratricopeptide repeat domain 9 [Source:MGI Symbol;Acc:MGI:1916730]	protein_coding	12	81678023	81714331	+	4778	-0.359495	0.779437	0.0916883	0.684611	3.20327	3.63272	3.10469	2.32613	2.9292	2.48244
ENSMUSG00000036046	5031439G07Rik	RIKEN cDNA 5031439G07 gene [Source:MGI Symbol;Acc:MGI:2444899]	protein_coding	15	84828137	84872752	-	9604	-0.222844	0.856875	0.0914448	0.684611	17.4299	15.5583	19.9922	13.763	15.281	16.332
ENSMUSG00000048706	Lurap1l	leucine rich adaptor protein 1-like [Source:MGI Symbol;Acc:MGI:106510]	protein_coding	4	80828883	80873865	+	3066	0.29869	1.23003	0.0919554	0.685268	6.89261	6.04405	6.33543	7.72469	7.44449	8.5209
ENSMUSG00000029093	Sorcs2	sortilin-related VPS10 domain containing receptor 2 [Source:MGI Symbol;Acc:MGI:1932289]	protein_coding	5	36174524	36555483	-	8802	-0.298881	0.812883	0.0920053	0.685268	3.54315	3.41996	4.45816	3.3296	2.69716	3.2585
ENSMUSG00000031596	Slc7a2	solute carrier family 7 (cationic amino acid transporter, y+ system), member 2 [Source:MGI Symbol;Acc:MGI:99828]	protein_coding	8	41315433	41375345	+	9135	-0.201668	0.869545	0.0920706	0.685268	36.4112	38.286	43.1403	37.0069	33.9281	31.4756
ENSMUSG00000039168	Dap	death-associated protein [Source:MGI Symbol;Acc:MGI:1918190]	protein_coding	15	31224460	31274487	+	1925	0.197792	1.14694	0.0919904	0.685268	132.036	109.551	128.735	134.959	147.551	142.036
ENSMUSG00000029141	Slc4a1ap	solute carrier family 4 (anion exchanger), member 1, adaptor protein [Source:MGI Symbol;Acc:MGI:1196608]	protein_coding	5	31684339	31714276	+	5380	-0.320259	0.800926	0.0922184	0.685819	7.55846	6.18751	7.03369	4.15628	5.84716	6.62349
ENSMUSG00000029090	Adgra3	adhesion G protein-coupled receptor A3 [Source:MGI Symbol;Acc:MGI:1917943]	protein_coding	5	50117298	50216348	-	8113	0.271597	1.20714	0.0923709	0.686265	4.34133	3.99979	4.90576	4.62351	5.51387	5.85424
ENSMUSG00000032757	Bet1	Bet1 golgi vesicular membrane trafficking protein [Source:MGI Symbol;Acc:MGI:1343104]	protein_coding	6	4076899	4086972	-	3730	-0.830277	0.562421	0.0926967	0.686265	16.6191	36.0581	13.7319	16.6898	10.8007	9.89612
ENSMUSG00000006732	Mettl1	methyltransferase like 1 [Source:MGI Symbol;Acc:MGI:1339986]	protein_coding	10	126877283	126882234	+	2907	-0.264108	0.832713	0.0925719	0.686265	14.341	13.4415	13.5757	10.2636	11.2038	12.9264
ENSMUSG00000021900	Btd	biotinidase [Source:MGI Symbol;Acc:MGI:1347001]	protein_coding	14	31362985	31390536	+	2353	0.312431	1.2418	0.0925576	0.686265	7.10331	7.66169	7.42252	9.89671	9.39456	8.25654
ENSMUSG00000015474	Ppt2	palmitoyl-protein thioesterase 2 [Source:MGI Symbol;Acc:MGI:1860075]	protein_coding	17	34835636	34847484	-	2614	0.305071	1.23548	0.0926343	0.686265	7.47199	6.28722	7.6879	8.47831	9.13207	8.91858
ENSMUSG00000056917	Sipa1	signal-induced proliferation associated gene 1 [Source:MGI Symbol;Acc:MGI:107576]	protein_coding	19	5701213	5713735	-	4419	0.278474	1.21291	0.0927206	0.686265	8.01389	6.94488	9.37403	10.8539	8.95392	9.7299
ENSMUSG00000039278	Pcsk1n	proprotein convertase subtilisin/kexin type 1 inhibitor [Source:MGI Symbol;Acc:MGI:1353431]	protein_coding	X	7786061	7790649	+	2193	0.252693	1.19143	0.0931868	0.687467	226.194	158.755	204.794	192.164	251.791	258.191
ENSMUSG00000029446	Psph	phosphoserine phosphatase [Source:MGI Symbol;Acc:MGI:97788]	protein_coding	5	129842622	129864513	-	4329	-0.295813	0.814613	0.0931462	0.687467	9.216	10.4983	7.18962	7.39653	7.55378	6.93246
ENSMUSG00000053012	Krcc1	lysine-rich coiled-coil 1 [Source:MGI Symbol;Acc:MGI:1889377]	protein_coding	6	71248661	71262303	+	1913	0.26562	1.20215	0.0933989	0.687467	31.5339	30.4195	22.5025	35.2395	33.5379	32.6315
ENSMUSG00000045193	Cirbp	cold inducible RNA binding protein [Source:MGI Symbol;Acc:MGI:893588]	protein_coding	10	80001819	80008620	+	2604	0.239915	1.18092	0.0933678	0.687467	16.3785	15.1022	15.6068	19.7655	18.3092	17.5326
ENSMUSG00000021262	Evl	Ena-vasodilator stimulated phosphoprotein [Source:MGI Symbol;Acc:MGI:1194884]	protein_coding	12	108520979	108654775	+	2940	0.261582	1.19879	0.0934461	0.687467	22.2393	16.1142	22.9815	23.2447	24.6031	25.7018
ENSMUSG00000064115	Cadm2	cell adhesion molecule 2 [Source:MGI Symbol;Acc:MGI:2442722]	protein_coding	16	66452307	67417796	-	9809	-0.290363	0.817696	0.0934737	0.687467	2.75505	2.42774	2.89906	2.32683	2.19358	2.09526
ENSMUSG00000005981	Trap1	TNF receptor-associated protein 1 [Source:MGI Symbol;Acc:MGI:1915265]	protein_coding	16	3857835	3895691	-	2573	0.230906	1.17357	0.0930089	0.687467	23.5198	19.6184	20.8205	25.9945	24.6809	24.3804
ENSMUSG00000022770	Dlg1	discs large MAGUK scaffold protein 1 [Source:MGI Symbol;Acc:MGI:107231]	protein_coding	16	31482261	31693947	+	10736	-0.215334	0.861347	0.0932132	0.687467	6.9073	7.78683	7.54996	6.58727	6.29883	6.2621
ENSMUSG00000035632	Cnot3	CCR4-NOT transcription complex, subunit 3 [Source:MGI Symbol;Acc:MGI:2385261]	protein_coding	7	3648267	3664108	+	7129	0.255245	1.19354	0.0935661	0.687603	12.7736	9.40956	13.8826	14.124	13.7792	15.139
ENSMUSG00000026640	Plxna2	plexin A2 [Source:MGI Symbol;Acc:MGI:107684]	protein_coding	1	194300526	194499177	+	17174	-0.270701	0.828916	0.0939165	0.688131	2.48712	2.98805	3.55282	2.52698	2.49432	2.4619
ENSMUSG00000037926	Ssh2	slingshot protein phosphatase 2 [Source:MGI Symbol;Acc:MGI:2679255]	protein_coding	11	77107113	77351046	+	18519	-0.264094	0.832722	0.0938807	0.688131	2.29265	2.44503	3.06506	2.16841	2.14365	2.18647
ENSMUSG00000062373	Tmem65	transmembrane protein 65 [Source:MGI Symbol;Acc:MGI:1922118]	protein_coding	15	58654118	58695487	-	6306	0.198334	1.14737	0.0937168	0.688131	25.327	27.8838	24.7312	31.7562	29.2674	28.3516
ENSMUSG00000022421	Nptxr	neuronal pentraxin receptor [Source:MGI Symbol;Acc:MGI:1920590]	protein_coding	15	79670552	79688967	-	5170	0.225045	1.16881	0.0939335	0.688131	22.4569	19.5112	25.8236	24.5686	27.3114	27.3427
ENSMUSG00000033436	Armcx2	armadillo repeat containing, X-linked 2 [Source:MGI Symbol;Acc:MGI:1914666]	protein_coding	X	133704894	133709970	-	4532	-0.216112	0.860883	0.0940992	0.688275	22.2411	21.0922	22.9372	16.904	19.6981	20.4186
ENSMUSG00000020515	Cnot8	CCR4-NOT transcription complex, subunit 8 [Source:MGI Symbol;Acc:MGI:1916375]	protein_coding	11	57994979	58009420	+	2636	0.253948	1.19247	0.094101	0.688275	13.2159	11.3879	13.3575	15.485	14.7375	15.07
ENSMUSG00000072694	1500011B03Rik	RIKEN cDNA 1500011B03 gene [Source:MGI Symbol;Acc:MGI:1913486]	protein_coding	5	114946257	114961529	-	2693	-0.287018	0.819594	0.0943716	0.689712	39.9974	57.1046	35.3579	39.9197	34.631	33.9634
ENSMUSG00000033257	Ttll4	tubulin tyrosine ligase-like family, member 4 [Source:MGI Symbol;Acc:MGI:1914784]	protein_coding	1	74700904	74742889	+	11527	-0.242626	0.845206	0.0946113	0.689747	3.94998	4.51734	4.51147	3.50667	3.89215	3.56596
ENSMUSG00000025968	Ndufs1	NADH:ubiquinone oxidoreductase core subunit S1 [Source:MGI Symbol;Acc:MGI:2443241]	protein_coding	1	63182755	63215992	-	8086	0.198554	1.14755	0.0947741	0.689747	12.4656	12.6824	11.8104	13.4587	14.5505	14.3715
ENSMUSG00000000441	Raf1	v-raf-leukemia viral oncogene 1 [Source:MGI Symbol;Acc:MGI:97847]	protein_coding	6	115595028	115653596	-	6845	-0.220937	0.858008	0.0948446	0.689747	9.78589	9.16296	10.157	8.22482	8.79015	7.96197
ENSMUSG00000045962	Wnk1	WNK lysine deficient protein kinase 1 [Source:MGI Symbol;Acc:MGI:2442092]	protein_coding	6	119900930	120015633	-	22825	-0.226324	0.85481	0.0948949	0.689747	16.9909	20.5871	23.1049	19.1875	16.5099	16.1451
ENSMUSG00000032042	Srpr	signal recognition particle receptor ('docking protein') [Source:MGI Symbol;Acc:MGI:1914648]	protein_coding	9	35111471	35159269	+	3364	-0.177939	0.883965	0.0946081	0.689747	125.812	117.775	126.5	102.518	110.077	114.379
ENSMUSG00000018401	Mtmr4	myotubularin related protein 4 [Source:MGI Symbol;Acc:MGI:2180699]	protein_coding	11	87482988	87507128	+	6240	-0.211513	0.863631	0.0944645	0.689747	20.9768	18.9605	22.786	16.5708	18.8446	18.7378
ENSMUSG00000057531	Dtnbp1	dystrobrevin binding protein 1 [Source:MGI Symbol;Acc:MGI:2137586]	protein_coding	13	45075551	45155623	-	3728	0.244585	1.18475	0.0948227	0.689747	13.1753	10.4139	11.7722	13.9659	13.8239	14.1116
ENSMUSG00000031447	Lamp1	lysosomal-associated membrane protein 1 [Source:MGI Symbol;Acc:MGI:96745]	protein_coding	8	13209161	13225338	+	2675	0.181268	1.13388	0.0950557	0.690377	322.013	281.488	273.99	326.082	333.702	334.656
ENSMUSG00000028307	Aldob	aldolase B, fructose-bisphosphate [Source:MGI Symbol;Acc:MGI:87995]	protein_coding	4	49535995	49549546	-	2392	0.29951	1.23073	0.0951553	0.690562	11.7261	10.9371	8.72904	13.1372	11.6748	13.7432
ENSMUSG00000006527	Sfmbt1	Scm-like with four mbt domains 1 [Source:MGI Symbol;Acc:MGI:1859609]	protein_coding	14	30436806	30544678	+	8637	-0.237402	0.848271	0.0955231	0.692691	9.06788	8.51421	11.2579	7.85877	8.30664	8.29892
ENSMUSG00000040374	Pex2	peroxisomal biogenesis factor 2 [Source:MGI Symbol;Acc:MGI:107486]	protein_coding	3	5625248	5641299	-	2270	-0.274246	0.826883	0.0957879	0.693817	24.882	30.6222	22.3419	24.3641	19.8219	20.1123
ENSMUSG00000032193	Ldlr	low density lipoprotein receptor [Source:MGI Symbol;Acc:MGI:96765]	protein_coding	9	21634779	21661215	+	9622	-0.214775	0.861681	0.0958274	0.693817	15.5338	16.27	17.9477	13.5379	13.1658	16.1367
ENSMUSG00000038774	Ascc3	activating signal cointegrator 1 complex subunit 3 [Source:MGI Symbol;Acc:MGI:1925237]	protein_coding	10	50468765	50727581	+	16685	-0.235654	0.8493	0.0959956	0.694495	6.23691	6.9302	8.2902	6.65725	5.71104	5.84947
ENSMUSG00000032097	Ddx6	DEAD (Asp-Glu-Ala-Asp) box polypeptide 6 [Source:MGI Symbol;Acc:MGI:104976]	protein_coding	9	44516189	44552028	+	8035	-0.225399	0.855359	0.0962539	0.695283	30.764	38.5599	42.3163	34.1196	30.9137	30.4144
ENSMUSG00000079614	Seh1l	SEH1-like (S. cerevisiae [Source:MGI Symbol;Acc:MGI:1919374]	protein_coding	18	67907946	67928557	+	4121	0.194397	1.14425	0.0962207	0.695283	34.2026	32.5759	31.9759	36.9229	40.4052	35.6302
ENSMUSG00000024902	Mrpl11	mitochondrial ribosomal protein L11 [Source:MGI Symbol;Acc:MGI:2137215]	protein_coding	19	5012175	5017027	+	3229	-0.367513	0.775118	0.0964548	0.696195	11.4433	18.2296	10.2283	12.7231	8.81055	9.35742
ENSMUSG00000020627	Klhl29	kelch-like 29 [Source:MGI Symbol;Acc:MGI:2683857]	protein_coding	12	5127472	5425682	-	7041	-0.332276	0.794282	0.0965329	0.696218	6.36657	6.19265	8.25243	3.93686	5.71245	6.869
ENSMUSG00000050711	Scg2	secretogranin II [Source:MGI Symbol;Acc:MGI:103033]	protein_coding	1	79412386	79417837	-	2515	0.175745	1.12955	0.0968558	0.69639	1560.96	1532.45	1437.74	1566.89	1769.41	1780.4
ENSMUSG00000014226	Cacybp	calcyclin binding protein [Source:MGI Symbol;Acc:MGI:1270839]	protein_coding	1	160029937	160040445	-	2390	-0.314332	0.804223	0.0967161	0.69639	39.1198	59.7131	32.0645	35.68	35.7377	33.8198
ENSMUSG00000015714	Cers2	ceramide synthase 2 [Source:MGI Symbol;Acc:MGI:1924143]	protein_coding	3	95222102	95230910	+	3676	0.210928	1.15743	0.0966913	0.69639	42.6634	33.3944	38.9076	43.8221	46.4529	42.7528
ENSMUSG00000078622	Ccdc47	coiled-coil domain containing 47 [Source:MGI Symbol;Acc:MGI:1914413]	protein_coding	11	106088234	106107170	-	6414	-0.193548	0.874453	0.0968314	0.69639	22.6741	21.0477	21.1904	19.9479	18.3844	18.4048
ENSMUSG00000036599	Chst12	carbohydrate sulfotransferase 12 [Source:MGI Symbol;Acc:MGI:1929064]	protein_coding	5	140491305	140511479	+	2362	0.356627	1.28043	0.0970116	0.696971	10.9804	6.88699	10.333	9.66294	12.183	14.2857
ENSMUSG00000053141	Ptprt	protein tyrosine phosphatase, receptor type, T [Source:MGI Symbol;Acc:MGI:1321152]	protein_coding	2	161363910	162503067	-	12611	-0.316953	0.802763	0.0976012	0.699136	1.96519	2.95217	2.8808	2.00394	2.26628	1.98648
ENSMUSG00000074207	Adh1	alcohol dehydrogenase 1 (class I) [Source:MGI Symbol;Acc:MGI:87921]	protein_coding	3	137966752	137996459	+	2233	0.23322	1.17546	0.0976699	0.699136	44.7381	35.8235	35.071	45.1509	41.8822	48.7901
ENSMUSG00000005299	Letm1	leucine zipper-EF-hand containing transmembrane protein 1 [Source:MGI Symbol;Acc:MGI:1932557]	protein_coding	5	33897017	33940161	-	9650	0.206606	1.15397	0.0977627	0.699136	8.68006	8.36771	9.14793	10.2285	9.35263	10.633
ENSMUSG00000042757	Tmem108	transmembrane protein 108 [Source:MGI Symbol;Acc:MGI:1932411]	protein_coding	9	103360146	103639036	-	9930	0.243362	1.18375	0.0977633	0.699136	5.03667	5.15941	6.55615	6.6356	6.62568	6.57473
ENSMUSG00000066829	Zfp810	zinc finger protein 810 [Source:MGI Symbol;Acc:MGI:2384563]	protein_coding	9	22188044	22218944	-	6133	0.257463	1.19537	0.0975585	0.699136	5.1895	4.64851	5.02918	6.31034	5.91837	5.55185
ENSMUSG00000002699	Lcp2	lymphocyte cytosolic protein 2 [Source:MGI Symbol;Acc:MGI:1321402]	protein_coding	11	33996920	34042295	+	4459	0.278607	1.21302	0.0976782	0.699136	8.51646	11.1137	8.57436	13.071	10.6483	10.4452
ENSMUSG00000038235	F11r	F11 receptor [Source:MGI Symbol;Acc:MGI:1321398]	protein_coding	1	171265103	171292171	+	2663	0.292195	1.2245	0.0978639	0.699317	11.9516	11.0836	11.0359	11.055	14.4898	16.1267
ENSMUSG00000040860	Crocc	ciliary rootlet coiled-coil, rootletin [Source:MGI Symbol;Acc:MGI:3529431]	protein_coding	4	140743948	140787861	-	8266	-0.235677	0.849286	0.098157	0.699345	18.7483	16.2407	22.1177	14.5582	15.8794	18.0355
ENSMUSG00000030060	Hmces	5-hydroxymethylcytosine (hmC) binding, ES cell specific [Source:MGI Symbol;Acc:MGI:1914053]	protein_coding	6	87890917	87913611	+	2445	0.222341	1.16663	0.0981682	0.699345	27.0036	22.9433	24.9326	29.6012	27.3639	30.3616
ENSMUSG00000005615	Pcyt1a	phosphate cytidylyltransferase 1, choline, alpha isoform [Source:MGI Symbol;Acc:MGI:88557]	protein_coding	16	32249739	32293888	+	7412	-0.217282	0.860185	0.0980286	0.699345	9.57296	9.00504	10.241	8.26505	8.63832	7.89091
ENSMUSG00000038658	Ric1	RAB6A GEF complex partner 1 [Source:MGI Symbol;Acc:MGI:1924893]	protein_coding	19	29499682	29584229	+	10727	-0.286585	0.81984	0.0980622	0.699345	2.95508	4.24453	3.85642	3.1453	2.96915	2.94065
ENSMUSG00000026641	Usf1	upstream transcription factor 1 [Source:MGI Symbol;Acc:MGI:99542]	protein_coding	1	171238881	171246710	+	2806	0.261646	1.19885	0.0984307	0.699558	17.0024	12.4611	16.3585	17.541	17.9933	19.4225
ENSMUSG00000056050	Mia3	MIA SH3 domain ER export factor 3 [Source:MGI Symbol;Acc:MGI:2443183]	protein_coding	1	183107682	183150894	-	7161	-0.187823	0.877929	0.0985752	0.699558	62.7241	69.2844	74.9893	63.2645	57.7107	60.6565
ENSMUSG00000042659	Arrdc4	arrestin domain containing 4 [Source:MGI Symbol;Acc:MGI:1913662]	protein_coding	7	68386743	68398989	-	4039	0.353485	1.27764	0.0987108	0.699558	2.63194	3.23861	2.71644	3.61983	3.67565	3.64548
ENSMUSG00000056342	Usp34	ubiquitin specific peptidase 34 [Source:MGI Symbol;Acc:MGI:109473]	protein_coding	11	23256895	23440560	+	18453	-0.266608	0.831272	0.0983762	0.699558	9.24158	12.5233	14.2274	11.5656	9.26447	9.07363
ENSMUSG00000078619	Smarcd2	SWI/SNF related, matrix associated, actin dependent regulator of chromatin, subfamily d, member 2 [Source:MGI Symbol;Acc:MGI:1933621]	protein_coding	11	106154005	106163798	-	3589	-0.227779	0.853948	0.0985167	0.699558	22.5179	19.0878	23.1618	16.9953	18.5687	19.7294
ENSMUSG00000021666	Gfm2	G elongation factor, mitochondrial 2 [Source:MGI Symbol;Acc:MGI:2444783]	protein_coding	13	97274445	97317703	+	10685	0.246539	1.18636	0.0987409	0.699558	3.72785	3.77466	4.27498	4.16069	4.81706	4.99053
ENSMUSG00000004843	Chmp2b	charged multivesicular body protein 2B [Source:MGI Symbol;Acc:MGI:1916192]	protein_coding	16	65336014	65359612	-	1928	0.330569	1.25751	0.0987991	0.699558	10.0309	10.4814	7.8683	10.1911	12.076	13.3117
ENSMUSG00000025224	Gbf1	golgi-specific brefeldin A-resistance factor 1 [Source:MGI Symbol;Acc:MGI:1861607]	protein_coding	19	46140948	46274949	+	10855	-0.19387	0.874258	0.0986719	0.699558	22.7896	22.1929	26.2744	19.9474	20.2739	22.0421
ENSMUSG00000027654	Fam83d	family with sequence similarity 83, member D [Source:MGI Symbol;Acc:MGI:1919128]	protein_coding	2	158610013	158628557	+	3991	0.25245	1.19123	0.0995899	0.700546	14.0882	12.9212	14.3767	13.4103	17.7963	18.0751
ENSMUSG00000031371	Haus7	HAUS augmin-like complex, subunit 7 [Source:MGI Symbol;Acc:MGI:1920988]	protein_coding	X	72480921	72502650	-	1438	0.287164	1.22024	0.0992485	0.700546	15.6311	18.7761	14.9093	19.7364	19.1927	21.083
ENSMUSG00000058979	Hdhd5	haloacid dehalogenase like hydrolase domain containing 5 [Source:MGI Symbol;Acc:MGI:2136976]	protein_coding	6	120486455	120508280	-	4381	0.220137	1.16484	0.0995423	0.700546	13.1702	13.4361	13.033	15.4329	14.1669	16.5244
ENSMUSG00000033685	Ucp2	uncoupling protein 2 (mitochondrial, proton carrier) [Source:MGI Symbol;Acc:MGI:109354]	protein_coding	7	100142544	100151227	+	6989	0.276398	1.21117	0.0991858	0.700546	8.61301	6.28672	8.82643	8.06482	9.99397	10.6801
ENSMUSG00000054408	Spcs3	signal peptidase complex subunit 3 homolog (S. cerevisiae) [Source:MGI Symbol;Acc:MGI:1923937]	protein_coding	8	54973468	54983033	-	3466	-0.200705	0.870125	0.0995813	0.700546	78.2838	84.7944	72.2742	73.6001	68.8537	62.2473
ENSMUSG00000031756	Cenpn	centromere protein N [Source:MGI Symbol;Acc:MGI:1919405]	protein_coding	8	117648469	117668246	+	3294	0.24842	1.18791	0.0992292	0.700546	11.0814	9.92771	10.3663	11.5482	13.3025	12.4166
ENSMUSG00000031483	Erlin2	ER lipid raft associated 2 [Source:MGI Symbol;Acc:MGI:2387215]	protein_coding	8	27513289	27530356	+	5829	0.196003	1.14552	0.0995674	0.700546	15.7542	15.2051	16.2105	18.3294	18.4342	17.2611
ENSMUSG00000038267	Slc22a23	solute carrier family 22, member 23 [Source:MGI Symbol;Acc:MGI:1920352]	protein_coding	13	34363141	34529165	-	6386	-0.265932	0.831661	0.0996158	0.700546	7.02961	5.58043	7.52102	5.69776	5.74534	5.31589
ENSMUSG00000056851	Pcbp2	poly(rC) binding protein 2 [Source:MGI Symbol;Acc:MGI:108202]	protein_coding	15	102378974	102408496	+	5203	0.231195	1.17381	0.099246	0.700546	66.1187	49.1534	56.5053	57.3828	69.5235	74.6099
ENSMUSG00000027577	Chrna4	cholinergic receptor, nicotinic, alpha polypeptide 4 [Source:MGI Symbol;Acc:MGI:87888]	protein_coding	2	180660173	180685339	-	5022	-0.350686	0.784211	0.0999203	0.702157	3.04764	3.0722	3.29939	2.21311	2.87804	2.30074
ENSMUSG00000017721	Pigt	phosphatidylinositol glycan anchor biosynthesis, class T [Source:MGI Symbol;Acc:MGI:1926178]	protein_coding	2	164339440	164350221	+	3856	0.203879	1.15179	0.100932	0.702372	39.5093	32.053	38.9495	41.6049	41.5369	44.0983
ENSMUSG00000027765	P2ry1	purinergic receptor P2Y, G-protein coupled 1 [Source:MGI Symbol;Acc:MGI:105049]	protein_coding	3	60910216	60916403	+	4291	0.197653	1.14683	0.100334	0.702372	21.1472	20.7527	19.503	22.864	24.0356	23.4717
ENSMUSG00000028557	Rnf11	ring finger protein 11 [Source:MGI Symbol;Acc:MGI:1352759]	protein_coding	4	109308295	109341925	-	4263	-0.203586	0.868389	0.100729	0.702372	32.5075	36.6639	30.333	28.0733	28.8266	29.4424
ENSMUSG00000038172	Ttc39b	tetratricopeptide repeat domain 39B [Source:MGI Symbol;Acc:MGI:1917113]	protein_coding	4	83138537	83242492	-	10199	-0.230039	0.852612	0.100357	0.702372	7.58493	8.46813	8.34266	7.88114	6.61124	6.30107
ENSMUSG00000028479	Gne	glucosamine (UDP-N-acetyl)-2-epimerase/N-acetylmannosamine kinase [Source:MGI Symbol;Acc:MGI:1354951]	protein_coding	4	44034075	44084177	-	6358	0.313355	1.24259	0.10086	0.702372	4.8447	3.09924	4.68392	5.60839	4.96831	5.13827
ENSMUSG00000002409	Dyrk1b	dual-specificity tyrosine-(Y)-phosphorylation regulated kinase 1b [Source:MGI Symbol;Acc:MGI:1330302]	protein_coding	7	27878894	27886719	+	2695	0.264198	1.20097	0.100559	0.702372	12.1424	10.8897	10.1571	13.9677	12.2308	13.6208
ENSMUSG00000039879	Heca	hdc homolog, cell cycle regulator [Source:MGI Symbol;Acc:MGI:2685715]	protein_coding	10	17744360	17823815	-	6247	0.317702	1.24634	0.100649	0.702372	2.49102	2.73821	2.84058	2.95463	3.81076	3.28996
ENSMUSG00000001670	Tat	tyrosine aminotransferase [Source:MGI Symbol;Acc:MGI:98487]	protein_coding	8	110717069	110726435	+	2405	0.271588	1.20714	0.100815	0.702372	11.503	9.7274	11.1956	13.7814	12.0468	13.3287
ENSMUSG00000032349	Elovl5	ELOVL family member 5, elongation of long chain fatty acids (yeast) [Source:MGI Symbol;Acc:MGI:1916051]	protein_coding	9	77824646	77891801	+	3522	-0.177738	0.884088	0.100049	0.702372	67.1478	66.9236	65.9277	55.8627	61.2968	59.5737
ENSMUSG00000025137	Pcyt2	phosphate cytidylyltransferase 2, ethanolamine [Source:MGI Symbol;Acc:MGI:1915921]	protein_coding	11	120500913	120508762	-	4346	0.215622	1.1612	0.10091	0.702372	21.2332	20.7987	19.4365	21.5852	23.1144	26.6097
ENSMUSG00000018651	Tada2a	transcriptional adaptor 2A [Source:MGI Symbol;Acc:MGI:2144471]	protein_coding	11	83969746	84020426	-	2974	0.301939	1.2328	0.100607	0.702372	9.62517	6.93589	9.05363	11.9455	9.71993	9.95346
ENSMUSG00000086841	2410006H16Rik	RIKEN cDNA 2410006H16 gene [Source:MGI Symbol;Acc:MGI:1916471]	lncRNA	11	62493650	62495725	+	2076	-0.465856	0.724041	0.100407	0.702372	11.4134	22.538	8.54772	12.5875	9.35645	8.79179
ENSMUSG00000041199	Rpusd1	RNA pseudouridylate synthase domain containing 1 [Source:MGI Symbol;Acc:MGI:1919186]	protein_coding	17	25946644	25950438	+	1814	0.341696	1.26725	0.100597	0.702372	12.956	7.90436	10.5538	12.0715	13.3758	14.4019
ENSMUSG00000035877	Zhx3	zinc fingers and homeoboxes 3 [Source:MGI Symbol;Acc:MGI:2444772]	protein_coding	2	160590628	160714918	-	13259	-0.205114	0.86747	0.101149	0.703071	7.90642	8.2466	9.03486	7.19989	6.8513	7.78506
ENSMUSG00000028933	Xrcc2	X-ray repair complementing defective repair in Chinese hamster cells 2 [Source:MGI Symbol;Acc:MGI:1927345]	protein_coding	5	25894810	25910823	-	5216	-0.248238	0.841924	0.101259	0.703071	8.02938	8.55228	7.35143	6.3036	6.846	6.96897
ENSMUSG00000071178	Serpina1b	serine (or cysteine) preptidase inhibitor, clade A, member 1B [Source:MGI Symbol;Acc:MGI:891970]	protein_coding	12	103694415	103796632	-	2415	0.261432	1.19867	0.101221	0.703071	17.077	17.6035	13.3513	19.4496	18.4151	19.6034
ENSMUSG00000048949	Gm6206	predicted pseudogene 6206 [Source:MGI Symbol;Acc:MGI:3644890]	processed_pseudogene	X	102206716	102209013	-	2199	0.366374	1.28911	0.101501	0.703848	5.53312	7.39749	7.25501	10.4995	8.4762	7.04456
ENSMUSG00000038112	AW551984	expressed sequence AW551984 [Source:MGI Symbol;Acc:MGI:2143322]	protein_coding	9	39498692	39515699	-	6082	0.376123	1.29785	0.101522	0.703848	1.95843	1.86121	1.71193	2.0667	2.92485	2.18556
ENSMUSG00000051223	Bzw1	basic leucine zipper and W2 domains 1 [Source:MGI Symbol;Acc:MGI:1914132]	protein_coding	1	58432057	58446512	+	4033	-0.178676	0.883513	0.101655	0.704019	102.163	113.645	100.394	95.3711	92.2063	91.6784
ENSMUSG00000027273	Snap25	synaptosomal-associated protein 25 [Source:MGI Symbol;Acc:MGI:98331]	protein_coding	2	136555373	136624348	+	6791	-0.193667	0.87438	0.101711	0.704019	26.2812	25.1639	23.4843	20.1654	22.3716	22.939
ENSMUSG00000038807	Rap1gap2	RAP1 GTPase activating protein 2 [Source:MGI Symbol;Acc:MGI:3028623]	protein_coding	11	74274182	74501741	-	7164	-0.193109	0.874719	0.101773	0.704019	50.2727	44.36	53.8919	42.2849	41.0169	46.5295
ENSMUSG00000047030	Spata2	spermatogenesis associated 2 [Source:MGI Symbol;Acc:MGI:2146885]	protein_coding	2	167323053	167334807	-	4510	-0.227454	0.854141	0.102065	0.704989	14.824	12.5869	15.6515	12.2191	12.2245	12.3449
ENSMUSG00000022385	Gtse1	G two S phase expressed protein 1 [Source:MGI Symbol;Acc:MGI:1352755]	protein_coding	15	85743946	85760774	+	2742	0.250294	1.18945	0.102061	0.704989	19.8048	16.2075	18.4144	18.433	22.7781	23.5117
ENSMUSG00000062937	Mtap	methylthioadenosine phosphorylase [Source:MGI Symbol;Acc:MGI:1914152]	protein_coding	4	89055359	89099318	+	3226	0.24975	1.189	0.102722	0.705461	10.3423	9.77308	9.43959	11.2379	12.5895	11.2996
ENSMUSG00000029387	Gtf2h3	general transcription factor IIH, polypeptide 3 [Source:MGI Symbol;Acc:MGI:1277143]	protein_coding	5	124717203	124735743	+	6311	0.254489	1.19291	0.102739	0.705461	4.81989	4.47754	4.65672	5.97512	5.35765	5.31425
ENSMUSG00000025609	Mkln1	muskelin 1, intracellular mediator containing kelch motifs [Source:MGI Symbol;Acc:MGI:1351638]	protein_coding	6	31375670	31493746	+	28943	-0.199651	0.870761	0.102713	0.705461	4.63535	5.22058	4.69015	3.92004	4.26393	4.47257
ENSMUSG00000066979	Bub3	BUB3 mitotic checkpoint protein [Source:MGI Symbol;Acc:MGI:1343463]	protein_coding	7	131161951	131173624	+	7006	0.194765	1.14454	0.102396	0.705461	32.9608	31.6326	27.6775	33.3047	34.9594	37.2823
ENSMUSG00000034889	Cactin	cactin, spliceosome C complex subunit [Source:MGI Symbol;Acc:MGI:1917562]	protein_coding	10	81156937	81162076	+	2840	0.260547	1.19793	0.102604	0.705461	19.6626	14.1129	17.1679	18.2861	20.6334	22.1063
ENSMUSG00000040010	Slc7a5	solute carrier family 7 (cationic amino acid transporter, y+ system), member 5 [Source:MGI Symbol;Acc:MGI:1298205]	protein_coding	8	122607889	122634433	-	3708	-0.19955	0.870822	0.102465	0.705461	105.039	86.3836	108.167	80.5364	89.9347	90.2553
ENSMUSG00000021905	Dph3	diphthamine biosynthesis 3 [Source:MGI Symbol;Acc:MGI:1922658]	protein_coding	14	31802523	31807686	-	3592	-0.366279	0.775781	0.102255	0.705461	11.0178	18.6517	9.39722	11.4005	10.1415	8.73914
ENSMUSG00000018395	Kif3a	kinesin family member 3A [Source:MGI Symbol;Acc:MGI:107689]	protein_coding	11	53458206	53492794	+	3586	0.282058	1.21593	0.102415	0.705461	7.50034	6.57058	8.13291	10.2204	8.35289	8.45437
ENSMUSG00000038256	Bcl9	B cell CLL/lymphoma 9 [Source:MGI Symbol;Acc:MGI:1924828]	protein_coding	3	97110978	97205233	-	8446	-0.216595	0.860594	0.10302	0.70665	16.5366	16.2917	20.7648	14.3733	15.7578	15.9744
ENSMUSG00000025203	Scd2	stearoyl-Coenzyme A desaturase 2 [Source:MGI Symbol;Acc:MGI:98240]	protein_coding	19	44282113	44295303	+	5464	-0.174368	0.886156	0.103064	0.70665	236.031	256.233	278.723	229.04	228.926	224.89
ENSMUSG00000036766	Dner	delta/notch-like EGF repeat containing [Source:MGI Symbol;Acc:MGI:2152889]	protein_coding	1	84347560	84673942	-	4784	0.208642	1.1556	0.103222	0.707019	22.9302	18.3512	19.9855	23.4395	23.6366	23.7032
ENSMUSG00000019804	Snx3	sorting nexin 3 [Source:MGI Symbol;Acc:MGI:1860188]	protein_coding	10	42378026	42411377	+	1413	0.20613	1.15359	0.103346	0.707019	153.502	119.338	135.805	147.763	167.135	156.307
ENSMUSG00000020576	Nbas	neuroblastoma amplified sequence [Source:MGI Symbol;Acc:MGI:1918419]	protein_coding	12	13319134	13633812	+	9515	-0.221063	0.857933	0.103312	0.707019	13.5548	15.0253	17.9966	14.1907	12.7777	12.9761
ENSMUSG00000039531	Zup1	zinc finger containing ubiquitin peptidase 1 [Source:MGI Symbol;Acc:MGI:1919830]	protein_coding	10	33795138	33827265	-	9072	0.387092	1.30775	0.103813	0.708782	1.39767	1.76538	1.46856	2.67629	1.63646	1.73574
ENSMUSG00000037646	Vps13b	vacuolar protein sorting 13B [Source:MGI Symbol;Acc:MGI:1916380]	protein_coding	15	35371306	35931375	+	21273	-0.306993	0.808325	0.103832	0.708782	3.25115	4.82853	5.35757	4.444	3.14198	3.27089
ENSMUSG00000033417	Cacul1	CDK2 associated, cullin domain 1 [Source:MGI Symbol;Acc:MGI:1926082]	protein_coding	19	60513134	60569463	-	6772	-0.197532	0.872041	0.103741	0.708782	14.1657	15.1432	15.9536	13.071	13.3853	13.0003
ENSMUSG00000019944	Rhobtb1	Rho-related BTB domain containing 1 [Source:MGI Symbol;Acc:MGI:1916538]	protein_coding	10	68987264	69127621	+	6075	-0.272155	0.828082	0.103968	0.709192	5.01768	5.13458	5.48263	3.74613	4.68301	4.51082
ENSMUSG00000021156	Zmynd11	zinc finger, MYND domain containing 11 [Source:MGI Symbol;Acc:MGI:1913755]	protein_coding	13	9734869	9815366	-	10955	0.174716	1.12874	0.104266	0.710703	16.3326	15.446	16.1675	17.9235	18.059	18.1121
ENSMUSG00000048756	Foxo3	forkhead box O3 [Source:MGI Symbol;Acc:MGI:1890081]	protein_coding	10	42057837	42152751	-	7571	-0.265273	0.832041	0.104681	0.71301	4.982	5.51549	6.46215	4.97198	4.94111	4.20699
ENSMUSG00000025140	Pycr1	pyrroline-5-carboxylate reductase 1 [Source:MGI Symbol;Acc:MGI:2384795]	protein_coding	11	120526538	120534595	-	3935	-0.255843	0.837497	0.104892	0.713608	13.2309	9.97261	11.3379	10.0201	9.12451	9.78333
ENSMUSG00000023965	Fbxl17	F-box and leucine-rich repeat protein 17 [Source:MGI Symbol;Acc:MGI:1354704]	protein_coding	17	63364447	63807012	-	5526	-0.324901	0.798353	0.104922	0.713608	5.11058	4.18799	6.42239	3.69928	3.97658	4.87569
ENSMUSG00000003099	Ppp5c	protein phosphatase 5, catalytic subunit [Source:MGI Symbol;Acc:MGI:102666]	protein_coding	7	16738565	16761849	-	3136	0.20193	1.15024	0.105089	0.714221	40.8205	34.1447	34.1474	41.4953	41.5427	42.4034
ENSMUSG00000068798	Rap1a	RAS-related protein 1a [Source:MGI Symbol;Acc:MGI:97852]	protein_coding	3	105634583	105708652	-	2607	-0.34538	0.787101	0.105484	0.71586	28.74	48.9211	25.1655	32.1265	25.789	23.0035
ENSMUSG00000029119	Man2b2	mannosidase 2, alpha B2 [Source:MGI Symbol;Acc:MGI:1195262]	protein_coding	5	36964265	36987997	-	3528	0.231972	1.17444	0.105414	0.71586	34.1612	25.7162	36.3668	39.0036	36.0185	37.9818
ENSMUSG00000021957	Tkt	transketolase [Source:MGI Symbol;Acc:MGI:105992]	protein_coding	14	30270316	30296677	+	7355	0.220384	1.16504	0.105603	0.716146	14.4446	11.7768	15.8687	16.1095	16.9126	16.0153
ENSMUSG00000028016	Ints12	integrator complex subunit 12 [Source:MGI Symbol;Acc:MGI:1919043]	protein_coding	3	132797601	132816749	+	7945	0.301458	1.23239	0.105854	0.716802	2.90169	3.17673	2.84647	4.43817	3.37498	3.17885
ENSMUSG00000047153	Khnyn	KH and NYN domain containing [Source:MGI Symbol;Acc:MGI:2451333]	protein_coding	14	56122404	56136232	+	6502	-0.307608	0.80798	0.105794	0.716802	3.06306	2.85005	3.56428	2.48264	2.67557	2.5083
ENSMUSG00000045078	Rnf216	ring finger protein 216 [Source:MGI Symbol;Acc:MGI:1344349]	protein_coding	5	142976648	143098749	-	7182	0.231928	1.1744	0.105968	0.716973	8.34589	6.85331	8.34762	8.49289	9.94395	9.22563
ENSMUSG00000039801	Cplane1	ciliogenesis and planar polarity effector 1 [Source:MGI Symbol;Acc:MGI:1920942]	protein_coding	15	8198590	8300642	+	13095	-0.239009	0.847327	0.106033	0.716973	5.25219	6.85791	6.36941	5.75425	4.90442	4.98956
ENSMUSG00000032641	Gpr19	G protein-coupled receptor 19 [Source:MGI Symbol;Acc:MGI:892973]	protein_coding	6	134846056	134875541	-	2920	0.321411	1.24955	0.106244	0.717879	6.42579	5.16889	5.11855	7.49921	6.1593	7.21358
ENSMUSG00000039660	Spout1	SPOUT domain containing methyltransferase 1 [Source:MGI Symbol;Acc:MGI:106544]	protein_coding	2	30063465	30068471	-	3010	0.281242	1.21524	0.10716	0.722131	13.4885	9.27653	12.4417	15.6709	14.2534	12.9087
ENSMUSG00000030978	Rrm1	ribonucleotide reductase M1 [Source:MGI Symbol;Acc:MGI:98180]	protein_coding	7	102090902	102118978	+	11012	0.168641	1.124	0.107138	0.722131	32.9905	33.3896	33.7841	39.3621	37.3149	35.8509
ENSMUSG00000112449	Srp54b	signal recognition particle 54B [Source:MGI Symbol;Acc:MGI:3714357]	protein_coding	12	55201889	55236358	+	4513	-1.04455	0.484795	0.107183	0.722131	6.04486	9.88449	5.56929	2.31612	1.60857	6.50254
ENSMUSG00000022771	Ppil2	peptidylprolyl isomerase (cyclophilin)-like 2 [Source:MGI Symbol;Acc:MGI:2447857]	protein_coding	16	16904419	16929121	-	6171	0.216777	1.16213	0.107054	0.722131	11.0934	9.17183	10.0781	11.8033	11.2975	12.1538
ENSMUSG00000074513	Arfip1	ADP-ribosylation factor interacting protein 1 [Source:MGI Symbol;Acc:MGI:1277120]	protein_coding	3	84403400	84489932	-	2986	-0.349899	0.784639	0.107448	0.723392	4.95409	7.8347	6.41143	4.80773	5.19087	5.03378
ENSMUSG00000036067	Slc2a6	solute carrier family 2 (facilitated glucose transporter), member 6 [Source:MGI Symbol;Acc:MGI:2443286]	protein_coding	2	26911375	26918010	-	3211	-0.366187	0.77583	0.107713	0.723783	5.36481	4.09984	4.72441	3.17286	3.44214	4.37854
ENSMUSG00000029022	Miip	migration and invasion inhibitory protein [Source:MGI Symbol;Acc:MGI:106506]	protein_coding	4	147945235	147953273	-	3354	0.273654	1.20887	0.107817	0.723783	6.87356	6.10007	7.14331	7.59395	8.38469	8.35322
ENSMUSG00000066036	Ubr4	ubiquitin protein ligase E3 component n-recognin 4 [Source:MGI Symbol;Acc:MGI:1916366]	protein_coding	4	139079920	139216899	+	17997	-0.28281	0.821988	0.107754	0.723783	51.3498	65.6988	90.0839	66.5678	47.5941	55.9263
ENSMUSG00000024790	Sac3d1	SAC3 domain containing 1 [Source:MGI Symbol;Acc:MGI:1913656]	protein_coding	19	6166030	6168680	-	1442	0.292893	1.22509	0.107765	0.723783	20.2064	15.8165	21.9332	20.1863	26.2147	24.6763
ENSMUSG00000002413	Braf	Braf transforming gene [Source:MGI Symbol;Acc:MGI:88190]	protein_coding	6	39580171	39702397	-	13862	-0.203044	0.868716	0.107941	0.724089	12.1129	12.6787	14.3681	12.418	11.1769	10.4117
ENSMUSG00000031729	Ist1	increased sodium tolerance 1 homolog (yeast) [Source:MGI Symbol;Acc:MGI:1919205]	protein_coding	8	110397957	110419892	-	7006	-0.191009	0.875993	0.108161	0.725046	24.8166	20.9208	23.251	19.4427	20.0328	20.9289
ENSMUSG00000090291	Lrrc10b	leucine rich repeat containing 10B [Source:MGI Symbol;Acc:MGI:2685551]	protein_coding	19	10432735	10434837	-	2103	0.226907	1.17032	0.108246	0.725091	35.9018	28.5085	34.8965	38.3787	35.8568	41.9603
ENSMUSG00000039396	Neil3	nei like 3 (E. coli) [Source:MGI Symbol;Acc:MGI:2384588]	protein_coding	8	54039902	54092100	-	5555	0.197322	1.14657	0.108452	0.725113	14.4332	14.7475	15.8512	17.9711	16.9535	16.6951
ENSMUSG00000024867	Pip5k1b	phosphatidylinositol-4-phosphate 5-kinase, type 1 beta [Source:MGI Symbol;Acc:MGI:107930]	protein_coding	19	24272158	24533236	-	4035	0.211814	1.15814	0.108426	0.725113	16.6802	14.5882	15.4408	17.0186	19.0124	18.0554
ENSMUSG00000024772	Ehd1	EH-domain containing 1 [Source:MGI Symbol;Acc:MGI:1341878]	protein_coding	19	6326755	6350126	+	3705	0.239239	1.18037	0.108483	0.725113	23.6796	16.9512	23.1618	26.1053	23.8302	25.3626
ENSMUSG00000030298	Sec13	SEC13 homolog, nuclear pore and COPII coat complex component [Source:MGI Symbol;Acc:MGI:99832]	protein_coding	6	113705023	113717704	-	3184	0.215143	1.16082	0.108785	0.725841	56.7579	48.9569	43.6362	53.0039	57.1845	63.0718
ENSMUSG00000085795	Zfp703	zinc finger protein 703 [Source:MGI Symbol;Acc:MGI:2662729]	protein_coding	8	27467353	27471489	+	3392	0.285054	1.21846	0.108826	0.725841	10.2892	7.44078	10.9085	12.6968	11.5492	10.7014
ENSMUSG00000015599	Ttbk1	tau tubulin kinase 1 [Source:MGI Symbol;Acc:MGI:2147036]	protein_coding	17	46753374	46798601	-	14097	-0.295477	0.814803	0.108807	0.725841	3.17081	2.86106	4.51891	3.20996	2.66761	2.72364
ENSMUSG00000023960	Enpp5	ectonucleotide pyrophosphatase/phosphodiesterase 5 [Source:MGI Symbol;Acc:MGI:1933830]	protein_coding	17	44389704	44397458	+	4858	-0.196483	0.872675	0.108931	0.726022	23.2269	21.8689	22.7001	19.215	21.3649	18.5748
ENSMUSG00000032305	Fam219b	family with sequence similarity 219, member B [Source:MGI Symbol;Acc:MGI:1925573]	protein_coding	9	57444811	57450467	+	3087	0.292836	1.22505	0.109075	0.726461	10.5798	7.03511	9.91903	11.7868	10.487	11.4937
ENSMUSG00000114755	Galr3	galanin receptor 3 [Source:MGI Symbol;Acc:MGI:1329003]	protein_coding	15	78926085	78927758	+	1245	0.342834	1.26825	0.109297	0.727423	18.4143	10.9781	17.5803	21.255	17.8079	20.6144
ENSMUSG00000020642	Rnf144a	ring finger protein 144A [Source:MGI Symbol;Acc:MGI:1344401]	protein_coding	12	26350963	26465253	-	7340	-0.342387	0.788735	0.109742	0.729862	1.92814	2.2048	2.66926	1.68545	1.90678	1.77615
ENSMUSG00000021796	Bmpr1a	bone morphogenetic protein receptor, type 1A [Source:MGI Symbol;Acc:MGI:1338938]	protein_coding	14	34132691	34225298	-	6351	-0.206772	0.866474	0.110019	0.730651	15.7298	18.5499	17.4254	14.1875	16.1674	14.4256
ENSMUSG00000049658	Bdp1	B double prime 1, subunit of RNA polymerase III transcription initiation factor IIIB [Source:MGI Symbol;Acc:MGI:1347077]	protein_coding	13	100154502	100240578	-	11005	-0.30963	0.806849	0.110053	0.730651	4.24791	5.73737	6.48034	5.59066	4.02328	3.67006
ENSMUSG00000050244	Heatr1	HEAT repeat containing 1 [Source:MGI Symbol;Acc:MGI:2442524]	protein_coding	13	12409908	12455170	+	7828	-0.235107	0.849622	0.110096	0.730651	5.70196	5.79501	5.9997	4.85945	5.43056	4.5783
ENSMUSG00000102869	Norad	non-coding RNA activated by DNA damage [Source:MGI Symbol;Acc:MGI:1914767]	lncRNA	2	156229980	156234921	-	4942	-0.178749	0.883469	0.110274	0.73118	53.2057	49.357	57.5639	46.2638	46.3839	48.746
ENSMUSG00000025358	Cdk2	cyclin-dependent kinase 2 [Source:MGI Symbol;Acc:MGI:104772]	protein_coding	10	128533808	128540900	-	6219	0.229461	1.1724	0.110411	0.73118	7.72294	8.97969	8.92914	8.97826	10.5583	10.4898
ENSMUSG00000006932	Ctnnb1	catenin (cadherin associated protein), beta 1 [Source:MGI Symbol;Acc:MGI:88276]	protein_coding	9	120758282	120789573	+	5192	0.168421	1.12383	0.11036	0.73118	96.0086	87.194	98.8782	108.306	104.122	104.388
ENSMUSG00000068206	Pick1	protein interacting with C kinase 1 [Source:MGI Symbol;Acc:MGI:894645]	protein_coding	15	79113373	79133684	+	6573	-0.393702	0.761174	0.110493	0.731198	3.27354	3.64847	2.95518	1.59024	2.57702	3.32902
ENSMUSG00000034245	Hdac11	histone deacetylase 11 [Source:MGI Symbol;Acc:MGI:2385252]	protein_coding	6	91133647	91151674	+	3849	-0.363145	0.777468	0.110642	0.731292	5.54037	4.2481	5.42475	2.85319	4.40082	4.56927
ENSMUSG00000032449	Slc25a36	solute carrier family 25, member 36 [Source:MGI Symbol;Acc:MGI:1924909]	protein_coding	9	96957014	96993210	-	9594	-0.202298	0.869165	0.110664	0.731292	13.323	15.6707	14.9894	13.7843	12.5225	11.9047
ENSMUSG00000026526	Fh1	fumarate hydratase 1 [Source:MGI Symbol;Acc:MGI:95530]	protein_coding	1	175427940	175453201	-	3392	0.198518	1.14752	0.110836	0.731913	39.4766	33.4464	33.4846	41.1721	38.581	42.2779
ENSMUSG00000037962	Rflna	refilin A [Source:MGI Symbol;Acc:MGI:1920371]	protein_coding	5	125080285	125089611	+	1940	-0.325809	0.797851	0.11115	0.732801	8.87958	10.3733	9.63748	7.19533	9.00101	6.85186
ENSMUSG00000035890	Rnf126	ring finger protein 126 [Source:MGI Symbol;Acc:MGI:1917544]	protein_coding	10	79594349	79602786	-	1704	0.260477	1.19787	0.111262	0.732801	51.7871	37.0538	53.9742	48.1418	61.5625	61.3565
ENSMUSG00000048218	Amigo2	adhesion molecule with Ig like domain 2 [Source:MGI Symbol;Acc:MGI:2145995]	protein_coding	15	97142006	97145168	-	3163	0.307755	1.23778	0.111149	0.732801	8.84758	5.88521	9.09667	9.66302	9.20116	10.668
ENSMUSG00000054723	Vmac	vimentin-type intermediate filament associated coiled-coil protein [Source:MGI Symbol;Acc:MGI:2146912]	protein_coding	17	57020936	57025022	-	2464	0.251107	1.19012	0.111286	0.732801	11.0196	10.7196	10.405	13.1024	12.4484	12.6776
ENSMUSG00000028990	Lzic	leucine zipper and CTNNBIP1 domain containing [Source:MGI Symbol;Acc:MGI:1916401]	protein_coding	4	149569686	149581125	+	1866	0.333668	1.26021	0.112035	0.735134	8.61399	9.61634	8.66971	14.0041	9.25282	10.6032
ENSMUSG00000062761	Zfp512	zinc finger protein 512 [Source:MGI Symbol;Acc:MGI:1917345]	protein_coding	5	31609775	31639098	+	6886	-0.228353	0.853609	0.111849	0.735134	8.02575	8.04901	8.37315	6.09105	7.47463	7.2909
ENSMUSG00000020086	Macroh2a2	macroH2A.2 histone [Source:MGI Symbol;Acc:MGI:3037658]	protein_coding	10	61574444	61619926	-	2175	0.241253	1.18202	0.111921	0.735134	29.5608	25.3288	28.8255	28.6829	31.4224	38.7848
ENSMUSG00000021794	Glud1	glutamate dehydrogenase 1 [Source:MGI Symbol;Acc:MGI:95753]	protein_coding	14	34032684	34067222	+	4210	-0.211806	0.863456	0.111872	0.735134	31.4261	27.5852	30.7547	22.3611	26.5175	28.5865
ENSMUSG00000053199	Arhgap20	Rho GTPase activating protein 20 [Source:MGI Symbol;Acc:MGI:2445175]	protein_coding	9	51676637	51765156	+	12685	-0.291536	0.817032	0.112026	0.735134	2.11022	2.75647	2.53744	2.24258	2.09323	1.71291
ENSMUSG00000050714	Zbtb26	zinc finger and BTB domain containing 26 [Source:MGI Symbol;Acc:MGI:2444402]	protein_coding	2	37322180	37333147	-	9489	-0.312994	0.80497	0.112429	0.735646	2.17309	2.45659	1.92906	1.77086	1.92983	1.57325
ENSMUSG00000018476	Kdm6b	KDM1 lysine (K)-specific demethylase 6B [Source:MGI Symbol;Acc:MGI:2448492]	protein_coding	11	69289334	69304501	-	6954	-0.302401	0.810902	0.112248	0.735646	9.07076	7.80149	14.0952	8.8094	7.94701	8.3518
ENSMUSG00000006058	Snf8	SNF8, ESCRT-II complex subunit, homolog (S. cerevisiae) [Source:MGI Symbol;Acc:MGI:1343161]	protein_coding	11	95925711	95938256	+	2677	0.206455	1.15385	0.112271	0.735646	21.0512	20.7356	19.9907	24.095	23.9419	23.2041
ENSMUSG00000021337	Scgn	secretagogin, EF-hand calcium binding protein [Source:MGI Symbol;Acc:MGI:2384873]	protein_coding	13	24137439	24175197	-	1619	0.232546	1.17491	0.112404	0.735646	57.5517	64.17	45.5017	65.9518	63.7444	66.5672
ENSMUSG00000026563	Tada1	transcriptional adaptor 1 [Source:MGI Symbol;Acc:MGI:1196415]	protein_coding	1	166206666	166221190	+	4110	0.298581	1.22993	0.112848	0.737355	4.58087	4.12114	4.79424	6.26149	4.90107	5.4484
ENSMUSG00000006344	Ggt5	gamma-glutamyltransferase 5 [Source:MGI Symbol;Acc:MGI:1346063]	protein_coding	10	75425174	75453034	+	5922	-0.311024	0.806069	0.11279	0.737355	3.25492	3.83715	3.34621	2.40182	2.92657	3.06476
ENSMUSG00000041309	Nkx6-2	NK6 homeobox 2 [Source:MGI Symbol;Acc:MGI:1352738]	protein_coding	7	139159292	139162713	-	1907	0.241312	1.18207	0.113391	0.739864	18.8388	19.3468	20.8707	20.5025	24.4181	24.8522
ENSMUSG00000033589	Reep4	receptor accessory protein 4 [Source:MGI Symbol;Acc:MGI:1919799]	protein_coding	14	70782691	70786373	+	2377	0.295173	1.22703	0.113377	0.739864	16.434	10.1947	15.2603	15.9476	17.0586	18.4327
ENSMUSG00000026956	Uap1l1	UDP-N-acteylglucosamine pyrophosphorylase 1-like 1 [Source:MGI Symbol;Acc:MGI:2443318]	protein_coding	2	25249901	25255694	-	4071	-0.22387	0.856265	0.114298	0.741534	26.5058	22.3273	22.097	17.6644	20.5953	22.4294
ENSMUSG00000026944	Abca2	ATP-binding cassette, sub-family A (ABC1), member 2 [Source:MGI Symbol;Acc:MGI:99606]	protein_coding	2	25318715	25338552	+	8346	-0.222603	0.857018	0.114342	0.741534	16.6504	17.582	23.1264	16.5509	15.9231	16.662
ENSMUSG00000027014	Cwc22	CWC22 spliceosome-associated protein [Source:MGI Symbol;Acc:MGI:2136773]	protein_coding	2	77711503	77776719	-	6822	0.234803	1.17675	0.114201	0.741534	5.1535	4.74442	5.44027	6.21608	5.79038	6.04781
ENSMUSG00000035011	Zbtb7a	zinc finger and BTB domain containing 7a [Source:MGI Symbol;Acc:MGI:1335091]	protein_coding	10	80971054	80988829	+	6808	-0.226114	0.854935	0.113858	0.741534	10.046	9.47141	11.5196	7.92941	8.99162	9.60478
ENSMUSG00000035161	Ints6	integrator complex subunit 6 [Source:MGI Symbol;Acc:MGI:1202397]	protein_coding	14	62913779	62998618	-	16805	-0.243842	0.844493	0.114178	0.741534	2.76656	3.4678	3.09787	2.57066	2.4012	2.89624
ENSMUSG00000032413	Rasa2	RAS p21 protein activator 2 [Source:MGI Symbol;Acc:MGI:2149960]	protein_coding	9	96421353	96513670	-	15856	-0.273764	0.827159	0.113748	0.741534	1.55896	1.68696	1.6134	1.22666	1.44776	1.34133
ENSMUSG00000020841	Cpd	carboxypeptidase D [Source:MGI Symbol;Acc:MGI:107265]	protein_coding	11	76669250	76737844	-	8332	0.200518	1.14911	0.114115	0.741534	22.1353	27.7457	28.5131	30.2435	30.2827	29.5204
ENSMUSG00000037989	Wnk2	WNK lysine deficient protein kinase 2 [Source:MGI Symbol;Acc:MGI:1922857]	protein_coding	13	49189779	49301490	-	8481	-0.356007	0.781324	0.114364	0.741534	2.46157	2.28388	3.43882	1.62251	2.25174	2.5198
ENSMUSG00000002996	Hbp1	high mobility group box transcription factor 1 [Source:MGI Symbol;Acc:MGI:894659]	protein_coding	12	31976253	32000534	-	6167	-0.316076	0.803252	0.11424	0.741534	3.1983	4.18779	3.28589	3.13241	2.49216	2.92642
ENSMUSG00000032743	Katnip	katanin interacting protein [Source:MGI Symbol;Acc:MGI:2442760]	protein_coding	7	125307060	125473965	+	17086	-0.284513	0.821019	0.11457	0.741836	1.84402	2.12007	2.71274	1.63783	1.91387	1.92999
ENSMUSG00000022070	Bora	bora, aurora kinase A activator [Source:MGI Symbol;Acc:MGI:1924994]	protein_coding	14	99283658	99311976	+	5153	0.238512	1.17978	0.114552	0.741836	8.09027	9.24264	8.77748	11.6316	9.70919	9.44525
ENSMUSG00000034793	G6pc3	glucose 6 phosphatase, catalytic, 3 [Source:MGI Symbol;Acc:MGI:1915651]	protein_coding	11	102080446	102084907	+	2226	0.256097	1.19424	0.114772	0.742627	18.0954	13.2218	15.0382	18.4857	18.5684	18.328
ENSMUSG00000031351	Zfp185	zinc finger protein 185 [Source:MGI Symbol;Acc:MGI:108095]	protein_coding	X	72030945	72075149	+	3707	-0.263427	0.833106	0.115057	0.743285	7.35917	6.98946	7.56543	5.80004	6.47478	5.98555
ENSMUSG00000027796	Smad9	SMAD family member 9 [Source:MGI Symbol;Acc:MGI:1859993]	protein_coding	3	54663003	54708678	+	5368	-0.272267	0.828017	0.115193	0.743285	7.33677	5.62339	8.11308	5.65679	6.11608	5.69541
ENSMUSG00000000088	Cox5a	cytochrome c oxidase subunit 5A [Source:MGI Symbol;Acc:MGI:88474]	protein_coding	9	57428557	57439709	+	2101	0.220952	1.1655	0.115073	0.743285	48.9815	49.0095	39.9387	59.1973	48.3423	53.0721
ENSMUSG00000020333	Acsl6	acyl-CoA synthetase long-chain family member 6 [Source:MGI Symbol;Acc:MGI:894291]	protein_coding	11	54194624	54255582	+	9914	0.362215	1.2854	0.115193	0.743285	1.18207	1.28559	1.41724	2.10867	1.49747	1.39236
ENSMUSG00000033918	Parl	presenilin associated, rhomboid-like [Source:MGI Symbol;Acc:MGI:1277152]	protein_coding	16	20098568	20121137	-	3894	0.232601	1.17495	0.115311	0.743533	11.9559	10.6805	10.1347	11.8075	12.9659	13.6938
ENSMUSG00000028800	Hdac1	histone deacetylase 1 [Source:MGI Symbol;Acc:MGI:108086]	protein_coding	4	129409897	129436506	-	3445	0.188957	1.13994	0.115437	0.743832	44.4646	45.8807	38.6566	49.5835	48.6755	48.6916
ENSMUSG00000048388	Fam171b	family with sequence similarity 171, member B [Source:MGI Symbol;Acc:MGI:2444579]	protein_coding	2	83642980	83713830	+	5744	-0.210485	0.864247	0.11637	0.745135	16.3999	18.2767	18.7601	15.7674	16.7487	13.6625
ENSMUSG00000032966	Fkbp1a	FK506 binding protein 1a [Source:MGI Symbol;Acc:MGI:95541]	protein_coding	2	151384403	151403612	+	3857	0.190701	1.14132	0.116503	0.745135	93.5426	75.2854	77.8498	87.9566	98.1264	95.305
ENSMUSG00000031303	Map3k15	mitogen-activated protein kinase kinase kinase 15 [Source:MGI Symbol;Acc:MGI:2448588]	protein_coding	X	158771429	158906347	+	4348	0.206484	1.15387	0.116332	0.745135	16.2306	16.1222	17.3033	17.102	19.8849	20.2832
ENSMUSG00000038712	Mindy1	MINDY lysine 48 deubiquitinase 1 [Source:MGI Symbol;Acc:MGI:1922257]	protein_coding	3	95188656	95203477	+	6458	0.273207	1.20849	0.11645	0.745135	5.47373	4.58337	4.58539	6.8123	4.95214	5.92161
ENSMUSG00000038722	Bud31	BUD31 homolog [Source:MGI Symbol;Acc:MGI:2141291]	protein_coding	5	145077172	145084888	+	1609	-0.335015	0.792776	0.115892	0.745135	42.7057	66.914	32.4597	42.8843	33.8181	35.8736
ENSMUSG00000000759	Tubgcp3	tubulin, gamma complex associated protein 3 [Source:MGI Symbol;Acc:MGI:2183752]	protein_coding	8	12664277	12722248	-	8568	0.192317	1.1426	0.116471	0.745135	11.0917	9.92353	11.2701	11.8522	12.1977	12.8291
ENSMUSG00000035569	Ankrd11	ankyrin repeat domain 11 [Source:MGI Symbol;Acc:MGI:1924337]	protein_coding	8	123610561	123769016	-	16580	-0.218784	0.859289	0.115733	0.745135	8.14581	9.13358	11.2497	8.57476	7.86937	8.06042
ENSMUSG00000020460	Rps27a	ribosomal protein S27A [Source:MGI Symbol;Acc:MGI:1925544]	protein_coding	11	29495846	29498109	-	1972	-1.61599	0.326241	0.115959	0.745135	44.7816	467.09	80.1918	85.7816	44.5069	63.5956
ENSMUSG00000058672	Tubb2a	tubulin, beta 2A class IIA [Source:MGI Symbol;Acc:MGI:107861]	protein_coding	13	34258257	34261990	-	1610	0.210638	1.1572	0.116128	0.745135	76.0508	62.2893	65.192	79.5517	70.3971	85.4207
ENSMUSG00000035891	Cerk	ceramide kinase [Source:MGI Symbol;Acc:MGI:2386052]	protein_coding	15	86023329	86070342	-	4812	0.245534	1.18553	0.116084	0.745135	26.2968	19.2202	24.9645	23.7981	26.8969	32.8193
ENSMUSG00000022533	Atp13a3	ATPase type 13A3 [Source:MGI Symbol;Acc:MGI:2685387]	protein_coding	16	30131241	30224793	-	9938	-0.214046	0.862116	0.11652	0.745135	14.8852	19.3723	18.0529	16.4359	14.7016	13.9414
ENSMUSG00000022479	Vdr	vitamin D (1,25-dihydroxyvitamin D3) receptor [Source:MGI Symbol;Acc:MGI:103076]	protein_coding	15	97752306	97808511	-	5650	0.347421	1.27228	0.116657	0.745497	2.08551	1.81059	2.51654	2.99752	2.69705	2.4884
ENSMUSG00000034681	Rnps1	RNA binding protein with serine rich domain 1 [Source:MGI Symbol;Acc:MGI:97960]	protein_coding	17	24633539	24644875	+	5131	0.177769	1.13113	0.116842	0.746173	26.5091	25.1994	24.6561	29.4228	27.9396	28.9654
ENSMUSG00000031189	Aff2	AF4/FMR2 family, member 2 [Source:MGI Symbol;Acc:MGI:1202294]	protein_coding	X	68403900	68911643	+	7267	-0.355327	0.781692	0.117082	0.746389	2.6613	4.33851	4.93766	3.60504	2.6909	3.03221
ENSMUSG00000007812	Zfp655	zinc finger protein 655 [Source:MGI Symbol;Acc:MGI:1919861]	protein_coding	5	145168525	145184112	+	5598	-0.261097	0.834453	0.117019	0.746389	7.16116	8.74758	6.33979	6.01527	6.11013	6.40209
ENSMUSG00000050677	Ccdc96	coiled-coil domain containing 96 [Source:MGI Symbol;Acc:MGI:1913967]	protein_coding	5	36641932	36645516	+	3585	0.332363	1.25907	0.117117	0.746389	4.37642	4.13992	3.74749	6.23732	4.56071	4.6348
ENSMUSG00000029027	Dffb	DNA fragmentation factor, beta subunit [Source:MGI Symbol;Acc:MGI:1196287]	protein_coding	4	154048906	154059583	-	2875	0.230368	1.17313	0.117502	0.747388	22.7421	18.5784	19.7627	21.7222	22.93	26.9586
ENSMUSG00000031004	Mki67	antigen identified by monoclonal antibody Ki 67 [Source:MGI Symbol;Acc:MGI:106035]	protein_coding	7	135291513	135318090	-	10061	-0.229797	0.852755	0.117514	0.747388	79.9385	113.212	121.292	95.4895	86.5009	86.0407
ENSMUSG00000018167	Stard3	START domain containing 3 [Source:MGI Symbol;Acc:MGI:1929618]	protein_coding	11	98249194	98271938	+	3557	0.265038	1.20167	0.117397	0.747388	8.96577	6.76559	7.71136	9.93179	8.88066	9.37131
ENSMUSG00000025509	Pnpla2	patatin-like phospholipase domain containing 2 [Source:MGI Symbol;Acc:MGI:1914103]	protein_coding	7	141035111	141040656	+	3020	0.27883	1.21321	0.117859	0.749069	9.96628	7.94085	11.7146	10.9092	12.7336	12.3412
ENSMUSG00000036940	Kdm1a	lysine (K)-specific demethylase 1A [Source:MGI Symbol;Acc:MGI:1196256]	protein_coding	4	136277851	136330034	-	5179	0.204773	1.1525	0.118184	0.750109	26.0779	21.242	22.7415	24.5515	26.7336	29.4176
ENSMUSG00000025200	Cwf19l1	CWF19-like 1, cell cycle control (S. pombe) [Source:MGI Symbol;Acc:MGI:1919752]	protein_coding	19	44097076	44124315	-	5433	0.30957	1.23934	0.118183	0.750109	3.63039	3.11759	4.18316	3.7139	5.06786	4.78036
ENSMUSG00000026483	Niban1	niban apoptosis regulator 1 [Source:MGI Symbol;Acc:MGI:2137237]	protein_coding	1	151446937	151597690	+	7380	-0.31351	0.804681	0.119034	0.750122	2.29081	2.29511	2.47275	1.65839	1.95847	2.05749
ENSMUSG00000026482	Rgl1	ral guanine nucleotide dissociation stimulator,-like 1 [Source:MGI Symbol;Acc:MGI:107484]	protein_coding	1	152392511	152642102	-	6907	-0.285407	0.82051	0.119425	0.750122	5.49803	3.99406	6.046	4.05155	4.06209	4.64103
ENSMUSG00000033740	St18	suppression of tumorigenicity 18 [Source:MGI Symbol;Acc:MGI:2446700]	protein_coding	1	6557455	6931164	+	6464	-0.198409	0.871511	0.118376	0.750122	15.8809	19.1726	17.5625	15.751	14.8224	15.249
ENSMUSG00000049999	Ppp1r3d	protein phosphatase 1, regulatory subunit 3D [Source:MGI Symbol;Acc:MGI:1917664]	protein_coding	2	178052999	178056265	-	3267	0.306002	1.23628	0.118727	0.750122	4.37117	4.44022	4.45495	5.99394	5.30492	5.10158
ENSMUSG00000027242	Wdr76	WD repeat domain 76 [Source:MGI Symbol;Acc:MGI:1926186]	protein_coding	2	121337204	121375341	+	6305	-0.22198	0.857388	0.119253	0.750122	7.35352	8.21885	7.49335	6.36904	6.83569	6.55183
ENSMUSG00000032959	Pebp1	phosphatidylethanolamine binding protein 1 [Source:MGI Symbol;Acc:MGI:1344408]	protein_coding	5	117420719	117425690	-	1768	-0.189282	0.877042	0.118629	0.750122	175.273	179.179	149.982	137.439	146.301	158.466
ENSMUSG00000030879	Mrpl17	mitochondrial ribosomal protein L17 [Source:MGI Symbol;Acc:MGI:1351608]	protein_coding	7	105452413	105460306	-	7605	0.270622	1.20633	0.118987	0.750122	9.98683	6.96828	7.91276	7.92482	10.7754	11.2872
ENSMUSG00000030603	Psmc4	proteasome (prosome, macropain) 26S subunit, ATPase, 4 [Source:MGI Symbol;Acc:MGI:1346093]	protein_coding	7	27741132	27749526	-	2163	0.197317	1.14656	0.119565	0.750122	77.924	67.6855	64.0268	74.1389	79.4906	86.5799
ENSMUSG00000030849	Fgfr2	fibroblast growth factor receptor 2 [Source:MGI Symbol;Acc:MGI:95523]	protein_coding	7	129764181	132725079	-	10328	0.236549	1.17817	0.11924	0.750122	5.61764	4.27049	5.90242	6.26459	6.23737	6.11346
ENSMUSG00000032737	Inppl1	inositol polyphosphate phosphatase-like 1 [Source:MGI Symbol;Acc:MGI:1333787]	protein_coding	7	101471839	101487436	-	6399	0.245259	1.18531	0.11897	0.750122	6.95528	5.29392	7.07709	7.80558	7.32806	7.78985
ENSMUSG00000044447	Dock5	dedicator of cytokinesis 5 [Source:MGI Symbol;Acc:MGI:2652871]	protein_coding	14	67989584	68170891	-	12169	-0.314466	0.804149	0.119375	0.750122	3.26798	3.03184	4.91287	3.62067	2.80542	2.59639
ENSMUSG00000045799	Gm9800	predicted gene 9800 [Source:MGI Symbol;Acc:MGI:3710580]	processed_pseudogene	14	13669438	13669773	+	336	0.404726	1.32384	0.119141	0.750122	51.8408	48.1644	24.4904	56.1146	54.5005	53.7121
ENSMUSG00000097431	Gm26782	predicted gene, 26782 [Source:MGI Symbol;Acc:MGI:5477276]	lncRNA	14	51107779	51122266	+	9050	-0.325507	0.798018	0.119616	0.750122	3.89893	5.28122	5.06587	5.11705	3.07853	3.16921
ENSMUSG00000040111	Gramd1b	GRAM domain containing 1B [Source:MGI Symbol;Acc:MGI:1925037]	protein_coding	9	40204529	40442679	-	10452	-0.27149	0.828463	0.119174	0.750122	3.41882	2.74369	3.53479	2.8293	2.33395	2.87128
ENSMUSG00000042258	Isl1	ISL1 transcription factor, LIM/homeodomain [Source:MGI Symbol;Acc:MGI:101791]	protein_coding	13	116434817	116446225	-	3959	0.172517	1.12702	0.118855	0.750122	82.2845	81.3093	72.8183	88.0299	92.3769	85.9149
ENSMUSG00000064210	Ano6	anoctamin 6 [Source:MGI Symbol;Acc:MGI:2145890]	protein_coding	15	95688724	95872632	+	12269	0.228127	1.17131	0.119094	0.750122	4.4053	3.90926	4.42569	4.41616	4.89878	5.6005
ENSMUSG00000079553	Kifc1	kinesin family member C1 [Source:MGI Symbol;Acc:MGI:109596]	protein_coding	17	34094633	34109635	-	3414	0.199133	1.14801	0.119636	0.750122	44.5119	40.722	41.8278	41.7787	51.9527	52.0688
ENSMUSG00000024269	Tpgs2	tubulin polyglutamylase complex subunit 2 [Source:MGI Symbol;Acc:MGI:1913898]	protein_coding	18	25260280	25302064	-	6840	0.266122	1.20257	0.119342	0.750122	4.74672	3.89833	4.35386	5.89022	5.24926	4.50711
ENSMUSG00000031292	Cdkl5	cyclin-dependent kinase-like 5 [Source:MGI Symbol;Acc:MGI:1278336]	protein_coding	X	159554919	159777700	-	14331	-0.301612	0.811345	0.119805	0.750273	1.56846	2.27605	1.93351	1.71726	1.579	1.38775
ENSMUSG00000030870	Ubfd1	ubiquitin family domain containing 1 [Source:MGI Symbol;Acc:MGI:107301]	protein_coding	7	121666398	121681417	+	9629	-0.199429	0.870895	0.119982	0.750273	12.0176	10.6588	12.9757	9.73551	11.0099	10.3005
ENSMUSG00000036564	Ndrg4	N-myc downstream regulated gene 4 [Source:MGI Symbol;Acc:MGI:2384590]	protein_coding	8	96403608	96441747	+	4893	-0.208417	0.865486	0.119972	0.750273	15.954	15.8688	15.2845	12.0333	14.4755	14.2311
ENSMUSG00000048379	Socs4	suppressor of cytokine signaling 4 [Source:MGI Symbol;Acc:MGI:1914546]	protein_coding	14	47514388	47533559	+	6877	-0.236781	0.848637	0.119964	0.750273	6.10867	7.66937	7.29336	5.96435	6.21957	5.68721
ENSMUSG00000101609	Kcnq1ot1	KCNQ1 overlapping transcript 1 [Source:MGI Symbol;Acc:MGI:1926855]	lncRNA	7	142757195	142850286	-	93092	-0.36814	0.774781	0.120137	0.750694	0.200869	0.217977	0.362596	0.237358	0.18547	0.18343
ENSMUSG00000022559	Fbxl6	F-box and leucine-rich repeat protein 6 [Source:MGI Symbol;Acc:MGI:1354705]	protein_coding	15	76419921	76422946	-	2170	0.239185	1.18033	0.120211	0.750694	17.2344	15.0313	14.2138	18.1396	18.5955	18.0941
ENSMUSG00000045594	Glb1	galactosidase, beta 1 [Source:MGI Symbol;Acc:MGI:88151]	protein_coding	9	114230144	114303966	+	3008	0.238766	1.17998	0.120372	0.751104	16.0309	12.7393	12.6174	16.1871	15.7631	16.8605
ENSMUSG00000024220	Zfp523	zinc finger protein 523 [Source:MGI Symbol;Acc:MGI:2687278]	protein_coding	17	28396103	28424860	+	8735	0.227777	1.17103	0.120438	0.751104	7.06001	5.80765	7.0942	6.92235	8.52791	7.93073
ENSMUSG00000049600	Zbtb45	zinc finger and BTB domain containing 45 [Source:MGI Symbol;Acc:MGI:2685003]	protein_coding	7	12737825	12743961	-	4210	0.339353	1.26519	0.120696	0.752212	7.94018	4.22242	8.42996	8.45416	9.0256	8.60995
ENSMUSG00000050890	Pdik1l	PDLIM1 interacting kinase 1 like [Source:MGI Symbol;Acc:MGI:2385213]	protein_coding	4	134002313	134015206	-	5810	0.232828	1.17514	0.121008	0.75299	6.0732	6.35016	7.05267	8.11864	7.66572	7.11004
ENSMUSG00000030102	Itpr1	inositol 1,4,5-trisphosphate receptor 1 [Source:MGI Symbol;Acc:MGI:96623]	protein_coding	6	108190057	108528070	+	18319	-0.267823	0.830572	0.120969	0.75299	3.48526	4.03715	4.74862	4.2036	2.99174	2.99457
ENSMUSG00000041607	Mbp	myelin basic protein [Source:MGI Symbol;Acc:MGI:96925]	protein_coding	18	82493271	82603762	+	8469	-0.20952	0.864825	0.121064	0.75299	7.58422	8.42569	8.24899	6.6867	6.68756	7.58218
ENSMUSG00000042197	Zfp451	zinc finger protein 451 [Source:MGI Symbol;Acc:MGI:2137896]	protein_coding	1	33800626	33853676	-	15839	-0.212556	0.863007	0.121467	0.753904	3.35981	3.24519	3.64729	2.91122	3.03901	2.89858
ENSMUSG00000055612	Cdca7	cell division cycle associated 7 [Source:MGI Symbol;Acc:MGI:1914203]	protein_coding	2	72306503	72317237	+	3202	0.313669	1.24286	0.122219	0.753904	5.07989	4.34705	5.40201	7.10734	5.39218	5.95558
ENSMUSG00000057375	Yipf1	Yip1 domain family, member 1 [Source:MGI Symbol;Acc:MGI:1915532]	protein_coding	4	107171560	107217020	+	6783	-0.238253	0.847771	0.122264	0.753904	6.67482	7.4666	6.8415	5.42279	5.57298	6.76094
ENSMUSG00000055373	Fut9	fucosyltransferase 9 [Source:MGI Symbol;Acc:MGI:1330859]	protein_coding	4	25609332	25800244	-	13824	-0.345497	0.787037	0.121952	0.753904	1.25075	1.42542	1.02448	1.14376	0.89888	0.865404
ENSMUSG00000037905	Bri3bp	Bri3 binding protein [Source:MGI Symbol;Acc:MGI:1924059]	protein_coding	5	125518632	125537434	+	6571	-0.23552	0.849379	0.12151	0.753904	6.23721	6.87805	6.26996	5.03395	6.00161	5.4152
ENSMUSG00000063870	Chd4	chromodomain helicase DNA binding protein 4 [Source:MGI Symbol;Acc:MGI:1344380]	protein_coding	6	125072944	125107554	+	8019	-0.192399	0.875149	0.122189	0.753904	56.8354	56.1516	68.0757	47.2721	53.4117	57.6858
ENSMUSG00000048779	P2ry6	pyrimidinergic receptor P2Y, G-protein coupled, 6 [Source:MGI Symbol;Acc:MGI:2673874]	protein_coding	7	100586837	100623856	-	2887	-0.283946	0.821341	0.121823	0.753904	15.261	13.5056	14.8331	8.95984	12.4141	14.3973
ENSMUSG00000065954	Tacc1	transforming, acidic coiled-coil containing protein 1 [Source:MGI Symbol;Acc:MGI:2443510]	protein_coding	8	25644568	25746604	-	11920	-0.206457	0.866663	0.122253	0.753904	6.28567	6.28882	7.47158	5.83306	5.57441	5.96177
ENSMUSG00000032415	Ube2cbp	ubiquitin-conjugating enzyme E2C binding protein [Source:MGI Symbol;Acc:MGI:1917598]	protein_coding	9	86189359	86347003	-	1790	0.333518	1.26008	0.121912	0.753904	7.94222	8.01034	6.44218	8.20484	10.8514	9.11117
ENSMUSG00000032298	Neil1	nei endonuclease VIII-like 1 (E. coli) [Source:MGI Symbol;Acc:MGI:1920024]	protein_coding	9	57050084	57055589	-	1871	0.369602	1.292	0.121781	0.753904	8.2487	4.61606	7.59939	8.59217	8.5989	9.31788
ENSMUSG00000044988	Ucn3	urocortin 3 [Source:MGI Symbol;Acc:MGI:1932970]	protein_coding	13	3990688	3995349	-	1478	0.199722	1.14848	0.121717	0.753904	44.0645	42.5495	39.8058	46.7748	49.0726	49.2229
ENSMUSG00000051359	Ncald	neurocalcin delta [Source:MGI Symbol;Acc:MGI:1196326]	protein_coding	15	37366419	37792814	-	8581	0.187694	1.13894	0.121914	0.753904	12.6047	12.3807	11.7097	13.4456	13.292	15.0201
ENSMUSG00000024539	Ptpn2	protein tyrosine phosphatase, non-receptor type 2 [Source:MGI Symbol;Acc:MGI:97806]	protein_coding	18	67798581	67857665	-	3125	-0.281449	0.822764	0.121997	0.753904	10.9839	13.8455	10.2642	8.04459	10.5478	10.2251
ENSMUSG00000025932	Eya1	EYA transcriptional coactivator and phosphatase 1 [Source:MGI Symbol;Acc:MGI:109344]	protein_coding	1	14239178	14380459	-	7808	0.203602	1.15157	0.122925	0.75391	7.70957	7.1415	7.31989	8.80331	8.74465	7.98179
ENSMUSG00000026587	Astn1	astrotactin 1 [Source:MGI Symbol;Acc:MGI:1098567]	protein_coding	1	158189843	158519351	+	9839	-0.191205	0.875874	0.122508	0.75391	12.5422	12.9028	14.7128	12.3786	11.5726	11.2134
ENSMUSG00000031201	Brcc3	BRCA1/BRCA2-containing complex, subunit 3 [Source:MGI Symbol;Acc:MGI:2389572]	protein_coding	X	74460234	74497607	+	7887	-0.262734	0.833507	0.122928	0.75391	6.04092	8.85607	6.72845	6.14001	6.45133	5.41915
ENSMUSG00000020185	E2f7	E2F transcription factor 7 [Source:MGI Symbol;Acc:MGI:1289147]	protein_coding	10	110581300	110623245	+	9009	0.238844	1.18005	0.123125	0.75391	5.75772	6.14292	7.77319	8.56233	7.35385	7.30363
ENSMUSG00000020250	Txnrd1	thioredoxin reductase 1 [Source:MGI Symbol;Acc:MGI:1354175]	protein_coding	10	82669785	82733546	+	7086	-0.168819	0.88957	0.122998	0.75391	45.6386	42.5408	44.2153	36.9899	38.6626	42.0561
ENSMUSG00000031575	Ash2l	ASH2 like histone lysine methyltransferase complex subunit [Source:MGI Symbol;Acc:MGI:1344416]	protein_coding	8	26306024	26337722	-	8969	0.185277	1.13704	0.12323	0.75391	11.8595	11.761	10.7288	12.6131	12.8264	13.5837
ENSMUSG00000022160	Mettl3	methyltransferase like 3 [Source:MGI Symbol;Acc:MGI:1927165]	protein_coding	14	52532298	52542585	-	5076	-0.279503	0.823875	0.122907	0.75391	5.72765	6.5746	5.3155	4.07937	5.37275	5.03599
ENSMUSG00000032012	Nectin1	nectin cell adhesion molecule 1 [Source:MGI Symbol;Acc:MGI:1926483]	protein_coding	9	43655281	43743955	+	6562	-0.25229	0.839563	0.122742	0.75391	17.898	15.0783	24.4147	15.798	15.2189	17.1405
ENSMUSG00000040463	Mybbp1a	MYB binding protein (P160) 1a [Source:MGI Symbol;Acc:MGI:106181]	protein_coding	11	72332181	72342594	+	5803	-0.182416	0.881226	0.123098	0.75391	25.8781	24.8099	28.4473	21.9456	23.4982	24.2632
ENSMUSG00000000078	Klf6	Kruppel-like factor 6 [Source:MGI Symbol;Acc:MGI:1346318]	protein_coding	13	5911481	5920393	+	4391	-0.359396	0.779491	0.123207	0.75391	3.48559	4.35391	4.02849	2.24488	3.76824	3.22517
ENSMUSG00000024294	Mib1	mindbomb E3 ubiquitin protein ligase 1 [Source:MGI Symbol;Acc:MGI:2443157]	protein_coding	18	10725548	10818704	+	10937	-0.224926	0.855639	0.12259	0.75391	8.12706	7.85839	9.86284	8.36554	7.03818	6.71263
ENSMUSG00000025225	Nfkb2	nuclear factor of kappa light polypeptide gene enhancer in B cells 2, p49/p100 [Source:MGI Symbol;Acc:MGI:1099800]	protein_coding	19	46292759	46300824	+	4584	0.270005	1.20581	0.123236	0.75391	5.02921	4.1706	5.37312	5.74392	5.84953	6.00032
ENSMUSG00000038861	Pi4kb	phosphatidylinositol 4-kinase beta [Source:MGI Symbol;Acc:MGI:1334433]	protein_coding	3	94882042	94914154	+	3880	-0.200703	0.870127	0.123602	0.754167	25.8135	26.2574	28.4796	20.6141	24.5758	24.8643
ENSMUSG00000029420	Rimbp2	RIMS binding protein 2 [Source:MGI Symbol;Acc:MGI:2443235]	protein_coding	5	128834855	129030550	-	8646	-0.22156	0.857637	0.123485	0.754167	23.2868	21.6852	28.6624	19.856	18.835	24.4155
ENSMUSG00000005469	Prkaca	protein kinase, cAMP dependent, catalytic, alpha [Source:MGI Symbol;Acc:MGI:97592]	protein_coding	8	84699622	84723072	+	2488	0.197279	1.14653	0.123542	0.754167	77.1398	67.6065	88.6021	83.7056	89.7681	93.9491
ENSMUSG00000021591	Glrx	glutaredoxin [Source:MGI Symbol;Acc:MGI:2135625]	protein_coding	13	75987987	75998273	+	5494	-0.304197	0.809893	0.123394	0.754167	21.6104	35.9884	19.6138	24.3239	18.4869	19.7187
ENSMUSG00000070498	Tmem132b	transmembrane protein 132B [Source:MGI Symbol;Acc:MGI:3609245]	protein_coding	5	125608838	125869647	+	8238	-0.386443	0.765013	0.123953	0.755813	1.66354	2.19857	1.97738	1.99962	1.33373	1.13571
ENSMUSG00000039130	Zc3hc1	zinc finger, C3HC type 1 [Source:MGI Symbol;Acc:MGI:1916023]	protein_coding	6	30366379	30391027	-	5074	0.260365	1.19778	0.124034	0.755814	6.65123	5.00726	5.93541	6.3366	7.25671	7.48643
ENSMUSG00000018554	Ybx2	Y box protein 2 [Source:MGI Symbol;Acc:MGI:1096372]	protein_coding	11	69826622	69832431	+	1885	-0.35688	0.780852	0.124296	0.75653	6.69263	9.38597	8.16657	5.15913	7.11253	6.61782
ENSMUSG00000022974	Paxbp1	PAX3 and PAX7 binding protein 1 [Source:MGI Symbol;Acc:MGI:1914617]	protein_coding	16	90810925	90841431	-	5508	-0.207612	0.865969	0.124314	0.75653	12.7542	12.6355	13.0799	9.99308	12.1706	11.1384
ENSMUSG00000025925	Terf1	telomeric repeat binding factor 1 [Source:MGI Symbol;Acc:MGI:109634]	protein_coding	1	15875870	15914276	+	4608	0.268915	1.2049	0.125259	0.756627	5.00302	5.47724	4.55551	5.71401	6.68483	5.69169
ENSMUSG00000026694	Eef1aknmt	EEF1A lysine and N-terminal methyltransferase [Source:MGI Symbol;Acc:MGI:1918699]	protein_coding	1	162359696	162376120	-	9740	0.271951	1.20744	0.125054	0.756627	2.98496	2.16084	2.40235	3.02933	3.05516	3.03393
ENSMUSG00000027160	Ccdc34	coiled-coil domain containing 34 [Source:MGI Symbol;Acc:MGI:1915451]	protein_coding	2	109848162	110003705	+	6558	0.258709	1.19641	0.124724	0.756627	5.26332	7.00676	5.93242	7.20273	8.22743	6.33026
ENSMUSG00000028882	Ppp1r8	protein phosphatase 1, regulatory subunit 8 [Source:MGI Symbol;Acc:MGI:2140494]	protein_coding	4	132554240	132570480	-	2924	0.242106	1.18272	0.124836	0.756627	25.5585	22.6547	23.3944	34.7297	25.0509	24.8808
ENSMUSG00000043257	Pigv	phosphatidylinositol glycan anchor biosynthesis, class V [Source:MGI Symbol;Acc:MGI:2442480]	protein_coding	4	133387698	133399958	-	4180	0.290169	1.22278	0.124616	0.756627	4.05987	4.65393	3.81669	5.46026	5.03804	4.79453
ENSMUSG00000028959	Fastk	Fas-activated serine/threonine kinase [Source:MGI Symbol;Acc:MGI:1913837]	protein_coding	5	24643438	24650285	-	4372	0.201472	1.14987	0.125387	0.756627	22.9525	18.6996	22.842	26.0115	23.5005	24.6389
ENSMUSG00000030802	Bckdk	branched chain ketoacid dehydrogenase kinase [Source:MGI Symbol;Acc:MGI:1276121]	protein_coding	7	127503254	127509393	+	3695	0.233637	1.1758	0.124649	0.756627	36.6034	28.8656	32.3598	30.6341	40.9218	43.4185
ENSMUSG00000031951	Tmem231	transmembrane protein 231 [Source:MGI Symbol;Acc:MGI:2685024]	protein_coding	8	112638643	112660513	-	5372	0.319448	1.24785	0.125051	0.756627	2.51529	2.84082	2.26122	3.01717	3.51839	2.95027
ENSMUSG00000052934	Fbxo31	F-box protein 31 [Source:MGI Symbol;Acc:MGI:1354708]	protein_coding	8	122276179	122305545	-	5482	0.31395	1.24311	0.125364	0.756627	5.09319	3.04384	4.49296	4.89956	4.93905	5.87541
ENSMUSG00000022174	Dad1	defender against cell death 1 [Source:MGI Symbol;Acc:MGI:101912]	protein_coding	14	54472936	54491561	-	3916	0.229766	1.17264	0.125016	0.756627	35.2082	39.2917	27.1743	42.7582	36.3411	40.0413
ENSMUSG00000019505	Ubb	ubiquitin B [Source:MGI Symbol;Acc:MGI:98888]	protein_coding	11	62441997	62444039	+	1675	0.197187	1.14646	0.125063	0.756627	646.618	496.097	557.275	575.657	661.503	710.567
ENSMUSG00000017119	Nbr1	NBR1, autophagy cargo receptor [Source:MGI Symbol;Acc:MGI:108498]	protein_coding	11	101442975	101472777	+	6871	-0.181508	0.881781	0.124766	0.756627	33.7482	35.9152	40.7514	32.1586	31.125	34.0265
ENSMUSG00000040482	Dxo	decapping exoribonuclease [Source:MGI Symbol;Acc:MGI:1890444]	protein_coding	17	35055995	35058209	+	1961	0.236855	1.17842	0.125284	0.756627	24.884	19.5837	21.4093	24.1887	24.7795	28.626
ENSMUSG00000050188	Lsm10	U7 snRNP-specific Sm-like protein LSM10 [Source:MGI Symbol;Acc:MGI:2151045]	protein_coding	4	125990416	125992377	+	943	0.335253	1.2616	0.125491	0.756766	19.0826	13.9603	14.1875	16.276	21.4303	21.8489
ENSMUSG00000026019	Wdr12	WD repeat domain 12 [Source:MGI Symbol;Acc:MGI:1927241]	protein_coding	1	60108944	60137804	-	11955	-0.289133	0.818394	0.12631	0.757285	1.96053	2.525	2.0228	1.53285	1.90376	1.87738
ENSMUSG00000025958	Creb1	cAMP responsive element binding protein 1 [Source:MGI Symbol;Acc:MGI:88494]	protein_coding	1	64571804	64643707	+	13742	-0.219455	0.85889	0.127079	0.757285	5.20063	5.73569	5.71513	4.11129	5.41118	4.77324
ENSMUSG00000028354	Fmn2	formin 2 [Source:MGI Symbol;Acc:MGI:1859252]	protein_coding	1	174329391	174650295	+	7960	-0.210869	0.864017	0.126502	0.757285	7.68303	8.02694	9.21249	6.9065	7.54243	7.08433
ENSMUSG00000026787	Gad2	glutamic acid decarboxylase 2 [Source:MGI Symbol;Acc:MGI:95634]	protein_coding	2	22512217	22583886	+	5876	0.277132	1.21178	0.12687	0.757285	4.40293	4.16686	5.93506	6.38368	5.79879	5.42054
ENSMUSG00000028049	Scamp3	secretory carrier membrane protein 3 [Source:MGI Symbol;Acc:MGI:1346346]	protein_coding	3	89084780	89090072	+	2270	0.221566	1.166	0.126841	0.757285	35.9406	26.3743	32.5758	39.14	35.9271	35.5851
ENSMUSG00000007880	Arid1a	AT rich interactive domain 1A (SWI-like) [Source:MGI Symbol;Acc:MGI:1935147]	protein_coding	4	133406319	133484080	-	11476	-0.233349	0.850658	0.126631	0.757285	17.2596	16.3742	24.7892	16.3719	15.9341	17.3566
ENSMUSG00000028678	Kif2c	kinesin family member 2C [Source:MGI Symbol;Acc:MGI:1921054]	protein_coding	4	117016836	117039836	-	4363	0.214833	1.16057	0.127088	0.757285	14.3107	14.7023	14.3955	14.511	17.0584	18.7604
ENSMUSG00000056698	Elmod3	ELMO/CED-12 domain containing 3 [Source:MGI Symbol;Acc:MGI:2445168]	protein_coding	6	72542905	72575396	-	3560	0.319919	1.24826	0.126197	0.757285	3.34584	3.79213	3.42788	3.93964	4.75808	4.46629
ENSMUSG00000039960	Rhou	ras homolog family member U [Source:MGI Symbol;Acc:MGI:1916831]	protein_coding	8	124380668	124390623	+	3806	-0.461162	0.726401	0.126943	0.757285	4.42516	4.45031	4.89772	1.52962	4.38181	4.08358
ENSMUSG00000035164	Zc3h12c	zinc finger CCCH type containing 12C [Source:MGI Symbol;Acc:MGI:3026959]	protein_coding	9	52022644	52079872	-	6845	-0.273613	0.827245	0.125721	0.757285	3.90126	5.14498	5.56919	3.86595	4.04156	4.17518
ENSMUSG00000056267	Cep70	centrosomal protein 70 [Source:MGI Symbol;Acc:MGI:1915371]	protein_coding	9	99125420	99182457	+	4806	0.280672	1.21476	0.126694	0.757285	5.54309	6.62991	5.55588	8.5345	7.049	5.93591
ENSMUSG00000039976	Tbc1d16	TBC1 domain family, member 16 [Source:MGI Symbol;Acc:MGI:2652878]	protein_coding	11	119033871	119119325	-	7119	-0.214794	0.861669	0.127122	0.757285	32.1228	30.2471	42.8466	28.808	30.004	31.7927
ENSMUSG00000033075	Senp1	SUMO1/sentrin specific peptidase 1 [Source:MGI Symbol;Acc:MGI:2445054]	protein_coding	15	97936625	97991625	-	11873	0.215409	1.16103	0.126475	0.757285	6.47236	6.72333	7.53416	6.82568	8.62607	8.60774
ENSMUSG00000033618	Map3k13	mitogen-activated protein kinase kinase kinase 13 [Source:MGI Symbol;Acc:MGI:2444243]	protein_coding	16	21613096	21752189	+	8714	-0.298851	0.812899	0.126988	0.757285	2.02831	2.473	2.36401	2.05741	1.71119	1.80705
ENSMUSG00000045038	Prkce	protein kinase C, epsilon [Source:MGI Symbol;Acc:MGI:97599]	protein_coding	17	86475213	86965347	+	7261	-0.207937	0.865774	0.126136	0.757285	9.87788	11.6059	12.3891	9.56672	9.81775	9.92794
ENSMUSG00000071256	Zfp213	zinc finger protein 213 [Source:MGI Symbol;Acc:MGI:3053094]	protein_coding	17	23775741	23783212	-	2686	0.244593	1.18476	0.126308	0.757285	9.72739	10.3019	11.254	12.5859	11.6143	12.848
ENSMUSG00000041319	Thoc6	THO complex 6 [Source:MGI Symbol;Acc:MGI:2677480]	protein_coding	17	23887588	23892856	-	2026	0.311383	1.2409	0.126272	0.757285	8.69231	7.905	9.36653	13.1267	9.23227	9.89198
ENSMUSG00000038555	Reep2	receptor accessory protein 2 [Source:MGI Symbol;Acc:MGI:2385070]	protein_coding	18	34973642	34980516	+	1926	0.209399	1.15621	0.126371	0.757285	58.0205	44.973	60.2797	63.2021	61.4956	64.0527
ENSMUSG00000004054	Map3k11	mitogen-activated protein kinase kinase kinase 11 [Source:MGI Symbol;Acc:MGI:1346880]	protein_coding	19	5738770	5752893	+	4393	-0.25071	0.840483	0.126269	0.757285	16.8369	14.3919	18.4513	11.6108	13.3094	16.8052
ENSMUSG00000043300	B3galnt1	UDP-GalNAc:betaGlcNAc beta 1,3-galactosaminyltransferase, polypeptide 1 [Source:MGI Symbol;Acc:MGI:1349405]	protein_coding	3	69481491	69506293	-	2028	0.230248	1.17304	0.127236	0.757476	19.0411	19.4743	18.4386	24.7596	20.1878	21.8064
ENSMUSG00000040843	Tiprl	TIP41, TOR signalling pathway regulator-like (S. cerevisiae) [Source:MGI Symbol;Acc:MGI:1915087]	protein_coding	1	165039855	165064565	-	5473	-0.271206	0.828626	0.127923	0.758616	7.0556	7.92087	6.64824	4.67795	6.56038	6.65106
ENSMUSG00000025533	Asl	argininosuccinate lyase [Source:MGI Symbol;Acc:MGI:88084]	protein_coding	5	130040099	130058088	-	4831	0.252144	1.19098	0.127842	0.758616	5.22277	4.96406	5.39967	6.76488	5.72645	6.07451
ENSMUSG00000033916	Chmp2a	charged multivesicular body protein 2A [Source:MGI Symbol;Acc:MGI:1916203]	protein_coding	7	12765937	12768734	-	1162	0.192463	1.14271	0.127946	0.758616	81.5087	81.9747	70.7676	87.0505	92.8666	87.5555
ENSMUSG00000001366	Fbxo9	f-box protein 9 [Source:MGI Symbol;Acc:MGI:1918788]	protein_coding	9	77988781	78016347	-	3103	0.286451	1.21964	0.127984	0.758616	11.3301	7.02586	10.6075	11.79	11.3814	12.1923
ENSMUSG00000021585	Cast	calpastatin [Source:MGI Symbol;Acc:MGI:1098236]	protein_coding	13	74840487	74956929	-	11470	0.270247	1.20601	0.12777	0.758616	2.33934	2.16389	2.4646	3.20687	2.87945	2.32672
ENSMUSG00000003527	Ess2	ess-2 splicing factor [Source:MGI Symbol;Acc:MGI:107854]	protein_coding	16	17718573	17729212	-	4231	0.253179	1.19183	0.127802	0.758616	7.09859	5.92565	6.5094	8.13075	6.94041	8.20471
ENSMUSG00000024990	Rbp4	retinol binding protein 4, plasma [Source:MGI Symbol;Acc:MGI:97879]	protein_coding	19	38105077	38113729	-	1343	0.289439	1.22216	0.127998	0.758616	15.8785	13.1739	12.4627	16.4528	18.6024	15.684
ENSMUSG00000071076	Jund	jun D proto-oncogene [Source:MGI Symbol;Acc:MGI:96648]	protein_coding	8	71151599	71153265	+	1667	-0.218151	0.859667	0.128192	0.7588	32.8453	29.0737	32.4385	25.1608	29.3459	26.6208
ENSMUSG00000052105	Mtcl1	microtubule crosslinking factor 1 [Source:MGI Symbol;Acc:MGI:1915867]	protein_coding	17	66643977	66756745	-	9226	-0.231128	0.851969	0.128136	0.7588	20.8858	17.5863	26.3751	18.8946	16.3324	19.9769
ENSMUSG00000041762	Gpr155	G protein-coupled receptor 155 [Source:MGI Symbol;Acc:MGI:1915776]	protein_coding	2	73171850	73216916	-	6679	-0.30132	0.81151	0.128512	0.759129	2.85724	2.44811	2.79933	2.40694	2.13465	2.04379
ENSMUSG00000028825	Rhd	Rh blood group, D antigen [Source:MGI Symbol;Acc:MGI:1202882]	protein_coding	4	134591847	134623483	+	1594	0.386004	1.30677	0.128573	0.759129	8.67776	8.62707	7.16408	14.8167	8.08276	9.04477
ENSMUSG00000028637	Ccdc30	coiled-coil domain containing 30 [Source:MGI Symbol;Acc:MGI:1920582]	protein_coding	4	119179663	119272718	-	12386	0.267816	1.20398	0.128348	0.759129	1.50454	1.54352	1.53662	1.79999	1.94312	1.7749
ENSMUSG00000034674	Tdg	thymine DNA glycosylase [Source:MGI Symbol;Acc:MGI:108247]	protein_coding	10	82465662	82486633	+	5374	-0.19571	0.873143	0.128541	0.759129	16.5399	15.1818	16.0622	12.9382	15.1149	13.6613
ENSMUSG00000071553	Cpa2	carboxypeptidase A2, pancreatic [Source:MGI Symbol;Acc:MGI:3617840]	protein_coding	6	30541581	30564475	+	3212	0.235863	1.17761	0.128746	0.759428	8.61292	8.43208	8.67905	10.4013	9.93633	9.94812
ENSMUSG00000030714	Sgf29	SAGA complex associated factor 29 [Source:MGI Symbol;Acc:MGI:1922815]	protein_coding	7	126248481	126272097	+	1802	0.332122	1.25886	0.128787	0.759428	12.7224	7.39861	11.4628	13.7305	14.5536	11.5756
ENSMUSG00000048047	Zbtb33	zinc finger and BTB domain containing 33 [Source:MGI Symbol;Acc:MGI:1927290]	protein_coding	X	37278670	37285923	+	5122	-0.305335	0.809254	0.129125	0.760233	4.62598	7.61239	5.96721	4.37855	5.14573	5.18041
ENSMUSG00000053604	Rpia	ribose 5-phosphate isomerase A [Source:MGI Symbol;Acc:MGI:103254]	protein_coding	6	70742704	70769216	-	5359	0.248638	1.18808	0.129073	0.760233	7.94657	5.7893	6.51808	7.57975	8.55492	7.93736
ENSMUSG00000090266	Mettl23	methyltransferase like 23 [Source:MGI Symbol;Acc:MGI:1921569]	protein_coding	11	116734104	116745089	+	2697	-0.444497	0.73484	0.129169	0.760233	4.25025	8.33224	3.96434	4.88138	3.46766	3.77232
ENSMUSG00000032908	Sgpp2	sphingosine-1-phosphate phosphatase 2 [Source:MGI Symbol;Acc:MGI:3589109]	protein_coding	1	78286982	78396926	+	4002	-0.279915	0.82364	0.130651	0.760304	6.41666	5.36378	5.37122	4.56249	4.41234	5.13553
ENSMUSG00000026473	Glul	glutamate-ammonia ligase (glutamine synthetase) [Source:MGI Symbol;Acc:MGI:95739]	protein_coding	1	153775690	153785469	+	3782	0.182445	1.13481	0.131004	0.760304	115.649	90.5909	108.818	112.686	121.083	123.528
ENSMUSG00000046404	Yod1	YOD1 deubiquitinase [Source:MGI Symbol;Acc:MGI:2442596]	protein_coding	1	130645064	130652095	+	6128	-0.279045	0.824136	0.131525	0.760304	3.90836	4.21444	4.13807	3.96203	3.0203	3.12025
ENSMUSG00000026893	Gca	grancalcin [Source:MGI Symbol;Acc:MGI:1918521]	protein_coding	2	62494629	62524453	+	3409	-0.317474	0.802474	0.132766	0.760304	4.15152	4.62422	4.02307	3.29907	3.54917	3.40436
ENSMUSG00000033411	Ctdspl2	CTD (carboxy-terminal domain, RNA polymerase II, polypeptide A) small phosphatase like 2 [Source:MGI Symbol;Acc:MGI:1196405]	protein_coding	2	121786482	121844123	+	9251	-0.251688	0.839913	0.130258	0.760304	4.02881	4.64982	4.88924	3.36823	4.41848	3.60879
ENSMUSG00000055485	Soga1	suppressor of glucose, autophagy associated 1 [Source:MGI Symbol;Acc:MGI:2444575]	protein_coding	2	156857719	156921174	-	7984	-0.527067	0.693964	0.131564	0.760304	18.0951	22.7271	33.9978	22.5382	14.4415	14.8753
ENSMUSG00000027099	Mtx2	metaxin 2 [Source:MGI Symbol;Acc:MGI:1859652]	protein_coding	2	74656147	74708775	+	3675	-0.345768	0.786889	0.129557	0.760304	8.36423	14.8536	8.02734	9.6489	7.34978	7.55404
ENSMUSG00000027164	Traf6	TNF receptor-associated factor 6 [Source:MGI Symbol;Acc:MGI:108072]	protein_coding	2	101508774	101532014	+	7883	-0.185533	0.879324	0.129409	0.760304	12.0392	11.4772	12.3702	10.3644	11.084	10.1044
ENSMUSG00000039205	Ciz1	CDKN1A interacting zinc finger protein 1 [Source:MGI Symbol;Acc:MGI:1920234]	protein_coding	2	32242339	32270982	+	8604	0.249956	1.18917	0.1331	0.760304	4.86021	4.10289	5.72533	6.58947	5.38924	5.50234
ENSMUSG00000074582	Arfgef2	ADP-ribosylation factor guanine nucleotide-exchange factor 2 (brefeldin A-inhibited) [Source:MGI Symbol;Acc:MGI:2139354]	protein_coding	2	166647508	166739972	+	8770	-0.183223	0.880733	0.131208	0.760304	24.6005	27.8898	29.7508	25.8439	22.9312	23.6214
ENSMUSG00000026873	Phf19	PHD finger protein 19 [Source:MGI Symbol;Acc:MGI:1921266]	protein_coding	2	34783769	34804038	-	5039	0.272216	1.20766	0.131162	0.760304	3.9905	3.92713	4.24363	5.56662	4.52963	4.59611
ENSMUSG00000027428	Rbbp9	retinoblastoma binding protein 9, serine hydrolase [Source:MGI Symbol;Acc:MGI:1347074]	protein_coding	2	144384185	144392789	-	2362	0.301658	1.23256	0.13297	0.760304	9.65189	7.91649	7.32314	12.2117	9.10957	9.35062
ENSMUSG00000035236	Scai	suppressor of cancer cell invasion [Source:MGI Symbol;Acc:MGI:2443716]	protein_coding	2	38956226	39080746	-	12341	-0.289864	0.817979	0.132677	0.760304	2.5219	3.53314	2.76239	2.72859	2.55434	1.92637
ENSMUSG00000016409	Nkap	NFKB activating protein [Source:MGI Symbol;Acc:MGI:1914300]	protein_coding	X	36390448	36414399	+	4326	0.252951	1.19164	0.132397	0.760304	4.95907	5.52416	5.33125	6.54527	6.31934	5.96817
ENSMUSG00000028015	Ctso	cathepsin O [Source:MGI Symbol;Acc:MGI:2139628]	protein_coding	3	81839908	81864032	+	5123	0.213003	1.1591	0.129474	0.760304	10.9752	9.60775	9.33151	11.3768	12.2299	11.0574
ENSMUSG00000059921	Unc5c	unc-5 netrin receptor C [Source:MGI Symbol;Acc:MGI:1095412]	protein_coding	3	141170977	141540685	+	19135	-0.283428	0.821636	0.131784	0.760304	2.33263	3.66341	2.98979	2.86267	2.49503	2.02257
ENSMUSG00000029047	Pex10	peroxisomal biogenesis factor 10 [Source:MGI Symbol;Acc:MGI:2684988]	protein_coding	4	155151473	155156890	+	3298	0.277429	1.21203	0.129919	0.760304	7.72813	5.61888	7.23065	8.82617	7.69419	8.44856
ENSMUSG00000028837	Psmb2	proteasome (prosome, macropain) subunit, beta type 2 [Source:MGI Symbol;Acc:MGI:1347045]	protein_coding	4	126571423	126603507	+	1204	0.213097	1.15917	0.13055	0.760304	82.7609	86.6367	71.135	105.718	85.4445	87.4312
ENSMUSG00000029676	Pot1a	protection of telomeres 1A [Source:MGI Symbol;Acc:MGI:2141503]	protein_coding	6	25743736	25809245	-	8669	0.243236	1.18364	0.130835	0.760304	3.70832	4.23656	4.13266	5.08248	5.10742	4.10466
ENSMUSG00000037172	Dennd11	DENN domain containing 11 [Source:MGI Symbol;Acc:MGI:2444256]	protein_coding	6	40378309	40413069	-	7811	-0.192244	0.875243	0.132593	0.760304	22.5787	24.2718	26.5092	23.5879	19.0483	21.5341
ENSMUSG00000055850	Rnf181	ring finger protein 181 [Source:MGI Symbol;Acc:MGI:1913760]	protein_coding	6	72336697	72343939	-	2860	0.18631	1.13785	0.132766	0.760304	38.0649	34.0095	32.7844	38.1439	41.6414	39.4702
ENSMUSG00000056215	Lrguk	leucine-rich repeats and guanylate kinase domain containing [Source:MGI Symbol;Acc:MGI:1921604]	protein_coding	6	34006379	34110969	+	12075	-0.35221	0.783383	0.131308	0.760304	1.12432	1.29162	1.78017	1.25464	1.05616	0.982285
ENSMUSG00000037541	Shank2	SH3 and multiple ankyrin repeat domains 2 [Source:MGI Symbol;Acc:MGI:2671987]	protein_coding	7	143555665	143978231	+	11137	-0.277473	0.825035	0.131803	0.760304	4.70932	3.8624	6.59956	4.02152	4.05781	4.4391
ENSMUSG00000030406	Gipr	gastric inhibitory polypeptide receptor [Source:MGI Symbol;Acc:MGI:1352753]	protein_coding	7	18889986	18900052	-	3482	-0.242322	0.845384	0.130717	0.760304	36.0102	27.7898	33.8731	21.6594	31.9302	28.9544
ENSMUSG00000003423	Pih1d1	PIH1 domain containing 1 [Source:MGI Symbol;Acc:MGI:1916095]	protein_coding	7	44803727	44809489	+	2020	0.209365	1.15618	0.132817	0.760304	23.3963	21.7514	22.3913	24.4647	25.8041	27.7646
ENSMUSG00000020069	Hnrnph3	heterogeneous nuclear ribonucleoprotein H3 [Source:MGI Symbol;Acc:MGI:1926462]	protein_coding	10	62850443	62859996	-	3151	-0.244047	0.844373	0.132019	0.760304	20.0997	16.2593	16.4506	12.4292	16.7289	15.4139
ENSMUSG00000055435	Maf	avian musculoaponeurotic fibrosarcoma oncogene homolog [Source:MGI Symbol;Acc:MGI:96909]	protein_coding	8	116409681	116434533	-	8241	0.201919	1.15023	0.132834	0.760304	8.00386	8.59775	9.14289	8.99101	9.85652	10.745
ENSMUSG00000069920	B3gnt9	UDP-GlcNAc:betaGal beta-1,3-N-acetylglucosaminyltransferase 9 [Source:MGI Symbol;Acc:MGI:2142841]	protein_coding	8	105979270	105981785	-	2516	0.197807	1.14695	0.130161	0.760304	29.6013	27.3949	27.0324	34.1298	29.5291	32.6544
ENSMUSG00000021945	Zmym2	zinc finger, MYM-type 2 [Source:MGI Symbol;Acc:MGI:1923257]	protein_coding	14	57124110	57200158	+	7860	-0.187907	0.877879	0.132606	0.760304	10.6161	11.4255	11.6799	9.35949	10.0264	10.1991
ENSMUSG00000032602	Slc25a20	solute carrier family 25 (mitochondrial carnitine/acylcarnitine translocase), member 20 [Source:MGI Symbol;Acc:MGI:1928738]	protein_coding	9	108539287	108561840	+	4844	0.291474	1.22389	0.129536	0.760304	3.70166	3.82557	3.05083	4.0016	4.36094	4.54894
ENSMUSG00000032400	Zwilch	zwilch kinetochore protein [Source:MGI Symbol;Acc:MGI:1915264]	protein_coding	9	64044426	64080386	-	4283	0.204036	1.15192	0.129749	0.760304	10.9597	11.1397	11.7759	13.2065	13.1931	12.6172
ENSMUSG00000032615	Nt5m	5',3'-nucleotidase, mitochondrial [Source:MGI Symbol;Acc:MGI:1917127]	protein_coding	11	59730273	59771794	+	3361	0.272732	1.20809	0.131726	0.760304	6.78303	5.31397	6.76201	7.20415	7.49159	8.10766
ENSMUSG00000020538	Srebf1	sterol regulatory element binding transcription factor 1 [Source:MGI Symbol;Acc:MGI:107606]	protein_coding	11	60089915	60113407	-	5634	-0.18105	0.882061	0.132721	0.760304	63.2089	57.4485	69.2623	52.5938	53.3049	61.5156
ENSMUSG00000047126	Cltc	clathrin, heavy polypeptide (Hc) [Source:MGI Symbol;Acc:MGI:2388633]	protein_coding	11	86585177	86648391	-	8499	-0.172459	0.887329	0.132806	0.760304	80.9544	87.8664	98.138	83.8414	75.9275	76.9678
ENSMUSG00000038485	Socs7	suppressor of cytokine signaling 7 [Source:MGI Symbol;Acc:MGI:2651588]	protein_coding	11	97253261	97289368	+	7381	-0.235897	0.849157	0.132976	0.760304	10.0557	9.84944	14.0837	10.0027	9.34801	9.51025
ENSMUSG00000087060	Eldr	Egfr long non-coding downstream RNA [Source:MGI Symbol;Acc:MGI:1919985]	lncRNA	11	16884590	16901282	-	3660	0.356874	1.28065	0.132692	0.760304	4.68917	7.92689	4.06836	7.91705	6.64728	6.73291
ENSMUSG00000021376	Tpmt	thiopurine methyltransferase [Source:MGI Symbol;Acc:MGI:98812]	protein_coding	13	47175958	47198213	-	3682	0.402161	1.32149	0.130419	0.760304	2.76538	3.98531	2.28048	4.72544	4.10308	3.06863
ENSMUSG00000021559	Dapk1	death associated protein kinase 1 [Source:MGI Symbol;Acc:MGI:1916885]	protein_coding	13	60749761	60911005	+	9012	-0.245132	0.843739	0.131272	0.760304	4.56201	4.0567	5.23009	3.47958	4.21635	3.99382
ENSMUSG00000021244	Ylpm1	YLP motif containing 1 [Source:MGI Symbol;Acc:MGI:1926195]	protein_coding	12	85043095	85117289	+	9914	-0.219293	0.858986	0.133032	0.760304	8.24867	10.0817	11.592	8.86842	8.48348	8.34384
ENSMUSG00000045665	Mfsd5	major facilitator superfamily domain containing 5 [Source:MGI Symbol;Acc:MGI:2145901]	protein_coding	15	102187889	102190189	+	1754	0.235653	1.17744	0.132844	0.760304	27.0174	22.612	21.2232	25.346	27.7412	30.2555
ENSMUSG00000063358	Mapk1	mitogen-activated protein kinase 1 [Source:MGI Symbol;Acc:MGI:1346858]	protein_coding	16	16801246	16865317	+	7110	-0.155202	0.898006	0.130617	0.760304	50.5734	50.3106	51.5062	45.0904	47.013	44.6826
ENSMUSG00000022505	Emp2	epithelial membrane protein 2 [Source:MGI Symbol;Acc:MGI:1098726]	protein_coding	16	10099613	10131832	-	8644	0.292565	1.22482	0.13025	0.760304	2.53369	2.23111	2.25363	3.37516	2.3606	2.85673
ENSMUSG00000036820	Amdhd2	amidohydrolase domain containing 2 [Source:MGI Symbol;Acc:MGI:2443978]	protein_coding	17	24374807	24382740	-	3659	0.238163	1.17949	0.131022	0.760304	11.4461	8.91446	9.76061	11.5353	11.2248	12.7569
ENSMUSG00000025731	Mettl26	methyltransferase like 26 [Source:MGI Symbol;Acc:MGI:1915597]	protein_coding	17	26094048	26096143	+	1766	0.23947	1.18056	0.132598	0.760304	18.965	17.188	15.7221	19.5172	19.9609	21.6834
ENSMUSG00000040658	Dnph1	2'-deoxynucleoside 5'-phosphate N-hydrolase 1 [Source:MGI Symbol;Acc:MGI:3039376]	protein_coding	17	46807637	46810550	+	1190	0.242397	1.18296	0.130143	0.760304	46.2262	37.134	39.1847	40.1384	52.2655	52.5002
ENSMUSG00000024769	Cdc42bpg	CDC42 binding protein kinase gamma (DMPK-like) [Source:MGI Symbol;Acc:MGI:2652845]	protein_coding	19	6356486	6375682	+	6099	-0.227254	0.854259	0.130253	0.760304	11.5288	11.2186	14.7586	10.4566	9.88676	11.6853
ENSMUSG00000024735	Prpf19	pre-mRNA processing factor 19 [Source:MGI Symbol;Acc:MGI:106247]	protein_coding	19	10872595	10886923	+	7278	0.172399	1.12693	0.130785	0.760304	32.5473	28.319	30.1504	31.9327	35.3602	35.2286
ENSMUSG00000039126	Prune2	prune homolog 2 [Source:MGI Symbol;Acc:MGI:1925004]	protein_coding	19	16933482	17201296	+	20297	-0.207466	0.866057	0.129602	0.760304	5.38572	5.75063	6.97486	4.8011	5.48415	5.39541
ENSMUSG00000026670	Uap1	UDP-N-acetylglucosamine pyrophosphorylase 1 [Source:MGI Symbol;Acc:MGI:1334459]	protein_coding	1	169969507	170002526	-	4011	0.205824	1.15335	0.133242	0.76065	13.6507	14.6964	12.6443	15.4051	16.5662	15.2573
ENSMUSG00000026000	Lancl1	LanC (bacterial lantibiotic synthetase component C)-like 1 [Source:MGI Symbol;Acc:MGI:1336997]	protein_coding	1	67039676	67078031	-	6863	0.181326	1.13393	0.133456	0.760947	13.362	12.6454	12.455	13.8327	14.9994	14.7573
ENSMUSG00000035125	Gcfc2	GC-rich sequence DNA binding factor 2 [Source:MGI Symbol;Acc:MGI:2141656]	protein_coding	6	81900650	81936896	+	7846	0.338426	1.26438	0.133458	0.760947	2.56285	2.38322	2.67548	4.39298	2.83408	2.41748
ENSMUSG00000025980	Hspd1	heat shock protein 1 (chaperonin) [Source:MGI Symbol;Acc:MGI:96242]	protein_coding	1	55116994	55127402	-	2642	-0.167701	0.89026	0.133805	0.761063	131.737	132.251	115.198	110.828	115.058	111.539
ENSMUSG00000004031	Brinp2	bone morphogenic protein/retinoic acid inducible neural-specific 2 [Source:MGI Symbol;Acc:MGI:2443333]	protein_coding	1	158072839	158183896	-	8767	0.244343	1.18455	0.133738	0.761063	5.1862	3.8927	5.09531	4.9502	5.86345	5.98319
ENSMUSG00000051403	Ppp1r37	protein phosphatase 1, regulatory subunit 37 [Source:MGI Symbol;Acc:MGI:2687042]	protein_coding	7	19264725	19297001	-	4110	0.210239	1.15688	0.133671	0.761063	28.3266	20.7281	27.3353	30.3417	28.8972	29.1203
ENSMUSG00000025245	Lztfl1	leucine zipper transcription factor-like 1 [Source:MGI Symbol;Acc:MGI:1934860]	protein_coding	9	123523481	123546762	-	11152	-0.295687	0.814684	0.133784	0.761063	1.71696	2.01507	1.66148	1.54238	1.55995	1.28822
ENSMUSG00000058230	Arhgap35	Rho GTPase activating protein 35 [Source:MGI Symbol;Acc:MGI:1929494]	protein_coding	7	16227644	16348918	-	9147	-0.202212	0.869217	0.134056	0.761093	20.6531	20.69	26.8355	21.1769	19.4836	18.5733
ENSMUSG00000020170	Frs2	fibroblast growth factor receptor substrate 2 [Source:MGI Symbol;Acc:MGI:1100860]	protein_coding	10	116905332	116984439	-	8747	-0.208837	0.865235	0.134053	0.761093	6.2816	6.37486	7.35965	5.98257	5.69741	5.64033
ENSMUSG00000021665	Hexb	hexosaminidase B [Source:MGI Symbol;Acc:MGI:96074]	protein_coding	13	97312839	97334865	-	1906	0.309364	1.23916	0.134025	0.761093	6.71969	8.27071	6.93119	9.85747	9.02432	8.23478
ENSMUSG00000034949	Zfr2	zinc finger RNA binding protein 2 [Source:MGI Symbol;Acc:MGI:2143792]	protein_coding	10	81068989	81087957	+	7483	-0.314784	0.803971	0.134244	0.761328	4.1249	2.61089	4.39866	3.15619	3.1551	2.65773
ENSMUSG00000031728	Zfp821	zinc finger protein 821 [Source:MGI Symbol;Acc:MGI:1923121]	protein_coding	8	110432178	110451564	+	6649	0.23441	1.17643	0.134261	0.761328	4.33409	3.90943	4.24319	4.756	4.92791	5.00566
ENSMUSG00000028822	Tmem50a	transmembrane protein 50A [Source:MGI Symbol;Acc:MGI:1919067]	protein_coding	4	134625160	134642335	-	1270	0.206001	1.15349	0.134486	0.761677	64.4925	60.4783	55.8459	61.3116	70.4988	76.5673
ENSMUSG00000022840	Adcy5	adenylate cyclase 5 [Source:MGI Symbol;Acc:MGI:99673]	protein_coding	16	34975247	35126108	+	7184	-0.270982	0.828755	0.134425	0.761677	3.58345	2.96466	3.8259	2.69818	2.96779	2.93914
ENSMUSG00000040648	Ppip5k2	diphosphoinositol pentakisphosphate kinase 2 [Source:MGI Symbol;Acc:MGI:2142810]	protein_coding	1	97633773	97698136	-	14381	-0.226595	0.85465	0.134581	0.761752	3.98989	5.36422	4.76443	4.09882	4.23847	3.72215
ENSMUSG00000072964	Bhlhb9	basic helix-loop-helix domain containing, class B9 [Source:MGI Symbol;Acc:MGI:1917487]	protein_coding	X	134698343	134791830	+	4800	-0.19974	0.870708	0.134754	0.762269	18.251	21.8187	19.0326	15.8499	18.1759	17.3933
ENSMUSG00000032633	Flcn	folliculin [Source:MGI Symbol;Acc:MGI:2442184]	protein_coding	11	59682234	59700842	-	4322	0.224105	1.16805	0.134956	0.762948	16.6246	13.3867	14.4673	14.6946	18.5973	18.6427
ENSMUSG00000021866	Anxa11	annexin A11 [Source:MGI Symbol;Acc:MGI:108481]	protein_coding	14	25842580	25887228	+	4135	0.341934	1.26745	0.135094	0.763267	3.36067	2.57535	3.3438	4.81572	3.3847	3.58558
ENSMUSG00000045838	Ccdc9b	coiled-coil domain containing 9B [Source:MGI Symbol;Acc:MGI:2685199]	protein_coding	2	118584639	118593142	-	4779	-0.233143	0.85078	0.135306	0.764001	9.56761	8.15875	9.62838	6.85233	8.1152	8.30159
ENSMUSG00000026927	Entr1	endosome associated trafficking regulator 1 [Source:MGI Symbol;Acc:MGI:1915362]	protein_coding	2	26272814	26279328	-	3587	0.225668	1.16932	0.135485	0.764211	16.9068	13.044	15.2937	15.7321	17.8498	19.3128
ENSMUSG00000015176	Nolc1	nucleolar and coiled-body phosphoprotein 1 [Source:MGI Symbol;Acc:MGI:1918019]	protein_coding	19	46064302	46073969	+	3971	-0.184278	0.880089	0.135508	0.764211	27.8506	31.9694	27.8552	26.0893	25.2478	25.7623
ENSMUSG00000020331	Hcn2	hyperpolarization-activated, cyclic nucleotide-gated K+ 2 [Source:MGI Symbol;Acc:MGI:1298210]	protein_coding	10	79552468	79571942	+	3195	0.223097	1.16724	0.135897	0.765822	28.7422	21.7041	31.7297	30.6658	32.0965	33.1555
ENSMUSG00000024622	Hmgxb3	HMG box domain containing 3 [Source:MGI Symbol;Acc:MGI:2441817]	protein_coding	18	61264349	61310122	-	10865	-0.223011	0.856776	0.135958	0.765822	4.47357	4.69226	5.621	4.35967	3.95474	4.3526
ENSMUSG00000059878	Zfp422	zinc finger protein 422 [Source:MGI Symbol;Acc:MGI:1914505]	protein_coding	6	116600977	116605960	-	3625	-0.258066	0.836208	0.136122	0.765995	12.3131	11.0105	10.5162	7.64674	11.0595	9.57631
ENSMUSG00000022016	Akap11	A kinase (PRKA) anchor protein 11 [Source:MGI Symbol;Acc:MGI:2684060]	protein_coding	14	78729686	78774248	-	11015	-0.193077	0.874738	0.136235	0.765995	16.6623	19.1377	21.7509	17.8018	16.5476	15.9712
ENSMUSG00000034371	Tkfc	triokinase, FMN cyclase [Source:MGI Symbol;Acc:MGI:2385084]	protein_coding	19	10565155	10583018	-	4617	0.254678	1.19307	0.136167	0.765995	7.85052	5.79347	8.07482	9.32806	8.13081	8.48214
ENSMUSG00000036478	Btg1	BTG anti-proliferation factor 1 [Source:MGI Symbol;Acc:MGI:88215]	protein_coding	10	96452868	96458671	+	5276	0.226146	1.16971	0.136636	0.767685	17.806	15.6704	15.4163	15.3102	19.9326	21.9095
ENSMUSG00000019971	Cep290	centrosomal protein 290 [Source:MGI Symbol;Acc:MGI:2384917]	protein_coding	10	100323420	100410702	+	11617	-0.242054	0.845541	0.137121	0.767685	3.24135	3.76055	4.3946	3.377	3.26525	2.99702
ENSMUSG00000048696	Mex3d	mex3 RNA binding family member D [Source:MGI Symbol;Acc:MGI:2681847]	protein_coding	10	80216189	80223493	-	3266	0.326197	1.2537	0.137049	0.767685	5.13721	4.26187	4.59343	4.3753	6.488	6.66853
ENSMUSG00000026317	Cln8	CLN8 transmembrane ER and ERGIC protein [Source:MGI Symbol;Acc:MGI:1349447]	protein_coding	8	14931335	14951720	+	7606	-0.241808	0.845685	0.137092	0.767685	3.94032	3.74827	3.62835	3.2791	3.11268	3.17265
ENSMUSG00000031828	Klhl36	kelch-like 36 [Source:MGI Symbol;Acc:MGI:2385305]	protein_coding	8	120589005	120603734	+	2339	0.333904	1.26042	0.137125	0.767685	6.65301	4.55283	6.82077	8.08921	6.43101	8.24039
ENSMUSG00000036291	Ap5m1	adaptor-related protein complex 5, mu 1 subunit [Source:MGI Symbol;Acc:MGI:1921635]	protein_coding	14	49303554	49331691	+	11392	-0.237214	0.848382	0.137196	0.767685	3.09175	3.99676	3.65588	2.91524	3.03695	3.15046
ENSMUSG00000040667	Nup88	nucleoporin 88 [Source:MGI Symbol;Acc:MGI:104900]	protein_coding	11	70833884	70860799	-	8144	0.175558	1.1294	0.136882	0.767685	16.9926	15.6191	18.0293	17.9769	19.5062	19.6931
ENSMUSG00000022255	Mtdh	metadherin [Source:MGI Symbol;Acc:MGI:1914404]	protein_coding	15	34082840	34145770	+	15347	0.196423	1.14585	0.136709	0.767685	6.76814	7.26668	6.53267	8.80243	7.6962	7.05568
ENSMUSG00000040616	Tmem51	transmembrane protein 51 [Source:MGI Symbol;Acc:MGI:2384874]	protein_coding	4	141758303	141811615	-	1875	0.209643	1.1564	0.137749	0.768012	33.7099	32.2882	30.482	33.0957	36.6592	41.691
ENSMUSG00000000916	Nsun5	NOL1/NOP2/Sun domain family, member 5 [Source:MGI Symbol;Acc:MGI:2140844]	protein_coding	5	135398807	135405659	+	4317	0.301178	1.23215	0.137444	0.768012	3.51567	2.8164	3.7215	4.33685	4.01463	4.06208
ENSMUSG00000040102	Klhl42	kelch-like 42 [Source:MGI Symbol;Acc:MGI:2444786]	protein_coding	6	146992877	147014276	+	6449	-0.218647	0.859371	0.137649	0.768012	8.51995	7.26821	9.18358	7.42705	6.78446	7.2538
ENSMUSG00000025790	Slco3a1	solute carrier organic anion transporter family, member 3a1 [Source:MGI Symbol;Acc:MGI:1351867]	protein_coding	7	73925167	74204528	-	8474	-0.226836	0.854507	0.137717	0.768012	5.25972	5.31366	5.83959	4.06742	4.86221	5.08599
ENSMUSG00000043881	Kbtbd7	kelch repeat and BTB (POZ) domain containing 7 [Source:MGI Symbol;Acc:MGI:2685141]	protein_coding	14	79663951	79668476	+	4526	0.235899	1.17764	0.13754	0.768012	6.8057	5.70616	6.38195	7.16229	7.45619	7.63605
ENSMUSG00000102918	Pcdhgc3	protocadherin gamma subfamily C, 3 [Source:MGI Symbol;Acc:MGI:1935201]	protein_coding	18	37939417	37974926	+	5499	0.346732	1.27168	0.137358	0.768012	3.36555	3.3394	5.80243	6.43636	4.3648	5.12277
ENSMUSG00000032411	Tfdp2	transcription factor Dp 2 [Source:MGI Symbol;Acc:MGI:107167]	protein_coding	9	96078328	96205699	+	14029	-0.188674	0.877412	0.137927	0.768543	6.15326	7.00501	6.97482	5.72482	6.20021	5.73243
ENSMUSG00000026895	Ndufa8	NADH:ubiquinone oxidoreductase subunit A8 [Source:MGI Symbol;Acc:MGI:1915625]	protein_coding	2	35926338	35939418	-	861	0.201975	1.15027	0.138679	0.768763	90.0706	76.0599	79.9038	103.345	90.543	89.0686
ENSMUSG00000027998	Plrg1	pleiotropic regulator 1 [Source:MGI Symbol;Acc:MGI:1858197]	protein_coding	3	82962829	82979662	+	2816	0.193799	1.14377	0.138239	0.768763	29.9044	25.7865	25.2657	30.0945	30.2153	32.2257
ENSMUSG00000029687	Ezh2	enhancer of zeste 2 polycomb repressive complex 2 subunit [Source:MGI Symbol;Acc:MGI:107940]	protein_coding	6	47507073	47572275	-	6678	0.180918	1.1336	0.138401	0.768763	15.8323	16.5869	14.9879	19.1197	17.2267	17.3557
ENSMUSG00000019841	Rev3l	REV3 like, DNA directed polymerase zeta catalytic subunit [Source:MGI Symbol;Acc:MGI:1337131]	protein_coding	10	39608114	39751207	+	13293	-0.218088	0.859704	0.138709	0.768763	11.1187	15.4607	14.8862	13.2183	11.0994	11.315
ENSMUSG00000043419	Rnf227	ring finger protein 227 [Source:MGI Symbol;Acc:MGI:1915359]	protein_coding	11	69231287	69233467	+	2081	0.209375	1.15619	0.138202	0.768763	20.3717	22.4032	21.8694	23.0799	25.6448	25.9435
ENSMUSG00000014606	Slc25a11	solute carrier family 25 (mitochondrial carrier oxoglutarate carrier), member 11 [Source:MGI Symbol;Acc:MGI:1915113]	protein_coding	11	70535022	70538305	-	2120	0.186618	1.13809	0.138369	0.768763	71.4393	65.024	58.6186	68.3717	76.7532	76.7604
ENSMUSG00000020585	Laptm4a	lysosomal-associated protein transmembrane 4A [Source:MGI Symbol;Acc:MGI:108017]	protein_coding	12	8971598	8988742	+	1839	0.185106	1.1369	0.138169	0.768763	158.408	178.052	138.317	187.173	179.523	172.864
ENSMUSG00000045316	Fahd1	fumarylacetoacetate hydrolase domain containing 1 [Source:MGI Symbol;Acc:MGI:1915886]	protein_coding	17	25067866	25069338	-	1473	-0.298209	0.813261	0.138703	0.768763	14.738	17.4191	12.5029	10.8239	11.9435	13.4321
ENSMUSG00000073542	Cep76	centrosomal protein 76 [Source:MGI Symbol;Acc:MGI:1923401]	protein_coding	18	67750870	67774406	-	3789	0.216892	1.16223	0.138642	0.768763	14.7547	15.5353	14.6113	20.0791	16.4839	15.598
ENSMUSG00000079470	Utp14b	UTP14B small subunit processome component [Source:MGI Symbol;Acc:MGI:2445092]	protein_coding	1	78635755	78649229	+	7679	-0.364001	0.777007	0.138958	0.769387	1.87638	2.30402	2.68993	2.30026	1.72891	1.31825
ENSMUSG00000026313	Hdac4	histone deacetylase 4 [Source:MGI Symbol;Acc:MGI:3036234]	protein_coding	1	91856501	92123421	-	15813	-0.26564	0.831829	0.139053	0.769387	3.65692	3.37779	5.54719	3.52682	3.56926	3.37215
ENSMUSG00000020536	Llgl1	LLGL1 scribble cell polarity complex component [Source:MGI Symbol;Acc:MGI:102682]	protein_coding	11	60590549	60605012	+	4862	0.199315	1.14815	0.139214	0.769387	11.9858	10.7961	12.9295	13.2802	13.8818	13.8486
ENSMUSG00000061666	Gdpd1	glycerophosphodiester phosphodiesterase domain containing 1 [Source:MGI Symbol;Acc:MGI:1913819]	protein_coding	11	86924693	86964888	-	2336	0.250312	1.18946	0.139221	0.769387	11.5686	9.94294	9.48945	12.6308	12.2346	11.9935
ENSMUSG00000021072	Tmx1	thioredoxin-related transmembrane protein 1 [Source:MGI Symbol;Acc:MGI:1919986]	protein_coding	12	70499869	70514814	+	3299	-0.204563	0.867801	0.139235	0.769387	56.0411	70.0495	50.6671	52.2591	49.8583	51.2029
ENSMUSG00000029406	Pitpnm2	phosphatidylinositol transfer protein, membrane-associated 2 [Source:MGI Symbol;Acc:MGI:1336192]	protein_coding	5	124256753	124387823	-	12843	-0.211436	0.863677	0.139368	0.769666	14.3255	12.3919	18.2104	12.8263	13.2502	12.7067
ENSMUSG00000070565	Rasal2	RAS protein activator like 2 [Source:MGI Symbol;Acc:MGI:2443881]	protein_coding	1	156962752	157240165	-	13740	-0.225099	0.855536	0.142529	0.769755	4.21331	5.01031	5.43485	4.733	3.96973	3.83626
ENSMUSG00000073481	Mtarc2	mitochondrial amidoxime reducing component 2 [Source:MGI Symbol;Acc:MGI:1914497]	protein_coding	1	184545265	184578648	-	6629	0.263071	1.20003	0.142307	0.769755	3.25555	3.22552	2.70222	3.70251	3.49251	3.8022
ENSMUSG00000025995	Wdr75	WD repeat domain 75 [Source:MGI Symbol;Acc:MGI:1920924]	protein_coding	1	45834326	45862779	+	4900	-0.232396	0.85122	0.141739	0.769755	10.0763	8.79579	8.04258	6.85864	7.99489	8.03399
ENSMUSG00000038990	Cables2	CDK5 and Abl enzyme substrate 2 [Source:MGI Symbol;Acc:MGI:2182335]	protein_coding	2	179900333	179915289	-	4597	0.210425	1.15703	0.140068	0.769755	9.72351	8.79185	9.44943	10.0019	11.4526	10.899
ENSMUSG00000026816	Gtf3c5	general transcription factor IIIC, polypeptide 5 [Source:MGI Symbol;Acc:MGI:1917489]	protein_coding	2	28456323	28473763	-	4560	0.202278	1.15051	0.142658	0.769755	11.4736	9.98488	11.478	12.0706	13.0371	12.7926
ENSMUSG00000040549	Ckap5	cytoskeleton associated protein 5 [Source:MGI Symbol;Acc:MGI:1923036]	protein_coding	2	91357107	91451009	+	9462	-0.172881	0.887069	0.141646	0.769755	28.9534	33.2586	35.7747	28.5055	28.9886	29.3882
ENSMUSG00000027340	Slc23a2	solute carrier family 23 (nucleobase transporters), member 2 [Source:MGI Symbol;Acc:MGI:1859682]	protein_coding	2	131894416	131987028	-	7951	0.188171	1.13932	0.142015	0.769755	14.3606	12.4548	15.9535	16.3581	16.3029	16.0623
ENSMUSG00000031232	Magt1	magnesium transporter 1 [Source:MGI Symbol;Acc:MGI:1914325]	protein_coding	X	105011690	105055512	-	4672	-0.18652	0.878722	0.141662	0.769755	47.0147	57.3783	49.4841	48.2719	45.8028	41.0907
ENSMUSG00000031168	Ebp	phenylalkylamine Ca2+ antagonist (emopamil) binding protein [Source:MGI Symbol;Acc:MGI:107822]	protein_coding	X	8051568	8059751	-	2310	0.242175	1.18277	0.142087	0.769755	21.069	18.4762	15.8241	20.8492	19.6202	24.9209
ENSMUSG00000079509	Zfx	zinc finger protein X-linked [Source:MGI Symbol;Acc:MGI:99211]	protein_coding	X	93118237	93167308	-	7755	-0.205689	0.867124	0.140563	0.769755	7.6962	7.38494	6.66252	6.5431	6.07201	6.22339
ENSMUSG00000039735	Fnbp1l	formin binding protein 1-like [Source:MGI Symbol;Acc:MGI:1925642]	protein_coding	3	122332368	122413364	-	12376	-0.260692	0.834688	0.143352	0.769755	2.09564	2.73044	2.73197	1.95111	2.30931	2.04485
ENSMUSG00000046722	Cdc42se1	CDC42 small effector 1 [Source:MGI Symbol;Acc:MGI:1889510]	protein_coding	3	95136043	95143720	+	3258	0.196711	1.14608	0.141374	0.769755	23.7639	19.3027	23.3844	25.9101	25.0722	25.1861
ENSMUSG00000027993	Trim2	tripartite motif-containing 2 [Source:MGI Symbol;Acc:MGI:1933163]	protein_coding	3	84067746	84214184	-	19751	0.224214	1.16814	0.141656	0.769755	2.17234	2.86989	2.6358	3.19543	2.82119	2.94312
ENSMUSG00000069114	Zbtb10	zinc finger and BTB domain containing 10 [Source:MGI Symbol;Acc:MGI:2139883]	protein_coding	3	9315662	9350393	+	7414	-0.271765	0.828306	0.140149	0.769755	3.16997	3.85664	4.15268	3.31941	3.22857	2.71694
ENSMUSG00000062127	Cttnbp2nl	CTTNBP2 N-terminal like [Source:MGI Symbol;Acc:MGI:1933137]	protein_coding	3	104909231	104960462	-	8138	-0.305788	0.809	0.140012	0.769755	2.0617	2.48317	2.31809	2.09736	1.90464	1.55173
ENSMUSG00000047213	Ythdf3	YTH N6-methyladenosine RNA binding protein 3 [Source:MGI Symbol;Acc:MGI:1918850]	protein_coding	3	16237376	16271201	+	5363	-0.176965	0.884562	0.141559	0.769755	23.5712	24.2969	21.2932	20.6746	20.4994	19.9621
ENSMUSG00000105850	Gm2861	predicted gene 2861 [Source:MGI Symbol;Acc:MGI:3781037]	lncRNA	5	97343445	97355823	+	666	-0.388879	0.763723	0.142425	0.769755	17.4039	30.5943	18.6594	19.7674	16.9884	14.048
ENSMUSG00000029147	Ppm1g	protein phosphatase 1G (formerly 2C), magnesium-dependent, gamma isoform [Source:MGI Symbol;Acc:MGI:106065]	protein_coding	5	31360008	31378031	-	4861	0.189894	1.14068	0.141413	0.769755	48.2431	36.2934	43.6333	47.2933	47.1164	51.7038
ENSMUSG00000029126	Nsg1	neuron specific gene family member 1 [Source:MGI Symbol;Acc:MGI:109149]	protein_coding	5	38294536	38317251	-	3215	-0.201208	0.869822	0.142064	0.769755	29.1012	32.2624	25.299	23.8903	25.3466	26.0636
ENSMUSG00000007987	Ift22	intraflagellar transport 22 [Source:MGI Symbol;Acc:MGI:1914536]	protein_coding	5	136937004	136944258	+	3608	0.200432	1.14904	0.141943	0.769755	12.7616	12.8984	12.1948	14.8705	14.1931	14.3967
ENSMUSG00000037221	Mospd3	motile sperm domain containing 3 [Source:MGI Symbol;Acc:MGI:1916179]	protein_coding	5	137594907	137599320	-	1839	0.237468	1.17892	0.141804	0.769755	16.6103	14.4995	17.1374	20.5411	18.884	17.5144
ENSMUSG00000001844	Zdhhc4	zinc finger, DHHC domain containing 4 [Source:MGI Symbol;Acc:MGI:1920131]	protein_coding	5	143302244	143315011	-	2864	0.224954	1.16874	0.142988	0.769755	16.0544	12.4722	15.05	15.6844	17.6974	17.5654
ENSMUSG00000038456	Dennd2a	DENN/MADD domain containing 2A [Source:MGI Symbol;Acc:MGI:2444961]	protein_coding	6	39439312	39534801	-	7229	0.222274	1.16657	0.143096	0.769755	4.58874	4.16413	4.5687	5.46344	5.07536	5.00716
ENSMUSG00000002963	Pnkp	polynucleotide kinase 3'- phosphatase [Source:MGI Symbol;Acc:MGI:1891698]	protein_coding	7	44506563	44512416	+	3250	0.211536	1.15792	0.141511	0.769755	14.0294	12.1261	13.2797	16.1625	14.529	14.9758
ENSMUSG00000039202	Abhd2	abhydrolase domain containing 2 [Source:MGI Symbol;Acc:MGI:1914344]	protein_coding	7	78922947	79015256	+	10573	-0.180903	0.882151	0.139656	0.769755	30.387	31.223	37.5058	31.2479	27.9095	28.2246
ENSMUSG00000036427	Gpi1	glucose-6-phosphate isomerase 1 [Source:MGI Symbol;Acc:MGI:95797]	protein_coding	7	33900755	33929761	-	6452	-0.190453	0.876331	0.140792	0.769755	91.9091	72.8042	81.9544	64.2592	81.3352	70.444
ENSMUSG00000043262	Uevld	UEV and lactate/malate dehyrogenase domains [Source:MGI Symbol;Acc:MGI:1860490]	protein_coding	7	46572964	46608275	-	7549	-0.283265	0.821729	0.14037	0.769755	2.98604	3.88764	3.93011	2.49762	3.31811	3.05438
ENSMUSG00000031511	Arhgef7	Rho guanine nucleotide exchange factor (GEF7) [Source:MGI Symbol;Acc:MGI:1860493]	protein_coding	8	11777721	11885219	+	15874	-0.175782	0.885288	0.140502	0.769755	8.48792	8.16641	9.34497	7.33494	7.61373	8.05819
ENSMUSG00000074305	Peak1	pseudopodium-enriched atypical kinase 1 [Source:MGI Symbol;Acc:MGI:2442366]	protein_coding	9	56108410	56325351	-	12351	-0.30704	0.808298	0.14142	0.769755	1.28585	1.20165	1.45033	0.958785	1.04315	1.17972
ENSMUSG00000034427	Myo15b	myosin XVB [Source:MGI Symbol;Acc:MGI:2685534]	protein_coding	11	115749232	115783429	+	9857	-0.269783	0.829444	0.142252	0.769755	6.54224	5.98024	7.46224	4.03367	5.62643	6.90351
ENSMUSG00000049470	Aff4	AF4/FMR2 family, member 4 [Source:MGI Symbol;Acc:MGI:2136171]	protein_coding	11	53241660	53312657	+	13450	-0.202457	0.869069	0.14118	0.769755	16.1596	19.7128	22.0417	18.4352	16.2262	15.6455
ENSMUSG00000020897	Aurkb	aurora kinase B [Source:MGI Symbol;Acc:MGI:107168]	protein_coding	11	68936473	68942490	+	2946	0.185657	1.13733	0.140744	0.769755	31.6063	29.9712	31.5043	31.9103	38.2059	35.7149
ENSMUSG00000047205	Dusp18	dual specificity phosphatase 18 [Source:MGI Symbol;Acc:MGI:1922469]	protein_coding	11	3845240	3851296	+	4632	-0.183601	0.880503	0.141222	0.769755	18.2217	17.6138	19.457	15.7678	16.9855	15.927
ENSMUSG00000020964	Sel1l	sel-1 suppressor of lin-12-like (C. elegans) [Source:MGI Symbol;Acc:MGI:1329016]	protein_coding	12	91772817	91815931	-	8555	-0.191244	0.87585	0.141698	0.769755	15.9292	17.025	20.0618	15.1413	16.612	14.6713
ENSMUSG00000000552	Zfp385a	zinc finger protein 385A [Source:MGI Symbol;Acc:MGI:1352495]	protein_coding	15	103222322	103248520	-	2515	0.30842	1.23835	0.143041	0.769755	6.6203	4.83435	7.14473	6.89181	8.13932	8.04996
ENSMUSG00000022142	Nup155	nucleoporin 155 [Source:MGI Symbol;Acc:MGI:2181182]	protein_coding	15	8138757	8190731	+	11951	0.188974	1.13995	0.141697	0.769755	10.4704	11.0927	12.005	14.3317	11.8149	12.1022
ENSMUSG00000046897	Zfp740	zinc finger protein 740 [Source:MGI Symbol;Acc:MGI:1915994]	protein_coding	15	102111684	102124041	+	5091	-0.220002	0.858564	0.141316	0.769755	12.604	9.47049	11.6772	9.38219	9.84028	9.76112
ENSMUSG00000045975	C2cd2	C2 calcium-dependent domain containing 2 [Source:MGI Symbol;Acc:MGI:1891883]	protein_coding	16	97656409	97763798	-	7767	0.2814	1.21537	0.140022	0.769755	2.11896	2.48303	2.67386	3.21965	3.01447	2.61321
ENSMUSG00000022863	Btg3	BTG anti-proliferation factor 3 [Source:MGI Symbol;Acc:MGI:109532]	protein_coding	16	78129525	78174080	-	4014	0.224574	1.16843	0.143009	0.769755	18.5064	14.8316	13.3879	19.3161	18.3786	16.8762
ENSMUSG00000069135	Cep43	centrosomal protein 43 [Source:MGI Symbol;Acc:MGI:1922546]	protein_coding	17	8384333	8415636	+	4008	0.266546	1.20292	0.143287	0.769755	6.02359	4.45615	5.34921	6.3053	6.62491	6.13556
ENSMUSG00000003929	Zfp81	zinc finger protein 81 [Source:MGI Symbol;Acc:MGI:1890752]	protein_coding	17	33548316	33577852	-	6790	-0.274636	0.826659	0.142646	0.769755	4.02717	3.47012	3.64394	3.62446	2.85104	2.74074
ENSMUSG00000024604	Rbm22	RNA binding motif protein 22 [Source:MGI Symbol;Acc:MGI:1914060]	protein_coding	18	60693808	60705882	+	5338	0.188863	1.13986	0.142796	0.769755	11.8168	11.2157	11.2418	13.5956	12.4847	12.9681
ENSMUSG00000014503	Pkd2l2	polycystic kidney disease 2-like 2 [Source:MGI Symbol;Acc:MGI:1858231]	protein_coding	18	34541542	34577169	+	5804	0.320361	1.24864	0.140627	0.769755	3.93897	2.32598	3.08632	4.33138	3.44807	3.91104
ENSMUSG00000034300	Fam53c	family with sequence similarity 53, member C [Source:MGI Symbol;Acc:MGI:1913556]	protein_coding	18	34891959	34906813	+	4517	-0.22342	0.856533	0.142812	0.769755	13.8937	11.3979	14.6111	10.3108	11.1921	12.6653
ENSMUSG00000046387	Pcdhb17	protocadherin beta 17 [Source:MGI Symbol;Acc:MGI:2136754]	protein_coding	18	37617848	37622507	+	4660	0.263945	1.20076	0.143201	0.769755	5.02964	4.46245	6.09033	6.61561	5.69799	6.4181
ENSMUSG00000051316	Taf7	TATA-box binding protein associated factor 7 [Source:MGI Symbol;Acc:MGI:1346348]	protein_coding	18	37773544	37777257	-	3302	0.352212	1.27652	0.142052	0.769755	2.79272	4.79946	3.50923	5.02883	4.63469	4.45915
ENSMUSG00000037013	Ss18	SS18, nBAF chromatin remodeling complex subunit [Source:MGI Symbol;Acc:MGI:107708]	protein_coding	18	14757255	14815971	-	10193	0.183673	1.13577	0.143279	0.769755	8.43126	7.49418	8.04003	8.84635	9.64359	8.72738
ENSMUSG00000024963	Dnajc4	DnaJ heat shock protein family (Hsp40) member C4 [Source:MGI Symbol;Acc:MGI:1927346]	protein_coding	19	6965279	6969940	-	1240	0.289612	1.22231	0.140186	0.769755	10.8969	11.5633	11.1956	14.2983	13.6603	13.1524
ENSMUSG00000034714	Ttyh2	tweety family member 2 [Source:MGI Symbol;Acc:MGI:2157091]	protein_coding	11	114566257	114611803	+	3739	-0.198327	0.871561	0.14359	0.770587	69.9475	58.1731	75.0517	52.4083	57.8268	66.7269
ENSMUSG00000052364	B630019K06Rik	RIKEN cDNA B630019K06 gene [Source:MGI Symbol;Acc:MGI:2147918]	protein_coding	X	8758621	8761203	+	2583	0.249793	1.18904	0.144079	0.770955	9.86735	8.57013	8.62536	10.7827	11.4698	9.9361
ENSMUSG00000061436	Hipk2	homeodomain interacting protein kinase 2 [Source:MGI Symbol;Acc:MGI:1314872]	protein_coding	6	38671325	38853099	-	8836	-0.682282	0.623179	0.14397	0.770955	2.32644	3.53017	5.72072	3.42161	1.91702	1.86889
ENSMUSG00000037798	Mat1a	methionine adenosyltransferase I, alpha [Source:MGI Symbol;Acc:MGI:88017]	protein_coding	14	40826992	40846369	+	3468	-0.363697	0.777171	0.143854	0.770955	5.26269	3.55423	5.52034	2.72789	4.05454	4.36364
ENSMUSG00000040481	Bptf	bromodomain PHD finger transcription factor [Source:MGI Symbol;Acc:MGI:2444008]	protein_coding	11	106923907	107022953	-	14081	-0.224901	0.855653	0.144212	0.770955	8.40902	10.7605	13.0633	9.44349	8.77829	9.3457
ENSMUSG00000020868	Xylt2	xylosyltransferase II [Source:MGI Symbol;Acc:MGI:2444797]	protein_coding	11	94554677	94568341	-	3979	0.274013	1.20917	0.144238	0.770955	4.57074	4.34111	5.31785	6.18499	5.0953	5.93615
ENSMUSG00000022674	Ube2v2	ubiquitin-conjugating enzyme E2 variant 2 [Source:MGI Symbol;Acc:MGI:1917870]	protein_coding	16	15369941	15413637	-	7132	-0.388915	0.763704	0.144011	0.770955	2.22681	3.8563	1.84448	2.20768	2.12745	1.70609
ENSMUSG00000024527	Afg3l2	AFG3-like AAA ATPase 2 [Source:MGI Symbol;Acc:MGI:1916847]	protein_coding	18	67537834	67582242	-	9874	-0.178072	0.883883	0.144025	0.770955	12.9452	13.2307	13.7082	10.9546	11.3593	12.9134
ENSMUSG00000055053	Nfic	nuclear factor I/C [Source:MGI Symbol;Acc:MGI:109591]	protein_coding	10	81232020	81291469	-	6630	-0.200476	0.870263	0.14435	0.771107	27.3251	25.5473	34.9294	26.7219	24.0295	25.6167
ENSMUSG00000021451	Sema4d	sema domain, immunoglobulin domain (Ig), transmembrane domain (TM) and short cytoplasmic domain, (semaphorin) 4D [Source:MGI Symbol;Acc:MGI:109244]	protein_coding	13	51839565	51947783	-	7679	-0.258822	0.83577	0.144439	0.77114	4.42825	3.71263	5.14658	3.35131	4.13065	3.63517
ENSMUSG00000052949	Rnf157	ring finger protein 157 [Source:MGI Symbol;Acc:MGI:2442484]	protein_coding	11	116227179	116303858	-	9537	0.18392	1.13597	0.144603	0.771368	13.0266	11.8343	14.8207	15.1846	14.3597	15.5193
ENSMUSG00000021497	Txndc15	thioredoxin domain containing 15 [Source:MGI Symbol;Acc:MGI:1916922]	protein_coding	13	55862463	55874040	+	4386	0.196029	1.14554	0.144647	0.771368	13.1698	14.1472	12.9799	15.6567	14.2104	16.2375
ENSMUSG00000020680	Taf15	TATA-box binding protein associated factor 15 [Source:MGI Symbol;Acc:MGI:1917689]	protein_coding	11	83363912	83397569	+	2919	-0.195825	0.873073	0.144759	0.771523	27.7084	24.7617	25.6399	22.7546	20.7248	24.6607
ENSMUSG00000056537	Rlim	ring finger protein, LIM domain interacting [Source:MGI Symbol;Acc:MGI:1342291]	protein_coding	X	103000769	103024890	-	8917	-0.205465	0.867259	0.145012	0.771775	9.24276	8.8957	11.6514	8.70261	8.34652	8.78368
ENSMUSG00000050812	Ecpas	Ecm29 proteasome adaptor and scaffold [Source:MGI Symbol;Acc:MGI:2140220]	protein_coding	4	58798911	58912749	-	11447	-0.19973	0.870713	0.145221	0.771775	10.3552	11.0317	13.3796	9.19493	10.1926	10.8709
ENSMUSG00000004455	Ppp1cc	protein phosphatase 1 catalytic subunit gamma [Source:MGI Symbol;Acc:MGI:104872]	protein_coding	5	122296341	122313336	+	3424	-0.155821	0.897622	0.145141	0.771775	92.8972	96.4384	88.3977	80.6085	83.0687	85.4977
ENSMUSG00000038916	Soga3	SOGA family member 3 [Source:MGI Symbol;Acc:MGI:1914662]	protein_coding	10	29019835	29075626	+	4175	-0.251758	0.839873	0.145124	0.771775	8.57427	8.09387	11.2359	8.38242	7.81674	7.26164
ENSMUSG00000044933	Sstr3	somatostatin receptor 3 [Source:MGI Symbol;Acc:MGI:98329]	protein_coding	15	78421208	78428885	-	4320	-0.266738	0.831197	0.145077	0.771775	21.6872	16.9837	21.6397	12.1439	16.9557	20.9945
ENSMUSG00000038623	Tm6sf1	transmembrane 6 superfamily member 1 [Source:MGI Symbol;Acc:MGI:1933209]	protein_coding	7	81508749	81534182	+	5921	-0.255013	0.83798	0.145449	0.77255	4.26131	4.29097	4.10311	3.162	3.60084	3.82512
ENSMUSG00000059447	Hadhb	hydroxyacyl-CoA dehydrogenase trifunctional multienzyme complex subunit beta [Source:MGI Symbol;Acc:MGI:2136381]	protein_coding	5	30360246	30389591	+	6595	0.216175	1.16165	0.145618	0.772565	8.19539	9.39588	7.10443	9.88079	9.28203	9.48087
ENSMUSG00000018923	Med11	mediator complex subunit 11 [Source:MGI Symbol;Acc:MGI:1913422]	protein_coding	11	70342745	70344553	+	1046	0.291504	1.22392	0.145601	0.772565	16.3464	17.8764	14.2354	22.3894	17.1317	19.6486
ENSMUSG00000038187	Btbd10	BTB (POZ) domain containing 10 [Source:MGI Symbol;Acc:MGI:1916065]	protein_coding	7	112914833	112968599	-	5801	0.226421	1.16993	0.145778	0.77297	6.93264	6.20101	6.45568	8.66724	6.88843	7.35902
ENSMUSG00000029458	Brap	BRCA1 associated protein [Source:MGI Symbol;Acc:MGI:1919649]	protein_coding	5	121798626	121825319	+	8419	0.245318	1.18535	0.145884	0.773095	4.54865	3.96397	4.88703	4.32188	5.6708	5.89044
ENSMUSG00000054115	Skp2	S-phase kinase-associated protein 2 [Source:MGI Symbol;Acc:MGI:1351663]	protein_coding	15	9112073	9155512	-	7874	-0.204781	0.867671	0.146078	0.773681	5.94517	6.51724	5.97887	5.17554	5.39883	5.40862
ENSMUSG00000032336	Nptn	neuroplastin [Source:MGI Symbol;Acc:MGI:108077]	protein_coding	9	58489523	58565238	+	6168	0.174288	1.12841	0.146202	0.773815	34.1996	34.4485	28.7514	35.427	37.2915	37.1256
ENSMUSG00000023147	Get1	guided entry of tail-anchored proteins factor 1 [Source:MGI Symbol;Acc:MGI:2136882]	protein_coding	16	95946607	95959052	+	4368	0.269251	1.20518	0.146269	0.773815	5.76172	4.43442	4.80582	6.58835	5.30032	6.1917
ENSMUSG00000028617	Lrrc42	leucine rich repeat containing 42 [Source:MGI Symbol;Acc:MGI:1925059]	protein_coding	4	107090711	107110729	-	2139	0.231378	1.17396	0.14649	0.774104	30.5074	23.1678	21.3549	29.444	28.221	30.355
ENSMUSG00000020572	Nampt	nicotinamide phosphoribosyltransferase [Source:MGI Symbol;Acc:MGI:1929865]	protein_coding	12	32869544	32903348	+	5054	-0.175623	0.885385	0.146463	0.774104	23.4665	23.1776	23.1489	21.6114	21.261	18.9065
[truncated: 24,140 more rows]
