# Supplementary material for: GPR180 deficiency impairs mitochondrial function and insulin secretion in pancreatic β-cells
Source: Mol Metab. 2026 Jul 16;111:102420. doi: 10.1016/j.molmet.2026.102420 (PMC13417978; doi:10.1016/j.molmet.2026.102420)
Supplement: Multimedia component 5 [file mmc5.xlsx]

## Sheet: KOvsWT_deg
gene_id	P392	P401	P402	P407	P416	P111	P388	P389	P390	P391	P393	P395	P396	P409	KO	WT	log2FoldChange		pvalue	padj	gene_name	gene_chr	gene_start	gene_end	gene_strand	gene_length	gene_biotype	gene_description	tf_family	P392_count	P401_count	P402_count	P407_count	P416_count	P111_count	P388_count	P389_count	P390_count	P391_count	P393_count	P395_count	P396_count	P409_count	P392_fpkm	P401_fpkm	P402_fpkm	P407_fpkm	P416_fpkm	P111_fpkm
ENSMUSG00000050708	16862.1825421359	17904.8528967106	11662.0561565831	16778.184144271	14402.37389196	12097.182643113	25399.0435830132	43294.3734749219	34063.6995251803	40487.7282473302	33149.1348679214	18827.8614581285	29698.9313363672	43654.9615896888	14951.1387124623	33571.9667603189	-1.16696	0.45	1.58867310830526e-11	9.95933693413434e-09	Ftl1	7	45107368	45109308	-	1340	protein_coding	ferritin light polypeptide 1 [Source:MGI Symbol;Acc:MGI:95589]	-	15954	25964	10772	20405	18905	17096	22860	38172	27579	26592	35355	19456	36223	31519	790.287	839.154	546.571	786.35	675.002	566.964
ENSMUSG00000032526	754.644498877085	704.084686779445	967.868381357713	818.969439240082	879.912290146192	626.936348958713	1229.95368531914	1244.20852200538	1363.58549170742	1204.33938942683	1294.83680533445	1007.39123036142	977.310718409566	1883.64947371353	792.069274226538	1275.65941453472	-0.687367	0.62	2.30038785766776e-06	9.9573931553333e-05	Ss18l2	9	121539395	121542454	+	3060	protein_coding	SS18, nBAF chromatin remodeling complex subunit like 2 [Source:MGI Symbol;Acc:MGI:1349474]	-	714	1021	894	996	1155	886	1107	1097	1104	791	1381	1041	1192	1360	15.4881	14.4504	19.8642	16.8082	18.059	12.867
ENSMUSG00000015656	12875.4611839225	11403.9651961525	11652.31251516	11585.6218864385	12454.3775924762	13208.1195142927	17287.1268201269	19698.6450411937	21254.1477729179	18192.9852898371	18458.6909388989	15082.8047227791	15198.329519428	22008.2280421383	12196.6429814071	18397.619768415	-0.592949	0.66	4.00616583923791e-09	9.84217499423583e-07	Hspa8	9	40712280	40721383	+	4301	protein_coding	heat shock protein 8 [Source:MGI Symbol;Acc:MGI:105384]	-	12182	16537	10763	14090	16348	18666	15559	17368	17208	11949	19687	15586	18537	15890	188.005	166.518	170.145	169.171	181.856	192.862
ENSMUSG00000081051	1352.86408762279	1370.93081030121	1391.17546984861	1536.80108628485	1301.96545788731	1081.21754086785	1839.93071624977	3511.45814414645	2212.12102866666	2994.86166751273	2241.82100040164	1502.86126873322	1744.72920199292	3663.42121909727	1339.15907546877	2463.90053085008	-0.879237	0.54	2.26167141088998e-06	9.81317094271595e-05	Gm15427	1	95426346	95426876	+	531	processed_pseudogene	predicted pseudogene 15427 [Source:MGI Symbol;Acc:MGI:3642341]	-	1280	1988	1285	1869	1709	1528	1656	3096	1791	1967	2391	1553	2128	2645	160.006	162.143	164.537	181.76	153.986	127.878
ENSMUSG00000101892	170.164936021304	146.885443960844	165.641904192092	185.830414927971	184.36257507825	123.122939863224	267.767694816543	337.989188293166	366.83414043216	380.63823938901	304.722637026572	196.44612849507	244.327679602391	504.153241493916	162.668035673947	325.359868693604	-0.997591	0.5	7.21749522141256e-08	9.79209426308062e-06	9130401M01Rik	15	57885655	57897721	-	2666	protein_coding	RIKEN cDNA 9130401M01 gene [Source:MGI Symbol;Acc:MGI:1923008]	-	161	213	153	226	242	174	241	298	297	250	325	203	298	364	4.00854	3.46015	3.90199	4.37756	4.34299	2.90038
ENSMUSG00000021606	791.636876273021	657.881284218991	1049.06539321658	660.273553925488	765.637966750583	328.327839635263	1026.62800834226	2411.29199433312	1419.16642207593	1982.36395073796	1394.22326541081	904.813448979755	1104.3939074645	2170.35200390375	708.803819003321	1551.65412515601	-1.13066	0.46	2.23683562964959e-06	9.7309603624659e-05	Ndufs6	13	73467957	73476661	-	898	protein_coding	NADH:ubiquinone oxidoreductase core subunit S6 [Source:MGI Symbol;Acc:MGI:107932]	-	749	954	969	803	1005	464	924	2126	1149	1302	1487	935	1347	1567	55.3638	46.0095	73.3672	46.1768	53.5455	22.9619
ENSMUSG00000021650	457.648554641146	428.933080486596	384.332522798645	462.109261900528	410.625735401556	406.164180928105	506.647588532546	552.351458720711	680.557614067745	736.915631457123	589.755503660659	518.69519642048	590.321910448731	638.501770133778	424.968889359429	601.718334180221	-0.499255	0.71	2.23737152448336e-06	9.7309603624659e-05	Ptcd2	13	99456155	99481213	-	1704	protein_coding	pentatricopeptide repeat domain 2 [Source:MGI Symbol;Acc:MGI:1916177]	-	433	622	355	562	539	574	456	487	551	484	629	536	720	461	16.867	15.8087	14.1649	17.0314	15.134	14.9695
ENSMUSG00000057182	291.711318893663	244.809073268073	298.805003640636	196.519775078694	283.400322021111	385.643690950901	172.215737330142	119.090150237525	133.394232884422	150.732742798048	206.273785064141	200.316988169849	172.99711542317	108.032837462982	283.48153064218	157.881698671285	0.839216	1.79	2.19769906551271e-06	9.60436755072624e-05	Scn3a	2	65287462	65397971	-	12717	protein_coding	sodium channel, voltage-gated, type III, alpha [Source:MGI Symbol;Acc:MGI:98249]	-	276	355	276	239	372	545	155	105	108	99	220	207	211	78	1.4406	1.20898	1.47564	0.970504	1.39956	1.90448
ENSMUSG00000020372	10425.5088752431	9713.05858304454	10002.3892341878	10575.8884814317	9739.98149741911	9274.55386659351	13215.0579342239	17574.3035993376	15047.6105484344	16839.4357105698	15455.5321499878	10897.4376994235	12349.2064099705	21538.7007100876	9955.23008965329	15364.6605952544	-0.626009	0.65	2.15855590837966e-06	9.45603528056439e-05	Rack1	11	48691159	48697261	+	5119	protein_coding	receptor for activated C kinase 1 [Source:MGI Symbol;Acc:MGI:101849]	-	9864	14085	9239	12862	12785	13107	11894	15495	12183	11060	16484	11261	15062	15551	127.905	119.164	122.714	129.75	119.495	113.785
ENSMUSG00000033307	1940.51442568393	1868.13459009355	1699.72411491232	1666.71792503981	1577.74749168205	1265.90195066268	2632.12310796842	3175.73733966733	3334.85582211054	3386.15777760463	3615.41688730604	2602.18541637065	2620.37336915853	4725.7441208166	1669.79008301239	3261.57423012534	-0.965806	0.51	1.45279940585719e-11	9.43281899945849e-09	Mif	10	75695187	75696074	-	745	protein_coding	macrophage migration inhibitory factor (glycosylation-inhibiting factor) [Source:MGI Symbol;Acc:MGI:96982]	-	1836	2709	1570	2027	2071	1789	2369	2800	2700	2224	3856	2689	3196	3412	163.582	157.481	143.284	140.502	133.002	106.714
ENSMUSG00000078453	645.781216826189	637.193193520281	604.105768229982	556.668986310779	527.185545265078	491.784156350232	863.300825196904	948.184434272103	815.186978738133	886.125821297614	875.725978408673	675.465013249058	792.835121394337	691.133152487539	577.119811083757	818.494665630545	-0.50497	0.7	2.12951591949985e-06	9.35135251606456e-05	Abracl	10	17887008	17899036	-	1056	protein_coding	ABRA C-terminal like [Source:MGI Symbol;Acc:MGI:1920362]	-	611	924	558	677	692	695	777	836	660	582	934	698	967	499	38.4058	37.8951	35.9273	33.1062	31.3527	29.2473
ENSMUSG00000005397	220.897339307158	166.883931636264	165.641904192092	241.743991100988	185.124403900887	330.450648943249	85.552334028522	43.0992924669138	111.161860737018	111.146365901591	79.6966896838728	91.9329172760179	124.623514428065	65.0967097533353	218.45703651344	89.038710534417	1.29446	2.45	3.73378728450095e-09	9.29866477153797e-07	Nid1	13	13612136	13686854	+	6943	protein_coding	nidogen 1 [Source:MGI Symbol;Acc:MGI:97342]	-	209	242	153	294	243	467	77	38	90	73	85	95	152	47	1.99811	1.50954	1.4983	2.18668	1.67453	2.98906
ENSMUSG00000040525	175.44956136358	191.709640474717	102.849548354567	138.139423486279	121.892611621983	113.216496425953	232.213478077417	443.469035646402	237.145302905639	418.702063327911	213.774649975565	167.414680934222	252.526595025291	430.746313474197	140.542880287846	299.49901492083	-1.08795	0.47	2.08852056725185e-06	9.19353605632898e-05	Cblc	7	19512806	19530734	-	2541	protein_coding	Casitas B-lineage lymphoma c [Source:MGI Symbol;Acc:MGI:1931457]	-	166	278	95	168	160	160	209	391	192	275	228	173	308	311	4.33634	4.73822	2.54199	3.4142	3.01265	2.79821
ENSMUSG00000090862	3970.86748218657	3935.56445391801	4444.18311574207	3988.77585316631	3861.71030194896	2893.38908678575	5544.23567275747	8706.05707831659	6758.6411328107	7816.7868840927	7108.00711168752	3982.14689042962	4876.71489354035	9728.4955171793	3849.08171562461	6815.13564760178	-0.82415	0.56	2.08139596691627e-06	9.19306002875403e-05	Rps13	7	115930740	115933430	-	2691	protein_coding	ribosomal protein S13 [Source:MGI Symbol;Acc:MGI:1915302]	-	3757	5707	4105	4851	5069	4089	4990	7676	5472	5134	7581	4115	5948	7024	92.6718	91.8479	103.718	93.0897	90.1243	67.5257
ENSMUSG00000028741	386.83457505464	375.833647693239	403.819805644773	382.350190006665	310.06433081342	379.275263026942	525.535766175207	715.675093332174	653.384714776473	779.547114268692	680.703490711666	367.731669104071	498.494057712262	688.363079732077	373.02963537328	613.679373226578	-0.716868	0.61	2.07896087979003e-06	9.19306002875403e-05	Mrto4	4	139074746	139079887	-	2611	protein_coding	mRNA turnover 4, ribosome maturation factor [Source:MGI Symbol;Acc:MGI:1917152]	-	366	545	373	465	407	536	473	631	529	512	726	380	608	497	9.30453	9.03992	9.71307	9.19666	7.45797	9.1227
ENSMUSG00000028926	370.980699027811	373.075235600078	361.597359478161	334.659198564973	367.963321333862	429.515083315958	192.2149842459	124.761109772645	240.850698263539	150.732742798048	200.648136380574	348.377370730173	210.712126368505	171.744510838587	372.965149553474	205.005209924746	0.859886	1.81	2.08335573808947e-06	9.19306002875403e-05	Cdk14	5	4853391	5470312	-	18877	protein_coding	cyclin-dependent kinase 14 [Source:MGI Symbol;Acc:MGI:894318]	-	351	541	334	407	483	607	173	110	195	99	214	360	257	124	1.23422	1.24119	1.20301	1.11339	1.22419	1.42896
ENSMUSG00000029440	505.210182721634	496.51417676905	583.535858559069	542.690592267524	519.567257038704	396.965340593497	681.085464408883	738.358931472655	734.903412650287	762.799031735575	798.842113066584	586.435240729125	669.031498508562	799.165989950521	507.413901324913	721.327710315274	-0.507971	0.7	2.06187804969682e-06	9.16502272456922e-05	Psmd9	5	123307476	123388194	+	7248	protein_coding	proteasome (prosome, macropain) 26S subunit, non-ATPase, 9 [Source:MGI Symbol;Acc:MGI:1914401]	-	478	720	539	660	682	561	613	651	595	501	852	606	816	577	4.37754	4.30219	5.05621	4.7023	4.50194	3.43962
ENSMUSG00000028057	551.714885733667	567.543288167956	547.809173341167	471.97636357812	510.425311167055	417.485830570701	787.748114626261	936.842515201863	778.133025159127	843.494338486045	855.098599902258	636.756416501261	708.386292538477	835.176935771515	511.159142093111	797.704529773351	-0.642105	0.64	3.58449033149804e-09	9.05083808703256e-07	Rit1	3	88624145	88638356	+	3229	protein_coding	Ras-like without CAAX 1 [Source:MGI Symbol;Acc:MGI:108053]	-	522	823	506	574	670	590	709	826	630	554	912	658	864	603	10.7306	11.0384	10.6546	9.17969	9.9275	8.11988
ENSMUSG00000028757	6625.86325414628	6220.21927007893	5881.91153905644	6488.44161148945	6588.2956581682	4644.70676587471	7993.03235066477	8563.14889803156	8923.82715361063	9339.33984164874	8838.83168999845	7949.77805707881	8923.69954628332	7940.41355352918	6074.90634980234	8559.00888635568	-0.49465	0.71	6.59536074999385e-08	9.0479388903393e-06	Ddost	4	138032041	138039939	+	2120	protein_coding	dolichyl-di-phosphooligosaccharide-protein glycotransferase [Source:MGI Symbol;Acc:MGI:1194508]	-	6269	9020	5433	7891	8648	6564	7194	7550	7225	6134	9427	8215	10884	5733	196.283	184.266	174.244	192.212	195.17	137.594
ENSMUSG00000081094	991.395714211073	695.80945049996	805.474357639976	814.858146874419	612.510373400466	517.257868046071	1276.61859478924	2402.21845907693	1724.24397320975	2037.17585720998	1408.28738711973	896.1040147115	1041.26225870818	1883.64947371353	739.550985111994	1583.69500231736	-1.09869	0.47	6.61922922120532e-08	9.0479388903393e-06	Rpl19-ps11	8	19542952	19543542	+	591	processed_pseudogene	ribosomal protein L19, pseudogene 11 [Source:MGI Symbol;Acc:MGI:3642193]	-	938	1009	744	991	804	731	1149	2118	1396	1338	1502	926	1270	1360	105.35	73.9399	85.5934	86.5905	65.0881	54.9662
ENSMUSG00000006315	1524.08594871254	1555.05481751973	1335.96150178458	1161.02896406325	1268.44498969126	907.147177612946	1994.36934521035	2945.49638254145	2654.2982080428	2609.65576925105	2661.86943544135	1558.02101909883	1771.78562288848	2422.42862465071	1291.95389989739	2327.24055089063	-0.848998	0.56	6.56683485694205e-08	9.0479388903393e-06	Tmem147	7	30427126	30428965	-	1112	protein_coding	transmembrane protein 147 [Source:MGI Symbol;Acc:MGI:1915011]	-	1442	2255	1234	1412	1665	1282	1795	2597	2149	1714	2839	1610	2161	1749	86.0757	87.8247	75.451	65.5714	71.6379	51.2329
ENSMUSG00000030086	522.120983816919	386.177693042595	492.595205277136	370.016312909676	395.389158948809	310.637762068708	605.53275383824	958.39216143532	816.4221105241	729.302866669343	768.83865342089	451.92286703053	599.34071741392	1211.90683051422	412.822852677307	767.70737010582	-0.895428	0.54	2.02899128872676e-06	9.04094647770893e-05	Chchd6	6	89360128	89572634	-	2529	protein_coding	coiled-coil-helix-coiled-coil-helix domain containing 6 [Source:MGI Symbol;Acc:MGI:1913348]	-	494	560	455	450	519	439	545	845	661	479	820	467	731	875	12.9658	9.5899	12.2326	9.18857	9.81865	7.71403
ENSMUSG00000024038	1678.39700870702	1561.26124472935	1935.73676271543	1461.97556522979	1579.27114932732	973.661869263193	2192.13967582174	3539.81294182205	2785.22217735529	3005.51953821562	2621.55228654245	1882.20551686163	2090.72343283926	4419.65108133815	1531.71726666202	2817.10333134952	-0.879053	0.54	2.01940771718092e-06	9.02035191605631e-05	Ndufv3	17	31739089	31750305	+	3189	protein_coding	NADH:ubiquinone oxidoreductase core subunit V3 [Source:MGI Symbol;Acc:MGI:1890894]	-	1588	2264	1788	1778	2073	1376	1973	3121	2255	1974	2796	1945	2550	3191	33.0534	30.7466	38.1213	28.7913	31.1013	19.1747
ENSMUSG00000029649	1724.90171171905	1533.67712379773	1769.01223169855	1695.49697159945	1754.49177853392	1145.60942321011	2462.12950918448	3311.84036851022	2535.72555658998	2838.03871288446	2896.27146392333	1958.65499543853	2217.80662189419	3443.20043503812	1603.86487342647	2707.95845793291	-0.755657	0.59	6.41280977922942e-08	8.96806782972237e-06	Pomp	5	147797271	147813266	+	5216	protein_coding	proteasome maturation protein [Source:MGI Symbol;Acc:MGI:1913787]	-	1632	2224	1634	2062	2303	1619	2216	2920	2053	1864	3089	2024	2705	2486	20.7684	18.466	21.2995	20.4143	21.1247	13.7935
ENSMUSG00000030839	174.392636295125	181.365595125361	151.567755469888	166.096211572788	168.364169802865	115.339305733939	258.879140631761	368.612369782815	254.437147909175	344.096968407665	306.597853254428	233.219295405477	229.569631841173	479.222586694766	159.520945666661	309.329374240908	-0.952573	0.52	6.373319397706e-08	8.96806782972237e-06	Sergef	7	46092578	46289231	-	3476	protein_coding	secretion regulating guanine nucleotide exchange factor [Source:MGI Symbol;Acc:MGI:1351630]	-	165	263	140	202	221	163	233	325	206	226	327	241	280	346	3.15082	3.27681	2.73844	3.00093	3.04191	2.08388
ENSMUSG00000030706	908.955558871559	755.804913526221	925.645935191102	795.946201992369	891.339722485753	650.994854449228	1081.07040272405	2022.26417022388	1578.49842246566	1545.39125191938	1428.91476562614	897.071729630195	1091.27564278786	1977.83194739921	821.447864419372	1452.78979159705	-0.822406	0.57	1.99367692579229e-06	8.92735135736547e-05	Mrpl48	7	100194958	100257508	-	8152	protein_coding	mitochondrial ribosomal protein L48 [Source:MGI Symbol;Acc:MGI:1289321]	-	860	1096	855	968	1170	920	973	1783	1278	1015	1524	927	1331	1428	7.00252	5.82266	7.1311	6.13191	6.86681	5.01521
ENSMUSG00000029145	788.466101067655	680.638183987573	618.179916952186	698.097443689588	610.224886932554	381.398072334928	848.856924646634	1830.58573793681	1306.76942955295	1805.74780766146	1025.74327663714	823.525395809381	996.988115424524	1078.94333825209	629.500767494081	1214.64500324012	-0.948064	0.52	1.97789694440486e-06	8.87855961710627e-05	Eif2b4	5	31344902	31350774	-	2599	protein_coding	eukaryotic translation initiation factor 2B, subunit 4 delta [Source:MGI Symbol;Acc:MGI:95300]	-	746	987	571	849	801	539	764	1614	1058	1186	1094	851	1216	779	19.0525	16.447	14.9377	16.8689	14.7455	9.21612
ENSMUSG00000002661	280.085143140655	271.703591176397	274.987213495368	274.634330026293	256.736313228802	155.672682585685	351.09789029887	437.798076111282	375.480062933928	532.893535144613	483.805786786804	309.668773982376	397.647398010604	516.618568893491	252.303212275533	425.626261520246	-0.754427	0.59	1.93671938448385e-06	8.73285415472598e-05	Alkbh7	17	57304339	57306322	+	1029	protein_coding	alkB homolog 7 [Source:MGI Symbol;Acc:MGI:1913650]	-	265	394	254	334	337	220	316	386	304	350	516	320	485	373	17.0943	16.5827	16.7831	16.7616	15.6692	9.50108
ENSMUSG00000030652	447.079303956593	405.486577694724	411.398193418267	374.127605275339	444.146203597602	218.649358722621	558.867844368137	812.081405429218	722.552094790618	758.231372862907	713.519774699143	456.761441624005	559.985923384005	707.753589020305	383.481207110858	661.219180772292	-0.786172	0.58	1.94063425660577e-06	8.73285415472598e-05	Coq7	7	118108882	118132579	-	6434	protein_coding	demethyl-Q 7 [Source:MGI Symbol;Acc:MGI:107207]	-	423	588	380	455	583	309	503	716	585	498	761	472	683	511	4.36395	3.95796	4.01566	3.65186	4.33532	2.13424
ENSMUSG00000020422	756.758349013996	884.760678881516	814.135372238256	938.196917844311	895.910695421578	1188.7732124725	582.200299103189	364.075602154719	591.62812547813	424.792275158135	487.556219242516	756.753066419431	654.273450747344	422.436095207814	913.089204312027	535.46439168891	0.768681	1.7	1.92490273023244e-06	8.70515712328997e-05	Tns3	11	8381652	8614681	-	11799	protein_coding	tensin 3 [Source:MGI Symbol;Acc:MGI:2443012]	-	716	1283	752	1141	1176	1680	524	321	479	279	520	782	798	305	4.02799	4.7093	4.33339	4.99373	4.76865	6.32746
ENSMUSG00000024208	1960.59600198458	2068.80906987104	2442.40611671477	1912.57320850646	2203.20895506735	873.18222868516	3086.55044066538	5072.10620821154	3416.37451998436	3876.41982993767	3696.05118510384	2529.60679746853	3004.9025024925	6502.74579344488	1910.12926347156	3898.09465966359	-1.02912	0.49	1.90375495519067e-06	8.65638798535136e-05	Uqcc2	17	27341637	27352890	-	837	protein_coding	ubiquinol-cytochrome c reductase complex assembly factor 2 [Source:MGI Symbol;Acc:MGI:1914517]	-	1855	3000	2256	2326	2892	1234	2778	4472	2766	2546	3942	2614	3665	4695	147.109	155.228	183.26	143.505	165.313	65.5172
ENSMUSG00000037805	5385.03322377976	5156.85140816522	5428.29089947156	5426.90592267525	4725.62418681977	4053.85817515177	7239.72738350454	11691.2501776039	8844.77871930875	9470.27939599856	8232.19924028709	5313.72261855383	6521.4173273739	12735.4094932323	5029.42730267722	8756.09804448286	-0.799819	0.57	1.90620041477294e-06	8.65638798535136e-05	Rpl10a	17	28547445	28550007	+	2431	protein_coding	ribosomal protein L10A [Source:MGI Symbol;Acc:MGI:1343877]	-	5095	7478	5014	6600	6203	5729	6516	10308	7161	6220	8780	5491	7954	9195	139.117	133.222	140.234	140.198	122.082	104.727
ENSMUSG00000054423	1099.20207119351	1350.2427196025	1291.5738019684	1370.70487471207	1435.28550184885	1769.71535975817	1014.40624633819	670.307417051212	860.886854818907	746.050949202459	803.530153636223	1209.64364836866	909.259720399504	693.903225243	1386.12072151392	863.498526882269	0.682216	1.6	1.90935730589983e-06	8.65638798535136e-05	Cadps	14	9646684	10097200	+	15054	protein_coding	Ca2+-dependent secretion activator [Source:MGI Symbol;Acc:MGI:1350922]	-	1040	1958	1193	1667	1884	2501	913	591	697	490	857	1250	1109	501	4.58566	5.63295	5.38819	5.71831	5.98773	7.38291
ENSMUSG00000052713	284.312843414476	242.740264198202	283.648228093648	307.524668951597	339.775654896279	449.3279701905	181.104291514923	150.847523634198	195.150822182765	138.5523191376	129.389919722052	236.122440161562	209.072343283926	88.6423281747545	317.888271624117	166.110248476473	0.932789	1.91	1.90492470798591e-06	8.65638798535136e-05	Zfp608	18	55021120	55125627	-	8513	protein_coding	zinc finger protein 608 [Source:MGI Symbol;Acc:MGI:2442338]	-	269	352	262	374	446	635	163	133	158	91	138	244	255	64	2.09744	1.79075	2.09254	2.26868	2.5066	3.3148
ENSMUSG00000069682	1463.84121981059	1420.58222797812	1539.49534484415	1703.71955633077	1507.65923999941	1237.5978265562	2199.91716073342	3621.47475912778	2800.04375878689	2982.68124385228	2145.24736466707	1846.40006486992	1758.66735821184	4429.34633598226	1478.81590258654	2722.97225577893	-0.880348	0.54	1.89003426662928e-06	8.65511913534516e-05	Gm10275	10	29574731	29575389	-	659	transcribed_processed_pseudogene	predicted pseudogene 10275 [Source:MGI Symbol;Acc:MGI:3704354]	-	1385	2060	1422	2072	1979	1749	1980	3193	2267	1959	2288	1908	2145	3198	139.503	135.381	146.713	162.364	143.679	117.942
ENSMUSG00000043719	672.204343537572	779.251416318092	764.334538298149	892.150443348885	628.508778675852	773.410191209789	353.320028845065	301.695047268397	406.3583575831	424.792275158135	497.869908495723	461.600016217479	477.996769155014	416.895949696892	751.64328523139	417.566044052476	0.846725	1.8	1.27172884289129e-11	8.56297420880135e-09	Col6a6	9	105565008	105705359	-	9166	protein_coding	collagen, type VI, alpha 6 [Source:MGI Symbol;Acc:MGI:2444259]	-	636	1130	706	1085	825	1093	318	266	329	279	531	477	583	301	4.60572	5.33917	5.23696	6.11271	4.30633	5.29915
ENSMUSG00000058833	974.484913115788	906.138372603516	954.876859460294	833.770091756469	882.197776614105	481.170109810299	1321.06136571315	2802.58820225642	1731.65476392555	2193.99881183825	1710.19719980452	1027.71324365401	1415.13280199237	2912.73150236732	838.773020560079	1889.38473644395	-1.17151	0.44	5.98076025754969e-08	8.52722435626085e-06	Rex1bd	8	70956942	70959402	-	1822	protein_coding	required for excision 1-B domain containing [Source:MGI Symbol;Acc:MGI:1913712]	-	922	1314	882	1014	1158	680	1189	2471	1402	1441	1824	1062	1726	2103	33.5894	31.2336	32.9136	28.7391	30.4084	16.5854
ENSMUSG00000072582	428.054652724397	365.489602343884	496.925712576276	365.905020544013	407.578420111007	342.479901688507	623.309862207803	837.033627383747	671.911691565977	744.528396244903	641.323949926694	503.211757721361	570.644513433773	969.525464411377	401.072218331347	695.186157861954	-0.793508	0.58	6.00376632343998e-08	8.52722435626085e-06	Ptrh2	11	86574811	86583283	+	3132	protein_coding	peptidyl-tRNA hydrolase 2 [Source:MGI Symbol;Acc:MGI:2444848]	-	405	530	459	445	535	484	561	738	544	489	684	520	696	700	8.58328	7.32874	9.96427	7.33707	8.1727	6.86735
ENSMUSG00000071637	131.058708488457	144.816634890973	123.41945802548	89.6261735714548	99.0377469428615	126.660955376535	306.655119374962	357.270450712575	290.255969702214	345.619521365221	300.034596456933	232.251580486782	177.916464676909	227.145965947808	119.103279549294	279.643708590425	-1.22916	0.43	7.47334410672899e-13	8.49158724127082e-10	Cebpd	16	15705150	15708895	+	3746	protein_coding	CCAAT/enhancer binding protein (C/EBP), delta [Source:MGI Symbol;Acc:MGI:103573]	TF_bZIP	124	210	114	109	130	179	276	315	235	227	320	240	217	164	2.19722	2.42788	2.06915	1.5026	1.66039	2.12349
ENSMUSG00000032042	6778.06046400385	7056.70773733012	7877.19277713504	7406.90432597858	7437.7347954089	7940.01441497259	5616.45517550882	3925.43819021023	4341.48822767354	4785.38394559863	5363.11841166767	6276.59896265528	4988.22014329178	4430.73137235999	7416.10241913818	4965.92930362074	0.57838	1.49	5.79067612981085e-08	8.40845883372042e-06	Srpr	9	35111471	35159269	+	3364	protein_coding	signal recognition particle receptor ('docking protein') [Source:MGI Symbol;Acc:MGI:1914648]	-	6413	10233	7276	9008	9763	11221	5055	3461	3515	3143	5720	6486	6084	3199	126.539	131.741	147.059	138.279	138.855	148.232
ENSMUSG00000037428	240.978915607809	259.980339780461	102.849548354567	235.165923315927	220.168529742207	206.620105977364	515.536142717327	553.485650627735	664.500900850175	266.446767572307	292.533731545509	427.729994063157	501.773623881421	686.978043354347	210.960560463056	488.623106826497	-1.20971	0.43	5.82764473624188e-08	8.40845883372042e-06	Vgf	5	137055246	137062205	+	2973	protein_coding	VGF nerve growth factor inducible [Source:MGI Symbol;Acc:MGI:1343180]	-	228	377	95	286	289	292	464	488	538	175	312	442	612	496	5.09049	5.49189	2.17262	4.9677	4.65089	4.36469
ENSMUSG00000042808	961.801812294324	1153.70585796475	787.069701618633	829.658799390806	1139.69591866554	856.199754221267	2056.58922450382	2230.9554811163	1823.0545160871	2134.61924649357	2397.46394731368	1380.92918897766	2253.88184975495	2896.11106583456	954.688640692554	2146.7005650102	-1.16831	0.44	2.76609996202961e-15	8.38128288494972e-12	Gpx2	12	76839107	76842273	-	3167	protein_coding	glutathione peroxidase 2 [Source:MGI Symbol;Acc:MGI:106609]	-	910	1673	727	1009	1496	1210	1851	1967	1476	1402	2557	1427	2749	2091	19.0728	22.8783	15.6078	16.4523	22.6004	16.9786
ENSMUSG00000027400	905.784783666193	723.393571431574	299.887630465421	428.396664502091	345.870285477378	316.298586890005	1798.82115314516	1451.76564099078	2434.4447501407	3244.56035255192	2522.16582646609	1810.5946128782	1962.00046069974	1105.25902942897	503.271920405444	2041.20147828769	-2.02029	0.25	2.4711523549148e-15	8.38128288494972e-12	Pdyn	2	129528485	129541764	-	2887	protein_coding	prodynorphin [Source:MGI Symbol;Acc:MGI:97535]	-	857	1049	277	521	454	447	1619	1280	1971	2131	2690	1871	2393	798	19.704	15.7363	6.5236	9.31913	7.52389	6.8806
ENSMUSG00000021775	1163.67450036929	1115.77769168378	1448.55469156222	1225.98738344073	1419.28709657347	2455.38276623785	874.411517927881	486.568328113316	749.724994081889	408.044192625018	870.100329725105	968.68263361362	805.953386070976	825.481681127401	1471.44402164455	748.620882910651	0.974253	1.96	1.81754491601398e-06	8.34418347806418e-05	Nr1d2	14	4230569	4265642	+	5409	protein_coding	nuclear receptor subfamily 1, group D, member 2 [Source:MGI Symbol;Acc:MGI:2449205]	THR-like	1101	1618	1338	1491	1863	3470	787	429	607	268	928	1001	983	596	13.5111	12.955	16.8188	14.2346	16.4789	28.5087
ENSMUSG00000022749	961.801812294324	996.476368654552	1182.22849266513	1078.80311674999	1000.2812441229	1144.19421700478	777.748491168382	391.296207923296	528.63640439382	440.017804733695	757.587356053755	847.718268776754	673.950847762301	523.543750782143	1060.63087524861	617.562391449268	0.77821	1.72	1.81595817263724e-06	8.34418347806418e-05	Tbc1d23	16	56989225	57051867	-	9802	protein_coding	TBC1 domain family, member 23 [Source:MGI Symbol;Acc:MGI:1914831]	-	910	1445	1092	1312	1313	1617	700	345	428	289	808	876	822	378	6.16236	6.38452	7.57465	6.91199	6.4089	7.33096
ENSMUSG00000061983	1911.97744883564	2814.26993804791	3384.29145427764	2495.55446595748	2069.12708228317	1548.2355886249	4524.27408005379	7824.7899665589	3383.02596176325	5036.60518359538	5715.65906250457	3277.65042961971	2840.10430249223	6083.07977099252	2370.57599633779	4835.64859469754	-1.02849	0.49	1.78572053256945e-06	8.27395861796967e-05	Rps12	10	23661081	23663173	-	2027	protein_coding	ribosomal protein S12 [Source:MGI Symbol;Acc:MGI:98105]	-	1809	4081	3126	3035	2716	2188	4072	6899	2739	3308	6096	3387	3464	4392	59.2386	87.1943	104.855	77.3195	64.1076	47.9688
ENSMUSG00000054428	1509.28899775417	1168.18752145385	1317.55684576324	1148.69508696626	1104.65179282422	856.907357323929	1745.48982803647	2913.73900914478	2455.44199050213	2757.34340613399	2004.60614757788	1283.18998218947	1515.15957015174	2540.15671675781	1184.21460034761	2151.89083131178	-0.861627	0.55	1.78121961359411e-06	8.27395861796967e-05	Atpif1	4	132257866	132260970	-	1441	protein_coding	ATPase inhibitory factor 1 [Source:MGI Symbol;Acc:MGI:1196457]	-	1428	1694	1217	1397	1450	1211	1571	2569	1988	1811	2138	1326	1848	1834	65.7786	50.9125	57.4224	50.063	48.1435	37.3461
ENSMUSG00000024346	682.773594222125	570.301700261117	696.1290483367	558.313503257044	599.559283415631	410.409799544079	935.520327948254	1168.21766423477	990.575692345429	1023.15558747766	1011.67915492822	656.110714875159	810.052843782425	1511.07468810402	586.247821506116	1013.29833421199	-0.789613	0.58	1.79059959538983e-06	8.27395861796967e-05	Pfdn1	18	36536729	36587577	-	1109	protein_coding	prefoldin 1 [Source:MGI Symbol;Acc:MGI:1914449]	-	646	827	643	679	787	580	842	1030	802	672	1079	678	988	1091	38.6653	32.296	39.4216	31.6171	33.9529	23.2414
ENSMUSG00000031934	71.8709046549605	83.441965818132	77.9491313845138	103.604567614709	84.562999312751	93.403609551411	106.662650217378	153.115907448246	160.567132175693	133.984660264931	150.954906342394	117.093505162086	147.580477612183	139.888674150784	85.8055297227462	138.730989171712	-0.688112	0.62	1.79314614712874e-06	8.27395861796967e-05	Panx1	9	14913424	14956774	-	6030	protein_coding	pannexin 1 [Source:MGI Symbol;Acc:MGI:1860055]	-	68	121	72	126	111	132	96	135	130	88	161	121	180	101	0.748534	0.869047	0.811839	1.07904	0.880722	0.972797
ENSMUSG00000024493	2206.85954293467	2129.49413592059	2231.29388588171	2077.84716160611	2178.06860392032	2121.39410178129	3155.43673559744	4409.7381345095	3411.43399284049	4039.33299639617	3561.03561669822	2744.43950941881	3374.67358806525	4504.13830037971	2157.49290534078	3650.0286092382	-0.758245	0.59	1.17658025945311e-11	8.22701119879139e-09	Lars	18	42335363	42395259	-	5368	protein_coding	leucyl-tRNA synthetase [Source:MGI Symbol;Acc:MGI:1913808]	-	2088	3088	2061	2527	2859	2998	2840	3888	2762	2653	3798	2836	4116	3252	25.8189	24.9138	26.1048	24.3096	25.4821	24.819
ENSMUSG00000003355	383.663799849274	328.251039086205	331.283808384184	357.682435812687	356.535888994301	233.509023878527	614.421308023022	1092.22680646416	736.138544436254	1218.04236604483	792.278856269088	509.985762152225	623.117572140327	714.678770908958	331.820999334196	787.611248304858	-1.24665	0.42	1.15913672097469e-11	8.22701119879139e-09	Fkbp11	15	98622247	98626079	-	2706	protein_coding	FK506 binding protein 11 [Source:MGI Symbol;Acc:MGI:1913370]	-	363	476	306	435	468	330	553	963	596	800	845	527	760	516	8.90428	7.61823	7.68862	8.30129	8.27468	5.41941
ENSMUSG00000061833	292.768243962119	181.365595125361	173.220291965586	214.609461487612	174.458800383964	168.409538433605	273.323041182031	783.726607753617	491.582450814814	665.355642451989	354.415867064752	204.187847844629	347.634013930919	529.083896293066	200.805321893041	456.163670916977	-1.1833	0.44	1.76068937237659e-06	8.2075212281555e-05	Gm6311	13	76102255	76103132	+	878	processed_pseudogene	predicted gene 6311 [Source:MGI Symbol;Acc:MGI:3644735]	-	277	263	160	261	229	238	246	691	398	437	378	211	424	382	20.9414	12.9729	12.3903	15.3508	12.4788	12.0461
ENSMUSG00000038650	3569.23595617355	3456.97995575451	3473.06685391	3512.68819722252	3046.55346172695	3104.96241448175	4500.94162531874	5432.77923464519	4099.40239762404	5321.32258665836	4865.24850317195	3982.14689042962	4177.34740796706	4350.39926245162	3360.58113987822	4591.19848853332	-0.450119	0.73	1.73859708106336e-06	8.1253714482601e-05	Rnh1	7	140740239	140752770	-	2594	protein_coding	ribonuclease/angiogenin inhibitor 1 [Source:MGI Symbol;Acc:MGI:1195456]	-	3377	5013	3208	4272	3999	4388	4051	4790	3319	3495	5189	4115	5095	3141	86.4134	83.6956	84.0851	85.0444	73.7589	75.1731
ENSMUSG00000081406	1073.83586955059	873.03742748558	849.862057456158	979.309841500942	827.346101384212	695.573849916947	1199.9548149455	2029.06932166602	1809.46806644146	1947.34523271417	1464.5438739554	1035.45496300357	1051.92084875795	1807.47247293835	883.160857882404	1543.1536993028	-0.80471	0.57	1.7379071577291e-06	8.1253714482601e-05	Rps6-ps4	2	75021417	75022166	-	750	processed_pseudogene	ribosomal protein S6, pseudogene 4 [Source:MGI Symbol;Acc:MGI:3650907]	-	1016	1266	785	1191	1086	983	1080	1789	1465	1279	1562	1070	1283	1305	89.9192	73.1051	71.1644	82.0039	69.279	58.2449
ENSMUSG00000004032	476.673205873341	411.003401881047	469.860041956653	405.373427254378	448.717176533426	367.953613384346	635.531624211878	669.173225144188	721.316963004651	634.904583300868	669.452193344531	476.115739997903	548.507441791946	839.332044904706	429.930144480532	649.291726962584	-0.594474	0.66	1.73292823326025e-06	8.1253714482601e-05	Gstm5	3	107803137	107806002	+	1278	protein_coding	glutathione S-transferase, mu 5 [Source:MGI Symbol;Acc:MGI:1309466]	-	451	596	434	493	589	520	572	590	584	417	714	492	669	606	23.4243	20.1972	23.0894	19.9205	22.0505	18.0817
ENSMUSG00000024829	428.054652724397	386.867296065885	397.324044696064	375.772122221604	375.581609560236	339.649489277858	551.090359456453	704.333174261933	664.500900850175	651.652665833985	657.263287863468	456.761441624005	448.480673632578	936.284591345844	383.874869091007	633.795886858555	-0.72214	0.61	1.73504717257421e-06	8.1253714482601e-05	Mrpl21	19	3332901	3342837	+	2011	protein_coding	mitochondrial ribosomal protein L21 [Source:MGI Symbol;Acc:MGI:2660674]	-	405	561	367	457	493	480	496	621	538	428	701	472	547	676	13.3679	12.0816	12.4082	11.7351	11.7292	10.6071
ENSMUSG00000026202	1940.51442568393	1572.29489310199	1241.7729680283	1538.44560323112	1599.84052753853	1496.58056213056	2312.13515731629	2971.582796403	2809.92481307463	3404.4284130953	2632.80358390959	1927.68811804029	2374.40590647156	3034.61470360761	1564.90816328574	2683.44793648978	-0.777491	0.58	3.17099401308729e-09	8.11953114900379e-07	Tuba4a	1	75190872	75196509	-	3701	protein_coding	tubulin, alpha 4A [Source:MGI Symbol;Acc:MGI:1095410]	-	1836	2280	1147	1871	2100	2115	2081	2620	2275	2236	2808	1992	2896	2191	32.9286	26.6803	21.0717	26.1059	27.1477	25.3955
ENSMUSG00000024446	331.874471494965	257.2219276873	252.252050174885	254.077868197977	249.879853825066	133.736986403157	386.652107037996	694.125447098717	458.233892593708	625.769265555532	503.49555717929	288.379045771088	403.386638806633	1048.47253794202	246.507192963892	551.064311498123	-1.16039	0.45	1.71554703527901e-06	8.10094677957724e-05	Rpp21	17	36566537	36568961	-	1218	protein_coding	ribonuclease P 21 subunit [Source:MGI Symbol;Acc:MGI:1914926]	-	314	373	233	309	328	189	348	612	371	411	537	298	492	757	17.1121	13.2628	13.0066	13.1007	12.8843	6.89573
ENSMUSG00000027455	1520.91517350718	1477.12967588792	1558.98262769028	1328.7696925823	1447.47476301105	1045.83738573474	1916.59449609351	2026.80093785197	1825.52477965903	2235.10774169226	2101.17978331246	1640.2767871879	1971.01926766493	2246.52900467893	1396.51821973558	1995.37909976762	-0.515018	0.7	1.70126822724517e-06	8.05444176336387e-05	Nsfl1c	2	151336102	151353334	+	3967	protein_coding	NSFL1 (p97) cofactor (p47) [Source:MGI Symbol;Acc:MGI:3042273]	-	1439	2142	1440	1616	1900	1478	1725	1787	1478	1468	2241	1695	2404	1622	24.0779	23.3847	24.6806	21.036	22.9153	16.5569
ENSMUSG00000097195	211.38501369106	204.122494893943	217.607991781768	199.808808971225	237.690592662868	186.807219102822	341.09826684099	383.356864574128	276.669520056579	347.142074322777	349.727826495112	237.090155080257	272.203992040248	378.114931120437	209.570353517281	323.175453816316	-0.622982	0.65	1.69429062308815e-06	8.04235079053331e-05	Snhg5	9	88377321	88405615	-	3634	lncRNA	small nucleolar RNA host gene 5 [Source:MGI Symbol;Acc:MGI:1919905]	-	200	296	201	243	312	264	307	338	224	228	373	245	332	273	3.65313	3.52762	3.76067	3.45307	4.10774	3.22838
ENSMUSG00000032478	161.709535473661	134.472589541618	168.889784666447	131.561355701218	153.889422172754	70.7603102662204	189.992845699705	375.41752122496	274.199256484645	385.205898261678	225.0259473427	208.058707519409	206.612668657056	382.270040253629	136.880499636986	280.847860680472	-1.03689	0.49	1.68503202968757e-06	8.01934091615706e-05	Nme6	9	109661817	109672184	+	2088	protein_coding	NME/NM23 nucleoside diphosphate kinase 6 [Source:MGI Symbol;Acc:MGI:1861676]	-	153	195	156	160	202	100	171	331	222	253	240	215	252	276	4.86386	4.04463	5.07983	3.95707	4.62865	2.12831
ENSMUSG00000029352	1102.37284639888	639.262002590152	345.357957106388	379.061156114135	361.106861930126	145.058636045752	1222.17620040746	4546.97535525941	3034.7187981206	6849.96575604462	2686.24724640348	1246.41681527906	1833.27748856023	860.107590570664	495.369910030905	2784.98565633069	-2.49129	0.18	1.66381200810156e-06	7.93913446385467e-05	Crybb3	5	113223705	113229450	-	2333	protein_coding	crystallin, beta B3 [Source:MGI Symbol;Acc:MGI:102717]	-	1043	927	319	461	474	205	1100	4009	2457	4499	2865	1288	2236	621	29.6749	17.2084	9.29674	10.204	9.72069	3.90485
ENSMUSG00000001416	2360.11367786069	2249.48506197311	2298.41674901837	2286.7008137818	2290.81926967065	2069.03147218429	3173.213843967	4227.13323747862	3332.38555853861	4298.1669991807	3577.91256274892	2770.56781222357	3019.66055025372	3606.63472761032	2259.09450741482	3500.70941150018	-0.631581	0.65	3.05479077723827e-09	7.93372804717025e-07	Cct3	3	88204423	88229074	+	6370	protein_coding	chaperonin containing Tcp1, subunit 3 (gamma) [Source:MGI Symbol;Acc:MGI:104708]	-	2233	3262	2123	2781	3007	2924	2856	3727	2698	2823	3816	2863	3683	2604	23.2686	22.1779	22.6603	22.5448	22.5854	20.3987
ENSMUSG00000050732	1645.6323315849	1524.02268147167	1578.4699105364	1452.10846355219	1399.4795471849	939.696920335407	2055.47815523072	4626.36878875109	2559.19306052335	3812.47260572032	2563.42058347892	1671.24366458614	1922.64566666983	3132.95228642648	1423.23497577758	2792.97185142336	-0.972531	0.51	1.65128029603774e-06	7.90007257420163e-05	Vamp8	6	72362206	72367686	-	2311	protein_coding	vesicle-associated membrane protein 8 [Source:MGI Symbol;Acc:MGI:1336882]	-	1557	2210	1458	1766	1837	1328	1850	4079	2072	2504	2734	1727	2345	2262	44.7207	41.4159	42.8955	39.4616	38.0314	25.5366
ENSMUSG00000033940	1892.95279760345	1708.14668869019	1829.63933388651	1750.58828929933	1774.2993279225	1149.14743872342	2343.24509696302	3840.37379718342	2727.17098341485	3151.684622141	2814.6995580116	1954.78413576375	2262.08076517785	3566.46867265614	1684.12897935423	2832.56345391395	-0.750043	0.59	1.64494329231979e-06	7.89457010873957e-05	Brk1	6	113581733	113593912	+	1095	protein_coding	BRICK1, SCAR/WAVE actin-nucleating complex subunit [Source:MGI Symbol;Acc:MGI:1915406]	-	1791	2477	1690	2129	2329	1624	2109	3386	2208	2070	3002	2020	2759	2575	108.568	97.9686	104.937	100.403	101.763	65.9079
ENSMUSG00000015804	1403.59649090864	1272.31757797069	1421.48902094259	1231.74319275265	1261.58853028753	969.41625064722	1699.93598783946	2123.20724994902	2025.61612898566	2056.96904565821	2079.61479669212	1484.47468527801	1588.12991741554	2660.65488162036	1260.02517725155	1964.8253366798	-0.640866	0.64	1.64578771793856e-06	7.89457010873957e-05	Med28	5	45677571	45686618	+	5011	protein_coding	mediator complex subunit 28 [Source:MGI Symbol;Acc:MGI:1914249]	-	1328	1845	1313	1498	1656	1370	1530	1872	1640	1351	2218	1534	1937	1921	17.5911	15.9458	17.8154	15.4373	15.8114	12.1496
ENSMUSG00000006333	8750.28264174144	8743.47673229831	9170.93183275301	8782.54275152944	8198.03996040102	5326.12855373841	11218.4664504674	18194.7065724798	13716.1384831621	17689.0202608861	14387.5965082239	9165.22799495963	11281.7076219091	19139.8177038583	8161.90041207694	14349.0851994933	-0.813951	0.57	1.63147803413935e-06	7.8674457985818e-05	Rps9	7	3706992	3709896	+	2522	protein_coding	ribosomal protein S9 [Source:MGI Symbol;Acc:MGI:1924096]	-	8279	12679	8471	10681	10761	7527	10097	16042	11105	11618	15345	9471	13760	13819	217.898	217.728	228.373	218.701	204.146	132.63
ENSMUSG00000042312	230.409664923256	239.292249081751	312.87915236284	249.144317359182	214.073899161108	171.239950844253	338.876128294795	891.474838920901	484.171660099012	584.660335701519	418.17321881185	251.60587886068	386.168916418545	702.213443509383	236.173205622065	507.168052577086	-1.10249	0.47	1.62521318135326e-06	7.85807862686233e-05	S100a13	3	90421742	90431888	+	715	protein_coding	S100 calcium binding protein A13 [Source:MGI Symbol;Acc:MGI:109581]	-	218	347	289	303	281	242	305	786	392	384	446	260	471	507	20.2381	21.0183	27.4819	21.8837	18.8033	15.0409
ENSMUSG00000024194	1059.03891859221	1042.67977121501	1011.17345434911	932.441108532383	1004.09038823609	619.152714829429	1429.94615447672	2287.6650764675	1949.03795825572	2131.57414057845	1856.46406557727	1201.9019290191	1569.27241194288	2513.84102558093	944.762725959038	1867.46284523732	-0.982879	0.51	2.97980192231926e-09	7.85113028228466e-07	Cuta	17	27152793	27158543	-	3740	protein_coding	cutA divalent cation tolerance homolog [Source:MGI Symbol;Acc:MGI:1914925]	-	1002	1512	934	1134	1318	875	1287	2017	1578	1400	1980	1242	1914	1815	17.7835	17.5088	16.9797	15.6576	16.8608	10.3969
ENSMUSG00000013822	1442.70271844149	1353.69073471895	1315.39159211367	1235.85448511832	1236.44817914049	889.457100046391	1648.82680127697	2429.43906484551	1763.76819036069	2119.39371691801	2001.7933232361	1492.21640462757	1757.84746666955	2289.46513238858	1245.59080159655	1937.84376254037	-0.637668	0.64	1.61398290296198e-06	7.82458911355966e-05	Elof1	9	22024285	22028468	-	1702	protein_coding	ELF1 homolog, elongation factor 1 [Source:MGI Symbol;Acc:MGI:1913376]	-	1365	1963	1215	1503	1623	1257	1484	2142	1428	1392	2135	1542	2144	1653	53.2345	49.95	48.5368	45.602	45.6239	32.8202
ENSMUSG00000118672	414.314626834478	486.170131419695	447.12487863617	386.461482372328	483.761302374746	560.421657308466	278.87838754752	188.275856565992	242.085830049506	242.08592025141	286.908082861942	298.056194958037	326.316833831382	188.364947371353	463.04234649098	256.371506679643	0.849332	1.8	2.92591377309631e-09	7.82251652866044e-07	Muc4	16	32555015	32602754	+	12754	protein_coding	mucin 4 [Source:MGI Symbol;Acc:MGI:2153525]	-	392	705	413	470	635	792	251	166	196	159	306	308	398	136	2.04014	2.39396	2.2017	1.90299	2.3821	2.75959
ENSMUSG00000039278	13787.5875179994	14758.88390446	6545.56178264959	15325.2534222456	12790.3441032592	5265.98229001212	17561.5609305821	42872.454085509	26261.3720332276	35132.9094956056	17062.5924572602	15957.6190092793	27503.2617861148	27445.8808611083	11412.268836771	26224.7063323359	-1.20031	0.44	1.58188091479486e-06	7.68946391202419e-05	Pcsk1n	X	7786061	7790649	+	2193	protein_coding	proprotein convertase subtilisin/kexin type 1 inhibitor [Source:MGI Symbol;Acc:MGI:1353431]	-	13045	21402	6046	18638	16789	7442	15806	37800	21262	23075	18198	16490	33545	19816	394.844	422.66	187.449	438.879	366.285	150.805
ENSMUSG00000073705	140.571034104555	147.575046984134	126.667338499835	101.137792195311	97.5140892975867	63.6842792395984	154.438628960579	424.187773226994	270.493861126744	368.457815728561	260.65505567196	169.350110771612	212.351909453085	321.328439633485	112.858263386837	272.657949321628	-1.27255	0.41	5.19630512209589e-08	7.61845379997607e-06	Cenps	4	149211578	149222086	-	1909	protein_coding	centromere protein S [Source:MGI Symbol;Acc:MGI:1917178]	-	133	214	117	123	128	90	139	374	219	242	278	175	259	232	4.62451	4.85493	4.16711	3.32723	3.20802	2.09509
ENSMUSG00000049091	863.507780927981	839.246879344353	708.037943409334	763.878121540197	866.199371338719	619.860317932091	1036.62763180014	1655.92018425511	1467.33656172864	1304.82788462553	1007.92872247251	916.426028004094	1153.5874000019	1398.88674150784	776.788402415446	1242.69264429947	-0.677173	0.63	1.55371926775899e-06	7.5728193801229e-05	Sephs2	7	126871051	126873227	-	2177	protein_coding	selenophosphate synthetase 2 [Source:MGI Symbol;Acc:MGI:108388]	-	817	1217	654	929	1137	876	933	1460	1188	857	1075	947	1407	1010	24.9106	24.2107	20.4256	22.0364	24.9882	17.8818
ENSMUSG00000070493	3461.42959919111	3508.010579478	3916.94385207182	3410.72814655408	3476.22491769444	2889.14346816978	4340.94764999267	4748.86151470969	4760.19790311631	5178.20260864809	5512.19810178221	3989.88860977918	4342.14560796733	4796.38097608085	3443.74676052654	4708.60287150954	-0.451407	0.73	1.53329454939473e-06	7.49335884623553e-05	Chchd2	5	129909997	129916311	-	2269	protein_coding	coiled-coil-helix-coiled-coil-helix domain containing 2 [Source:MGI Symbol;Acc:MGI:1261428]	-	3275	5087	3618	4148	4563	4083	3907	4187	3854	3401	5879	4123	5296	3463	95.8069	97.0962	108.415	94.4036	96.2164	79.9669
ENSMUSG00000041571	1471.23969528978	1875.72022334974	1732.20291965586	1511.31107361774	1479.47157356182	807.375140137575	2127.69765798207	5551.86938488271	3201.46158922612	4244.87764566624	2486.53671813683	1642.21221702529	2409.66124279003	5494.43931045705	1479.55343760209	3394.84447077079	-1.19803	0.44	1.52666822833066e-06	7.4810858196904e-05	Selenow	7	15651133	15656327	-	736	protein_coding	selenoprotein W [Source:MGI Symbol;Acc:MGI:1100878]	-	1392	2720	1600	1838	1942	1141	1915	4895	2592	2788	2652	1697	2939	3967	125.54	160.054	147.808	128.959	126.242	68.8927
ENSMUSG00000030603	2105.39473636296	1907.4419624211	2023.429535523	1748.94377235307	1865.71878663898	1369.91960675403	2694.34298726189	3145.11415817768	2769.16546413772	2886.76040752625	3081.91787048106	2017.68560547892	2599.87608060129	3940.42849464338	1836.80806667552	2891.91138353852	-0.654861	0.64	1.52341800844822e-06	7.4810858196904e-05	Psmc4	7	27741132	27749526	-	2163	protein_coding	proteasome (prosome, macropain) 26S subunit, ATPase, 4 [Source:MGI Symbol;Acc:MGI:1346093]	-	1992	2766	1869	2127	2449	1936	2425	2773	2242	1896	3287	2085	3171	2845	61.1298	55.3823	58.7499	50.7803	54.1708	39.7754
ENSMUSG00000031723	165.937235747482	171.711152799296	177.550799264726	149.651042110136	188.171719191437	113.924099528615	215.547438980952	299.426663454348	233.439907547738	319.736121086768	278.469609836591	218.703571625053	231.209414925753	281.162384679299	161.157674773615	259.711889017063	-0.687421	0.62	1.51675096117518e-06	7.47277302822894e-05	Txnl4b	8	110292524	110300683	+	1892	protein_coding	thioredoxin-like 4B [Source:MGI Symbol;Acc:MGI:2443724]	-	157	249	164	182	247	161	194	264	189	210	297	226	282	203	5.50806	5.69972	5.89356	4.96746	6.2461	3.78155
ENSMUSG00000020034	413.257701766023	484.101322349824	465.529534657513	381.527931533532	389.294528367709	520.795883559382	287.766941732301	222.301613776713	208.737271828401	293.852720808315	253.154190760537	367.731669104071	304.999653731844	175.899619971778	442.417817038997	264.305460214245	0.740725	1.67	1.51007034709997e-06	7.46007579083626e-05	Tcp11l2	10	84412490	84450223	+	3438	protein_coding	t-complex 11 (mouse) like 2 [Source:MGI Symbol;Acc:MGI:2444679]	-	391	702	430	464	511	736	259	196	169	193	270	380	372	127	7.54903	8.84314	8.50388	6.96942	7.11129	9.51344
ENSMUSG00000029004	506.267107790089	515.133458397889	503.421473524985	590.381583709216	536.327491136727	843.462898373348	326.65436629072	293.755703919228	417.474543656802	283.194850105423	286.908082861942	482.889744428768	356.652820896108	270.082093657455	582.499002155376	339.701525727056	0.777184	1.71	1.50849168896828e-06	7.46007579083626e-05	Kmt2e	5	23639439	23709233	+	10444	protein_coding	lysine (K)-specific methyltransferase 2E [Source:MGI Symbol;Acc:MGI:1924825]	-	479	747	465	718	704	1192	294	259	338	186	306	499	435	195	3.04431	3.09762	3.0272	3.55011	3.22507	5.07195
ENSMUSG00000029551	157.48183519984	130.334971401876	136.410979922899	137.317165013146	92.9431163617623	86.3275785247889	184.437499334216	408.309086528657	243.320961835473	289.285061935647	264.405488127672	151.931242235103	185.295488557518	256.23172988015	123.469274404052	247.902069804305	-1.00702	0.5	1.46975496659401e-06	7.30058614554073e-05	Psmg3	5	139809347	139812640	-	2893	protein_coding	proteasome (prosome, macropain) assembly chaperone 3 [Source:MGI Symbol;Acc:MGI:1913756]	-	149	189	126	167	122	122	166	360	197	190	282	157	226	185	3.41868	2.82936	2.96126	2.98093	2.01764	1.87403
ENSMUSG00000027405	1314.8147851584	1075.09111330965	1247.18610215222	1092.78151079324	1096.27167577521	1029.56251437351	1509.94314213976	1944.00492863922	1622.96316676047	1819.45078427947	1645.50223994349	1327.70486844944	1429.89084975359	2073.39945746262	1142.61795026037	1671.60742967851	-0.548792	0.68	1.46428792506667e-06	7.29335739115398e-05	Nop56	2	130116350	130121233	+	4099	protein_coding	NOP56 ribonucleoprotein [Source:MGI Symbol;Acc:MGI:1914384]	-	1244	1559	1152	1329	1439	1455	1359	1714	1314	1195	1755	1372	1744	1497	20.1448	16.4719	19.1086	16.7429	16.7964	15.7743
ENSMUSG00000029616	1357.09178789661	1363.34517704502	1302.40007021625	1393.72811195978	1322.53483609852	726.000783331422	1964.37047483671	3282.35137892759	2407.27185084943	3573.43179138402	2283.07575741447	1608.34219487097	1959.54078607287	2796.38844663796	1244.18346109127	2484.34658512425	-0.997439	0.5	4.89030825294735e-08	7.22811414947828e-06	Erp29	5	121566653	121590569	-	9060	protein_coding	endoplasmic reticulum protein 29 [Source:MGI Symbol;Acc:MGI:1914647]	-	1284	1977	1203	1695	1736	1026	1768	2894	1949	2347	2435	1662	2390	2019	9.40712	9.45047	9.02801	9.66108	9.16758	5.03251
ENSMUSG00000021024	2528.16476374508	2051.56899428878	2359.04385120633	2081.13619549864	2101.88572165658	2010.30041466332	3228.76730762188	5221.81953993871	4130.28069227321	4508.27930732343	3733.55550966096	2558.63824502938	2856.50213333803	4160.64927870254	2188.68332350979	3799.81150173602	-0.795773	0.58	4.81965545245438e-08	7.1976847778969e-06	Psma6	12	55431007	55465239	+	1234	protein_coding	proteasome subunit alpha 6 [Source:MGI Symbol;Acc:MGI:1347006]	-	2392	2975	2179	2531	2759	2841	2906	4604	3344	2961	3982	2644	3484	3004	128.667	104.411	120.06	105.916	106.972	102.311
ENSMUSG00000031960	3630.53761014396	3508.010579478	2794.25983476986	3358.92586274672	3953.89158948809	2596.19578366763	4665.37987773719	5587.02933400046	5647.02252544052	5709.57359083514	4460.20179795509	4371.16828774498	5421.12287762085	7017.97932596064	3306.97021004904	5359.93470216186	-0.696456	0.62	4.83012949891871e-08	7.1976847778969e-06	Aars	8	111759776	111784296	+	9282	protein_coding	alanyl-tRNA synthetase [Source:MGI Symbol;Acc:MGI:2384560]	-	3435	5087	2581	4085	5190	3669	4199	4926	4572	3750	4757	4517	6612	5067	24.5643	23.7353	18.9061	22.7266	26.7522	17.566
ENSMUSG00000028478	2559.87251579874	2553.59999524416	2446.73662401391	2285.87855530866	2414.23553893791	1886.46987169744	2922.11218824692	4501.60767897844	4299.49374695067	4214.42658651511	3170.99064130421	2761.85837795532	3330.39944478159	4891.94848614426	2357.7988501668	3761.60464385957	-0.673658	0.63	1.43758494072851e-06	7.19397215362382e-05	Clta	4	44004452	44032846	+	1800	protein_coding	clathrin, light polypeptide (Lca) [Source:MGI Symbol;Acc:MGI:894297]	-	2422	3703	2260	2780	3169	2666	2630	3969	3481	2768	3382	2854	4062	3532	89.3144	89.0956	85.3671	79.7547	84.2331	65.8193
ENSMUSG00000047676	1366.6041135127	1113.01927959062	1091.28783938319	1214.47576481687	973.617235330592	730.246401947395	1818.82040006092	6146.18594416331	3210.10751172789	5324.36769257347	2652.49335430207	1481.57154052193	1865.25325870953	3383.6438707957	1081.54177243023	3235.30544660685	-1.58078	0.33	1.43495899809708e-06	7.19397215362382e-05	Rpsa-ps10	3	149778295	149779179	-	885	processed_pseudogene	ribosomal protein SA, pseudogene 10 [Source:MGI Symbol;Acc:MGI:3704228]	-	1293	1614	1008	1477	1278	1032	1637	5419	2599	3497	2829	1531	2275	2443	96.9785	78.9833	77.4412	86.183	69.0909	51.8206
ENSMUSG00000016554	1727.01556185596	1612.98147147612	1603.37032750646	1522.00043376847	1427.66721362248	1164.71470698199	1916.59449609351	4659.26035405479	3013.72155775916	3810.95005276276	2632.80358390959	1746.72542824434	2098.10245671987	3031.84463085215	1509.62495253525	2863.75032004952	-0.923566	0.53	1.44037726288178e-06	7.19397215362382e-05	Eif3d	15	77843198	77855013	-	4968	protein_coding	eukaryotic translation initiation factor 3, subunit D [Source:MGI Symbol;Acc:MGI:1933181]	-	1634	2339	1481	1851	1874	1646	1725	4108	2440	2503	2808	1805	2559	2189	21.8319	20.3903	20.2688	19.2402	18.0477	14.7236
ENSMUSG00000025290	8799.95811995884	8360.05745134888	9485.97623876542	7956.17298603116	8310.79062615135	6260.16464925252	11731.7804546385	23781.7359064802	15882.559635748	18480.7477988152	14753.2636726557	8308.80029191463	11247.2721771329	24571.9303773175	8195.52001191803	16094.7612893378	-0.973655	0.51	1.42422861931156e-06	7.17243110777952e-05	Rps24	14	24537193	24547027	+	6256	protein_coding	ribosomal protein S24 [Source:MGI Symbol;Acc:MGI:98147]	-	8326	12123	8762	9676	10909	8847	10559	20968	12859	12138	15735	8586	13718	17741	88.3405	83.9244	95.2272	79.8699	83.4299	62.8442
ENSMUSG00000050608	2802.96528154346	2387.40566663118	2788.84670064594	2254.63273332962	2299.19938671966	1895.66871203205	3374.31738239768	5209.34342896145	4383.48270839642	4383.42996480383	4215.48608021991	2653.47430706148	2986.86488856212	5235.43750782143	2404.78641348365	4055.22953352804	-0.753868	0.59	1.41751206214337e-06	7.15843591382401e-05	Micos10	4	138829125	138858424	-	2766	protein_coding	mitochondrial contact site and cristae organizing system subunit 10 [Source:MGI Symbol;Acc:MGI:1913628]	-	2652	3462	2576	2742	3018	2679	3037	4593	3549	2879	4496	2742	3643	3780	63.6416	54.2063	63.3211	51.1917	52.2036	43.0414
ENSMUSG00000007659	975.541838184243	902.000754463774	820.631133186965	845.281710380326	978.950037089054	749.351685719274	1117.73568873627	1392.78766182553	1132.61584773162	1356.59468518243	1381.09675181582	1064.48641056442	1221.63839801196	1144.04004800542	878.626193170606	1226.37443648418	-0.481183	0.72	1.40288020036784e-06	7.10427912052572e-05	Bcl2l1	2	152622588	152673648	-	4586	protein_coding	BCL2-like 1 [Source:MGI Symbol;Acc:MGI:88139]	-	923	1308	758	1028	1285	1059	1006	1228	917	891	1473	1100	1490	826	13.3594	12.3523	11.238	11.5756	13.4061	10.2619
ENSMUSG00000015092	1813.6834174693	1757.10850334381	1906.50583844623	1514.60010751027	1624.98087868557	912.808002434244	2373.24396733666	4846.40201871375	3074.24301527154	3789.63431135698	2847.51584199908	1770.91830121171	2376.04568955614	4601.09084682085	1588.28112464824	3209.88674903334	-1.01503	0.49	1.39667758723497e-06	7.09385493011837e-05	Edf1	2	25447859	25452094	+	1317	protein_coding	endothelial differentiation-related factor 1 [Source:MGI Symbol;Acc:MGI:1891227]	-	1716	2548	1761	1842	2133	1290	2136	4273	2489	2489	3037	1830	2898	3322	86.4871	83.7893	90.9135	72.2251	77.4887	43.5281
ENSMUSG00000019188	3331.42781577111	3235.61738527831	2832.15177363734	3317.81293909009	2866.00003076188	2739.83921350806	4202.06399085546	10735.1263999826	5328.35852466107	8798.83354171635	5495.32115573151	3825.37707360104	4288.0327661762	5236.82254419917	3053.8081930078	5988.74199961542	-0.971515	0.51	1.39691972771308e-06	7.09385493011837e-05	H13	2	152511381	152550590	+	8884	protein_coding	histocompatibility 13 [Source:MGI Symbol;Acc:MGI:95886]	-	3152	4692	2616	4035	3762	3872	3782	9465	4314	5779	5861	3953	5230	3781	23.5504	22.8731	20.0209	23.4541	20.2602	19.3683
ENSMUSG00000026475	379.436099575453	337.90548141227	355.101598529452	444.019575491611	344.346627832103	338.234283072534	287.766941732301	147.444947913126	190.210295038898	175.093590118944	192.209663355223	213.864997031578	227.109957214303	77.5620371529102	366.507277652237	188.907803694661	0.951964	1.93	1.383575401679e-06	7.06556202318097e-05	Rgs16	1	153616095	153621214	+	2339	protein_coding	regulator of G-protein signaling 16 [Source:MGI Symbol;Acc:MGI:108407]	-	359	490	328	540	452	478	259	130	154	115	205	221	277	56	10.1879	9.07279	9.53451	11.922	9.24574	9.08162
ENSMUSG00000060098	452.363929298869	460.654819557952	426.554968965256	433.330215340887	374.057951914961	438.713923650567	496.647965074667	818.886556871362	727.492621934486	858.719868061606	678.82827448381	514.8243367457	585.402561194992	891.963427258467	430.945968121415	696.595701453136	-0.690823	0.62	1.38011150415368e-06	7.06556202318097e-05	Prmt7	8	106937568	106979426	+	6125	protein_coding	protein arginine N-methyltransferase 7 [Source:MGI Symbol;Acc:MGI:2384879]	-	428	668	394	527	491	620	447	722	589	564	724	532	714	644	4.63829	4.7233	4.37366	4.44313	3.83538	4.49833
ENSMUSG00000013593	2687.76044908183	2799.09867153552	2915.51403914577	2434.70733894567	3046.55346172695	2117.14848316532	4059.84712389895	3949.25622025773	3763.44655184105	3782.0215465692	4256.74083723273	3674.41354628463	3842.83165871278	3285.30628797684	2666.79707393351	3826.73297159674	-0.521401	0.7	4.61799629933444e-08	6.99626439349168e-06	Ndufs2	1	171062422	171078957	-	2313	protein_coding	NADH:ubiquinone oxidoreductase core subunit S2 [Source:MGI Symbol;Acc:MGI:2385112]	-	2543	4059	2693	2961	3999	2992	3654	3482	3047	2484	4540	3797	4687	2372	72.9778	76.0009	79.1617	66.1069	82.7197	57.4846
ENSMUSG00000061360	722.936746823426	747.529677246736	784.904447969063	593.670617601746	688.693255664206	714.679133688826	1041.07190889253	1731.91104202572	1277.12626668974	1408.36148573934	1257.33248077733	734.495623289448	911.719395026373	1267.30828562344	708.735646499001	1203.66581100799	-0.76352	0.59	1.35279834686424e-06	6.94742201864177e-05	Phf5a	15	81748721	81756112	-	2166	protein_coding	PHD finger protein 5A [Source:MGI Symbol;Acc:MGI:2156864]	-	684	1084	725	722	904	1010	937	1527	1034	925	1341	759	1112	915	20.9613	21.6743	22.758	17.2133	19.9684	20.7218
ENSMUSG00000062753	636.268891210092	613.746690728409	609.518902353907	564.069312568972	618.605003981566	336.819076867209	1027.73907761536	1181.82796711906	938.70015733482	988.136869453869	1127.94256105528	842.87969418328	880.563516419357	1379.49623221962	563.171312951692	1045.91075942508	-0.893491	0.54	2.50110096476097e-09	6.78656948348574e-07	AI413582	17	27782547	27784730	-	1912	protein_coding	expressed sequence AI413582 [Source:MGI Symbol;Acc:MGI:2146839]	-	602	890	563	686	812	476	925	1042	760	649	1203	871	1074	996	20.8992	20.1594	20.0205	18.5277	20.319	11.0633
ENSMUSG00000062382	563.341061486676	435.8291107195	451.455385935309	627.383215000184	419.767681273205	229.263405262554	838.857301188755	1660.45695188321	999.221614847197	1511.89508685315	967.611573573608	749.979061988567	799.394253732657	1349.02543190954	454.506643279571	1109.55515949708	-1.28768	0.41	2.44788496693603e-09	6.7428104089238e-07	Ftl1-ps1	13	74547813	74555465	+	1223	protein_coding	ferritin light polypeptide 1, pseudogene 1 [Source:MGI Symbol;Acc:MGI:3779109]	-	533	632	417	763	551	324	755	1464	809	993	1032	775	975	974	28.9282	22.3803	23.1827	32.2168	21.5555	11.7729
ENSMUSG00000049422	375.208399301632	417.89943211395	212.194857657843	362.615986651482	343.584799009466	247.661085931772	549.979290183356	763.311153427184	875.70843625051	682.103724985105	424.736475609345	433.536283575326	603.440175125369	1358.72068655366	326.527426777691	711.442028213732	-1.12173	0.46	1.30596679051204e-06	6.72591395226882e-05	Chchd10	10	75768964	75773581	+	1575	protein_coding	coiled-coil-helix-coiled-coil-helix domain containing 10 [Source:MGI Symbol;Acc:MGI:2143558]	-	355	606	196	441	451	350	495	673	709	448	453	448	736	981	14.9612	16.6635	8.46117	14.4591	13.7003	9.87536
ENSMUSG00000036502	206.100388348784	244.119470244783	435.215983563536	323.969838414249	272.734718504188	428.099877110634	157.771836779872	116.821766423477	74.1079071580121	57.8570123871295	109.700149329566	143.221807966849	71.3305641792217	51.2463459760299	318.373379364362	97.7571737750196	1.69781	3.24	8.86095580719667e-12	6.71217402395148e-09	Tmem255a	X	37285450	37341316	-	4490	protein_coding	transmembrane protein 255A [Source:MGI Symbol;Acc:MGI:3045722]	-	195	354	402	394	358	605	142	103	60	38	117	148	87	37	2.88276	3.41454	6.08744	4.53142	3.81478	5.9879
ENSMUSG00000040952	4012.08755985632	4136.2389336955	4353.24246246014	4315.21246699995	4017.88521058963	2741.96202281604	5776.44915083488	9041.7778827957	6955.02708677944	7836.58007254093	6986.11805687689	4611.16158758132	5652.3322925466	13675.8491937113	3929.43810940293	7566.91191545839	-0.945298	0.52	1.29417284484664e-06	6.68410861344089e-05	Rps19	7	24583796	24589231	+	4685	protein_coding	ribosomal protein S19 [Source:MGI Symbol;Acc:MGI:1333780]	-	3796	5998	4021	5248	5274	3875	5199	7972	5631	5147	7451	4765	6894	9874	53.782	55.4462	58.3551	57.8454	53.8597	36.756
ENSMUSG00000021453	540.088709980659	759.942531665963	789.234955268202	655.340003086692	526.423716442441	314.175777582019	1169.95594457187	1420.00826759411	878.178699822443	1198.2491775966	1318.27700818265	915.458313085399	1379.05757413162	1110.79917493989	597.534282337663	1173.74801999057	-0.974909	0.51	4.33173976497382e-08	6.61773352329614e-06	Gadd45g	13	52000714	52002504	+	1173	protein_coding	growth arrest and DNA-damage-inducible 45 gamma [Source:MGI Symbol;Acc:MGI:1346325]	-	511	1102	729	797	691	444	1053	1252	711	787	1406	946	1682	802	28.9163	40.6873	42.2556	35.0869	28.1847	16.821
ENSMUSG00000027937	1264.08238187254	1229.56219052669	1347.87039685722	1219.40931565566	1253.97024206115	1101.73803084505	1856.59675534624	1819.24381886657	1720.53857785185	1837.72141977014	1904.2820793876	1429.3149349124	1384.79681492765	2110.79543966134	1236.10542630305	1757.91123009047	-0.50767	0.7	1.26966275469586e-06	6.57620196021958e-05	Jtb	3	90138904	90143145	+	1531	protein_coding	jumping translocation breakpoint [Source:MGI Symbol;Acc:MGI:1346082]	-	1196	1783	1245	1483	1646	1557	1671	1604	1393	1207	2031	1477	1689	1524	51.8533	50.4372	55.2903	50.0207	51.4385	45.1938
ENSMUSG00000038274	5348.04084638383	5957.48051820531	6685.22064304684	5772.25448139094	5192.62525509649	2661.29526911255	7986.36593502618	19343.6429742951	9436.40684478688	15085.4547034652	10993.4551358048	5964.02704391682	8307.9609980236	16468.0825312161	5269.48616887266	11698.1745208168	-1.15054	0.45	1.25028674624024e-06	6.50983886383562e-05	Fau	19	6107874	6109554	+	961	protein_coding	Finkel-Biskis-Reilly murine sarcoma virus (FBR-MuSV) ubiquitously expressed (fox derived) [Source:MGI Symbol;Acc:MGI:102547]	-	5060	8639	6175	7020	6816	3761	7188	17055	7640	9908	11725	6163	10133	11890	349.5	389.328	436.886	377.223	339.343	173.918
ENSMUSG00000068615	2722.63897634086	2961.15538200875	3067.08179461566	2683.85165630485	2834.76504903375	3746.05082549371	2375.46610588286	1379.17735894124	2050.318764705	1463.17339221135	1808.64605176695	2441.5447398673	1903.78816119716	1709.13489011948	3002.59061396626	1891.40618308642	0.666391	1.59	1.25326930821918e-06	6.50983886383562e-05	Gjd2	2	113840082	113844100	-	2879	protein_coding	gap junction protein, delta 2 [Source:MGI Symbol;Acc:MGI:1334209]	-	2576	4294	2833	3264	3721	5294	2138	1216	1660	961	1929	2523	2322	1234	59.3915	64.5945	66.9052	58.5454	61.8374	81.7161
ENSMUSG00000029404	879.361656954811	765.459355852286	820.631133186965	802.52426977743	710.78629152069	496.029774966205	1049.96046307732	1762.53422351537	1364.82062349339	1638.2669823303	1259.20769700519	796.429378085923	1137.1895691561	1686.9743080758	745.798747043065	1336.92290559242	-0.841964	0.56	1.24486693381156e-06	6.50983886383562e-05	Arl6ip4	5	124254152	124256259	+	1442	protein_coding	ADP-ribosylation factor-like 6 interacting protein 4 [Source:MGI Symbol;Acc:MGI:1929500]	-	832	1110	758	976	933	701	945	1554	1105	1076	1343	823	1387	1218	38.2982	33.3375	35.7403	34.9517	30.9563	21.6032
ENSMUSG00000061461	628.870415730904	624.090736077764	693.96379468713	564.069312568972	549.278581121563	530.702326996653	856.634409558318	936.842515201863	975.754110913826	896.783692000507	1020.11762795357	689.013022110787	801.853928359526	1351.79550466501	598.495861197164	941.099351345425	-0.652775	0.64	1.24968650749628e-06	6.50983886383562e-05	Smim20	5	53424425	53435882	+	2909	protein_coding	small integral membrane protein 20 [Source:MGI Symbol;Acc:MGI:1913528]	-	595	905	641	686	721	750	771	826	790	589	1088	712	978	976	13.5767	13.4735	14.982	12.1777	11.8584	11.4573
ENSMUSG00000038555	193.41728752732	208.949716056975	149.402501820318	189.119448820501	175.220629206601	85.6199754221267	262.212348451054	443.469035646402	417.474543656802	344.096968407665	246.590933963042	208.058707519409	359.112495522978	371.189749231784	166.95492647564	331.525597799892	-0.988971	0.5	1.2462609429669e-06	6.50983886383562e-05	Reep2	18	34973642	34980516	+	1926	protein_coding	receptor accessory protein 2 [Source:MGI Symbol;Acc:MGI:2385070]	-	183	303	138	230	230	121	236	391	338	226	263	215	438	268	6.30688	6.81336	4.87167	6.16674	5.71353	2.79187
ENSMUSG00000028445	2492.2293114176	2613.59545827042	2267.02057109961	2060.57973367033	2245.10954031241	1347.27630746884	3564.31022809738	5750.35296861192	4011.70804082039	4867.60180530666	4824.93135427305	2730.89150055708	3901.04395821536	4722.97404806114	2170.96848703987	4296.72673799287	-0.984918	0.51	2.2614513553641e-09	6.5037631367337e-07	Enho	4	41638144	41640324	-	1269	protein_coding	energy homeostasis associated [Source:MGI Symbol;Acc:MGI:1916888]	-	2358	3790	2094	2506	2947	1904	3208	5070	3248	3197	5146	2822	4758	3410	123.34	129.346	112.194	101.977	111.11	66.6762
ENSMUSG00000068739	4607.13637339666	4283.81398067964	3885.54767415306	4177.07304351367	4770.57208735537	3102.1320020711	6259.76428463238	10941.549327061	8558.22814496443	9254.0768760256	6869.85465074983	5280.82031131821	7263.41917314626	11671.7015551352	4137.71252686158	8262.42679037912	-0.997626	0.5	2.30605312181271e-09	6.5037631367337e-07	Sars	3	108332181	108352525	-	5142	protein_coding	seryl-aminoacyl-tRNA synthetase [Source:MGI Symbol;Acc:MGI:102809]	-	4359	6212	3589	5080	6262	4384	5634	9647	6929	6078	7327	5457	8859	8427	56.2697	52.3208	47.4565	51.0171	58.2659	37.8882
ENSMUSG00000078695	463.990105051877	408.244989787886	433.050729913966	371.660829855941	386.24721307716	300.023715528775	656.641940400734	907.353525619238	812.716715166199	814.565832292481	749.148883028404	533.210920200904	523.910695523249	983.375828188682	393.869597202601	747.615542552486	-0.924325	0.53	2.32532785416772e-09	6.5037631367337e-07	Cisd3	11	97576652	97579447	+	833	protein_coding	CDGSH iron sulfur domain 3 [Source:MGI Symbol;Acc:MGI:101788]	-	439	592	400	452	507	424	591	800	658	535	799	551	639	710	34.9816	30.7788	32.649	28.0206	29.1203	22.6197
ENSMUSG00000059734	1180.58530146457	1084.05595261243	1155.1628220455	1082.91440911565	997.995757654989	671.515344426432	1478.83320249302	2280.85992502536	1787.23569429406	2021.95032763442	1874.2786197419	1234.80423625472	1303.62755224095	2264.53447758943	1028.70493121993	1780.76550440923	-0.791627	0.58	1.2084510215237e-06	6.3680114699423e-05	Ndufs8	19	3958863	3962774	-	1291	protein_coding	NADH:ubiquinone oxidoreductase core subunit S8 [Source:MGI Symbol;Acc:MGI:2385079]	-	1117	1572	1067	1317	1310	949	1331	2011	1447	1328	1999	1276	1590	1635	57.4311	52.7353	56.1944	52.6798	48.5488	32.6667
ENSMUSG00000031207	738.790622850256	757.184119572801	861.770952528792	885.572375563824	709.262633875416	1604.13623373522	368.874998668433	495.641863369509	370.539535790061	470.468863884816	427.549299951129	722.883044265109	503.413406966001	249.306547991497	926.119489687718	451.084695110819	1.03695	2.05	1.20833749567552e-06	6.3680114699423e-05	Msn	X	95139648	95212158	+	6327	protein_coding	moesin [Source:MGI Symbol;Acc:MGI:97167]	-	699	1098	796	1077	931	2267	332	437	300	309	456	747	614	180	7.3333	7.51587	8.55401	8.79027	7.0402	15.9228
ENSMUSG00000085939	969.200287773511	947.514554000937	1142.17130014808	888.861409456355	956.095172409932	798.883902905629	1504.38779577427	1880.49018184587	1894.69215967318	1817.92823132191	2021.48309362858	1660.59880048049	1509.42032935571	1682.8191989426	950.454437782408	1746.47747387783	-0.878617	0.54	1.0470841114808e-17	6.34532971557368e-14	Cd63-ps	18	50267793	50268667	+	875	transcribed_processed_pseudogene	CD63 antigen, pseudogene [Source:MGI Symbol;Acc:MGI:105972]	-	917	1374	1055	1081	1255	1129	1354	1658	1534	1194	2156	1716	1841	1215	69.5635	68.007	81.9783	63.7972	68.6229	57.3392
ENSMUSG00000039481	406.916151355291	476.51568909363	315.04440601241	363.438245124615	367.201492511225	176.900775665551	559.978913641235	1463.10756006102	927.583971261118	1265.24150772907	626.322220103847	494.502323453107	785.456097513728	829.636790260592	351.002793293787	868.978673002965	-1.30721	0.4	4.10404429412991e-08	6.32301061587133e-06	Nrtn	17	57058325	57064530	-	1023	protein_coding	neurturin [Source:MGI Symbol;Acc:MGI:108417]	-	385	691	291	442	482	250	504	1290	751	831	668	511	958	599	24.9807	29.2535	19.3407	22.3116	22.5426	10.86
ENSMUSG00000036114	221.954264375613	232.396218848847	259.830437948379	260.655935983038	231.595962081768	133.736986403157	345.542543933381	603.390094536793	373.009799361994	599.885865277079	420.986043153634	319.345923169325	381.249567164805	577.560169513634	223.361634273467	452.621250763831	-1.01832	0.49	4.03615663619386e-08	6.28232069937383e-06	Rpp25l	4	41712033	41713534	-	856	protein_coding	ribonuclease P/MRP 25 subunit-like [Source:MGI Symbol;Acc:MGI:1917211]	-	210	337	240	317	304	189	311	532	302	394	449	330	465	417	16.2842	17.0503	19.063	19.1236	16.9916	9.81191
ENSMUSG00000017664	708.139795865052	754.42570747964	640.915080272669	724.409714829832	662.029246871897	454.281191909135	921.076427397984	1305.45488498468	1032.5701730683	1455.56062742357	1125.1297367135	815.783676459822	1167.52555622082	1281.15864940075	657.366789538038	1138.03246645868	-0.791244	0.58	4.04307767781484e-08	6.28232069937383e-06	Slc35c2	2	165118474	165129789	-	3914	protein_coding	solute carrier family 35, member C2 [Source:MGI Symbol;Acc:MGI:2385166]	-	670	1094	592	881	869	642	829	1151	836	956	1200	843	1424	925	11.3625	12.1052	10.2838	11.6236	10.6226	7.2892
ENSMUSG00000049791	112.034057256262	129.645368378585	99.6016678802121	110.18263539977	130.272728670995	153.549873277698	72.2195027513497	49.9044439090581	65.461984656244	68.5148830900217	60.0069192913866	89.0297725199331	60.6719741294529	58.1715278646826	122.547721810587	65.4976260265161	0.907288	1.88	3.98221099942714e-08	6.28232069937383e-06	Fzd4	7	89053563	89062342	+	6720	protein_coding	frizzled class receptor 4 [Source:MGI Symbol;Acc:MGI:108520]	-	106	188	92	134	171	217	65	44	53	45	64	92	74	42	1.04702	1.21161	0.930836	1.02972	1.21748	1.43501
ENSMUSG00000061947	2965.73174208558	3026.66766922133	2793.17720794508	2215.16432661926	2770.00959910957	1880.10144377348	3614.30834538678	5388.54575027125	5259.19114464693	5569.49871873999	5244.97978931276	3754.73388453631	3857.589706474	4590.010555799	2608.47533145905	4659.85723689588	-0.837061	0.56	2.1364119132335e-09	6.26451106170726e-07	Serpina10	12	103581045	103597703	-	3498	protein_coding	serine (or cysteine) peptidase inhibitor, clade A (alpha-1 antiproteinase, antitrypsin), member 10 [Source:MGI Symbol;Acc:MGI:2667725]	-	2806	4389	2580	2694	3636	2657	3253	4751	4258	3658	5594	3880	4705	3314	53.2461	54.3401	50.1481	39.7706	49.7322	33.7549
ENSMUSG00000045948	636.268891210092	735.806425850801	626.840931550465	683.296791173201	646.030841596512	386.351294053564	947.742089952328	1244.20852200538	1111.61860737018	1446.42530967824	1142.94429087813	887.394580443246	1026.50421094696	1400.27177788557	619.099195905772	1150.888673645	-0.893794	0.54	2.09228319522447e-09	6.23568991625916e-07	Mrps12	7	28439066	28441245	-	1040	protein_coding	mitochondrial ribosomal protein S12 [Source:MGI Symbol;Acc:MGI:1346333]	-	602	1067	579	831	848	546	853	1097	900	950	1219	917	1252	1011	38.4223	44.433	37.853	41.2622	39.0118	23.3305
ENSMUSG00000002658	1067.49431913985	1034.40453493552	1161.65858299421	961.220155092024	965.998947104218	667.269725810459	1382.17017573352	2474.80674112647	1577.26329067969	2169.63796451736	1686.75699695632	1068.3572702392	1513.51978706716	2092.78996675084	976.341044179382	1745.66277413382	-0.838288	0.56	1.16415685980933e-06	6.17037076132174e-05	Gtf2f1	17	57310405	57318288	-	1717	protein_coding	general transcription factor IIF, polypeptide 1 [Source:MGI Symbol;Acc:MGI:1923848]	-	1010	1500	1073	1169	1268	943	1244	2182	1277	1425	1799	1104	1846	1511	39.0455	37.8352	42.4897	35.1583	35.3331	24.4066
ENSMUSG00000108354	48.6185531489439	29.6529300014849	15.1567755469888	13.9783940432544	25.9021799696715	10.6140465399331	73.3305720244474	69.1857063284669	93.870015733482	132.462107307375	40.3171488989003	56.1274652843056	50.0133840796842	63.7116733756048	23.9871465417128	72.3772591290333	-1.59431	0.33	1.1639377997496e-06	6.17037076132174e-05	4931431B13Rik	7	127791222	127802500	-	1437	lncRNA	RIKEN cDNA 4931431B13 gene [Source:MGI Symbol;Acc:MGI:1918223]	-	46	43	14	17	34	15	66	61	76	87	43	58	61	46	2.12482	1.29595	0.662409	0.610909	1.13202	0.463874
ENSMUSG00000021242	3860.94727506722	3954.18373554685	3801.10278181983	3613.82598941783	3985.12657121622	2744.79243522669	5046.4766384097	5643.73892935166	5654.43331615632	5627.35573112712	6024.13213198685	4264.71964668853	4789.80639005762	7271.44098308533	3659.99646471577	5540.26297085789	-0.598007	0.66	1.15159505775952e-06	6.14461241881788e-05	Npc2	12	84801336	84819926	-	5438	protein_coding	NPC intracellular cholesterol transporter 2 [Source:MGI Symbol;Acc:MGI:1915213]	-	3653	5734	3511	4395	5231	3879	4542	4976	4578	3696	6425	4407	5842	5250	44.5893	45.6661	43.8982	41.7353	46.0234	31.699
ENSMUSG00000018858	802.206126957574	699.257465616412	807.639611289546	719.476163991036	695.549715067943	518.673074251396	973.296683233575	1596.94220508986	1321.59101098455	1472.30870995669	1263.89573757483	740.301912801618	1012.56605472803	1760.38123609551	707.133692862318	1267.66044380808	-0.841934	0.56	1.15089226333071e-06	6.14461241881788e-05	Mrpl58	11	115294578	115303500	+	3332	protein_coding	mitochondrial ribosomal protein L58 [Source:MGI Symbol;Acc:MGI:1915822]	-	759	1014	746	875	913	733	876	1408	1070	967	1348	765	1235	1271	15.1202	13.1798	15.2226	13.5609	13.1099	9.77608
ENSMUSG00000030417	337.159096837241	317.90699373685	456.868520059234	394.684067103654	349.679429590565	227.140595954568	579.978160556993	1025.30948394974	664.500900850175	615.11139485264	647.887206724189	418.052844876208	482.916118408754	869.802845214778	347.239783880352	662.944869429184	-0.933456	0.52	1.15253731288058e-06	6.14461241881788e-05	Pdcd5	7	35341407	35346946	-	2486	protein_coding	programmed cell death 5 [Source:MGI Symbol;Acc:MGI:1913538]	-	319	461	422	480	459	321	522	904	538	404	691	432	589	628	8.51745	8.0311	11.5416	9.97067	8.83374	5.73812
ENSMUSG00000042195	4.22770027382121	38.6177693042594	42.2224461666117	66.6029363237416	82.2775128448388	25.4737116958394	3.33320781929307	4.53676762809619	7.41079071580121	0	1.87521622785583	1.93542983738985	2.45967462686971	2.77007275546108	43.2370127681853	3.04014495134587	3.83359	14.26	7.76355096970876e-12	6.13658072301327e-09	Slc35f2	9	53678822	53725438	+	2716	protein_coding	solute carrier family 35, member F2 [Source:MGI Symbol;Acc:MGI:1919272]	-	4	56	39	81	108	36	3	4	6	0	2	2	3	2	0.0977575	0.892963	0.976314	1.54007	1.90251	0.589031
ENSMUSG00000029446	364.639148617079	373.075235600078	385.415149623429	430.863439921489	486.808617665296	307.807349658059	783.30383753387	655.562922259899	675.617086923877	519.190558526609	695.705220534513	593.209245159989	615.738548259718	1056.7827562084	391.434823514238	699.38877192586	-0.836674	0.56	3.82030495984789e-08	6.0923810675469e-06	Psph	5	129842622	129864513	-	4329	protein_coding	phosphoserine phosphatase [Source:MGI Symbol;Acc:MGI:97788]	-	345	541	356	524	639	435	705	578	547	341	742	613	751	763	5.28995	5.41234	5.59136	6.25069	7.06231	4.46547
ENSMUSG00000054611	642.610441620823	658.570887242282	657.154482644443	664.384846291151	691.740570954756	837.80207355205	529.980043267597	449.139995181523	421.179939014702	398.908874879682	425.674083723273	569.984087111311	549.327333334236	437.67149536285	692.043883717584	472.733231484397	0.547858	1.46	1.11903472676867e-06	6.01895009841848e-05	Kdm2a	19	4364447	4448313	-	14446	protein_coding	lysine (K)-specific demethylase 2A [Source:MGI Symbol;Acc:MGI:1354736]	-	608	955	607	808	908	1184	477	396	341	262	454	589	670	316	2.79368	2.86306	2.8569	2.88834	3.00726	3.64225
ENSMUSG00000022516	651.065842168466	562.716067004923	500.17359305063	544.33510921379	581.275391672333	290.824875194166	801.080945903433	1015.10175678652	820.127505882001	943.982833684744	971.36200602932	694.819311622956	793.655012936627	1218.83201240287	521.731813050718	907.37017315606	-0.798503	0.57	1.11535734537189e-06	6.01697226672432e-05	Nudt16l1	16	4756625	4758896	+	1948	protein_coding	nudix (nucleoside diphosphate linked moiety X)-type motif 16-like 1 [Source:MGI Symbol;Acc:MGI:1914161]	-	616	816	462	662	763	411	721	895	664	620	1036	718	968	880	20.99	18.1416	16.1253	17.549	18.74	9.37602
ENSMUSG00000040767	131.058708488457	130.334971401876	149.402501820318	118.405220131096	140.938332187918	94.8188157567354	165.549321691556	226.838381404809	234.675039333705	231.428049548518	245.653325849114	152.898957153798	229.569631841173	342.103985299443	127.493091631067	228.589586515265	-0.842133	0.56	1.11200644815864e-06	6.01674917485838e-05	Snrnp25	11	32155415	32158984	+	1041	protein_coding	small nuclear ribonucleoprotein 25 (U11/U12) [Source:MGI Symbol;Acc:MGI:1925622]	-	124	189	138	144	185	134	149	200	190	152	262	158	280	247	7.90662	7.86296	9.01328	7.14325	8.50265	5.72031
ENSMUSG00000024767	1841.16346924914	1806.75992102071	1880.5227946514	1605.04853955486	1624.98087868557	1393.27050914188	2199.91716073342	2976.1195640311	2298.58025368434	2801.49744190311	2387.15025806047	1966.39671478809	2324.39252239188	2808.85377403753	1691.95768538392	2470.36346120374	-0.545966	0.68	1.10459613759311e-06	5.99449486013217e-05	Otub1	19	7175567	7183681	-	2545	protein_coding	OTU domain, ubiquitin aldehyde binding 1 [Source:MGI Symbol;Acc:MGI:2147616]	-	1742	2620	1737	1952	2133	1969	1980	2624	1861	1840	2546	2032	2835	2028	45.4339	44.585	46.4052	39.6074	40.0993	34.3814
ENSMUSG00000037563	4851.28606420983	4863.08052024353	5453.19131644161	5328.23490589933	4872.65714958878	4128.86410403396	6968.6264808687	9962.74171129923	7573.82811154884	9359.13303009697	8229.38641594531	5325.33519757817	6107.3720985175	10015.1980473695	4916.21901006951	7942.70263665303	-0.691975	0.62	1.0926573110715e-06	5.97293767405173e-05	Rps16	7	28050077	28052580	+	1266	protein_coding	ribosomal protein S16 [Source:MGI Symbol;Acc:MGI:98118]	-	4590	7052	5037	6480	6396	5835	6272	8784	6132	6147	8777	5503	7449	7231	240.657	241.242	270.516	264.317	241.717	204.82
ENSMUSG00000018669	2043.0361573241	2070.18827591762	1641.26226637393	1783.47862822464	1852.00586783151	1049.37540124805	2433.24170808394	4924.66126029841	3232.3398838753	4147.43425638265	3002.22118079718	2004.13759661719	2886.01822886046	3481.98145361457	1739.89109948664	3264.00444606621	-0.907513	0.53	1.0954131444496e-06	5.97293767405173e-05	Cdk5rap3	11	96798252	96807322	-	3812	protein_coding	CDK5 regulatory subunit associated protein 3 [Source:MGI Symbol;Acc:MGI:1933126]	-	1933	3002	1516	2169	2431	1483	2190	4342	2617	2724	3202	2071	3520	2514	33.6588	34.1062	27.0396	29.3826	30.5116	17.2884
ENSMUSG00000030612	479.843981078707	467.550849790855	464.446907832728	444.841833964744	447.193518888151	193.175647026782	723.306096786595	1135.32609893107	774.427629801227	1214.99726012972	891.665316345447	520.63062625787	566.545055722324	1051.24261069748	416.175456430328	859.767586833966	-1.04652	0.48	1.09143051028866e-06	5.97293767405173e-05	Mrpl46	7	78424984	78433279	-	1415	protein_coding	mitochondrial ribosomal protein L46 [Source:MGI Symbol;Acc:MGI:1914558]	-	454	678	429	541	587	273	651	1001	627	798	951	538	691	759	21.2971	20.7514	20.6137	19.7435	19.8479	8.57377
ENSMUSG00000022577	45.447777943578	31.721739071356	33.5614315683323	42.7574406028959	45.7097293582438	39.6257737490834	67.775225658959	155.384291262294	64.2268528702772	172.048484203832	65.632567974954	54.1920354469158	105.766008955398	101.107655574329	39.8039820489149	98.26664024337	-1.29812	0.41	1.09733838456176e-06	5.97293767405173e-05	Ly6h	15	75423117	75439104	-	4227	protein_coding	lymphocyte antigen 6 complex, locus H [Source:MGI Symbol;Acc:MGI:1346030]	-	43	46	31	52	60	56	61	137	52	113	70	56	129	73	0.675237	0.471303	0.498637	0.635266	0.679129	0.588737
ENSMUSG00000030428	366.75299875399	294.460490944978	148.319874995533	226.121080111469	241.499736776055	191.760440821457	757.749244252623	629.476508398346	806.541056236365	873.945397637166	706.956517901648	718.044469671634	718.224991045956	590.025496913209	244.819103733914	725.120460257119	-1.56649	0.34	3.20801893515667e-21	5.83217842411482e-17	Ttyh1	7	4122407	4139707	+	6379	protein_coding	tweety family member 1 [Source:MGI Symbol;Acc:MGI:1889007]	-	347	427	137	275	317	271	682	555	653	574	754	742	876	426	3.61075	2.89901	1.46023	2.2262	2.37761	1.88791
ENSMUSG00000025351	17351.5388488307	14074.1081023327	14015.6868736655	11974.5501442302	14035.1723994487	10732.2162580777	22939.1362123749	39408.6320014575	36352.3987245769	33199.2672395094	30530.3954057208	20656.8426544619	23372.6481960583	29679.9445383877	13697.2121044309	29517.4081215684	-1.10769	0.46	4.77826673317578e-13	5.79125928060905e-10	Cd63	10	128736858	128748691	+	3682	protein_coding	CD63 antigen [Source:MGI Symbol;Acc:MGI:99529]	-	16417	20409	12946	14563	18423	15167	20646	34746	29432	21805	32562	21346	28507	21429	295.958	240.056	239.06	204.245	239.392	183.055
ENSMUSG00000032575	4244.61107491649	3573.52286669058	4689.93940496825	4520.77708528311	4561.83098995273	2790.07903379707	6979.73717359968	6975.28022819789	6995.78643571634	7796.99369564447	7928.41421137445	6245.63208525705	5783.51493931299	8360.07957598153	4063.4600759347	7133.17979313555	-0.81192	0.57	1.19701233420068e-10	5.78379938124975e-08	Manf	9	106715511	106769178	-	3524	protein_coding	mesencephalic astrocyte-derived neurotrophic factor [Source:MGI Symbol;Acc:MGI:1922090]	-	4016	5182	4332	5498	5988	3943	6282	6150	5664	5121	8456	6454	7054	6036	75.6446	63.6849	83.5809	80.5662	81.2979	49.7229
ENSMUSG00000037601	1200.66687776522	919.930433069323	921.315427891962	920.929489908526	854.010110176521	618.445111726767	1589.94012980279	3598.7909209873	2438.1501454986	2970.50082019183	2074.92675612248	1327.70486844944	1593.86915821157	2173.12207665921	905.882908423054	2220.8756094904	-1.29382	0.41	1.20893496417762e-10	5.78379938124975e-08	Nme1	11	93847805	93859347	-	3342	protein_coding	NME/NM23 nucleoside diphosphate kinase 1 [Source:MGI Symbol;Acc:MGI:97355]	-	1136	1334	851	1120	1121	874	1431	3173	1974	1951	2213	1372	1944	1569	22.5627	17.2872	17.3132	17.306	16.0484	11.6217
ENSMUSG00000020163	1091.80359571433	1150.2578428483	1483.19874995533	1170.07380726771	1141.21957631082	471.263666373028	1693.26957220088	3121.29612813018	1921.86505896445	2833.47105401179	2258.69794645235	1502.86126873322	1708.65397413216	2713.28626397412	1084.63620641159	2219.17515832489	-1.03296	0.49	1.02427054261487e-06	5.64279953476921e-05	Uqcr11	10	80238831	80242664	-	641	protein_coding	ubiquinol-cytochrome c reductase, complex III subunit XI [Source:MGI Symbol;Acc:MGI:1913844]	-	1033	1668	1370	1423	1498	666	1524	2752	1556	1861	2409	1553	2084	1959	106.97	112.697	145.317	114.639	111.812	46.1723
ENSMUSG00000019179	3921.19200396917	3792.81662809691	3844.40785481123	3440.32945158685	3489.93783650191	2843.8568695994	4740.93258830784	6496.65124343374	5467.92841647533	6339.91051526334	6016.63126707543	3990.85632469787	4548.75827662439	7164.79318200007	3555.42344076091	5595.80772673475	-0.654229	0.64	1.01328671189195e-06	5.63040577838132e-05	Mdh2	5	135807334	135819252	+	3562	protein_coding	malate dehydrogenase 2, NAD (mitochondrial) [Source:MGI Symbol;Acc:MGI:97050]	-	3710	5500	3551	4184	4581	4019	4267	5728	4427	4164	6417	4124	5548	5173	69.1353	66.8719	67.7815	60.6571	61.5318	50.1406
ENSMUSG00000040824	1321.15633556913	1326.79621681063	1544.90847896807	1286.83451045254	1289.01436790247	745.813670205963	1942.14908937476	3681.58693020006	2380.09895155816	2941.57231399827	2258.69794645235	1482.53925544063	1789.00334527657	4378.09999000623	1252.42059665147	2606.71847778838	-1.05742	0.48	1.01755611711759e-06	5.63040577838132e-05	Snrpd2	7	18883647	18887467	+	2618	protein_coding	small nuclear ribonucleoprotein D2 [Source:MGI Symbol;Acc:MGI:98345]	-	1250	1924	1427	1565	1692	1054	1748	3246	1927	1932	2409	1532	2182	3161	31.6928	31.8281	37.0603	30.8695	30.9217	17.8911
ENSMUSG00000002477	500.982482447813	384.798486996014	534.817651443748	465.398295793059	460.144608872987	396.257737490834	702.195780597739	856.314889803156	900.411071969847	809.998173419812	702.268477332008	538.049494794378	537.848851742177	790.855771684137	457.066543840742	729.742813917907	-0.674928	0.63	1.0189238179799e-06	5.63040577838132e-05	Snrpd1	18	10617775	10642079	+	2052	protein_coding	small nuclear ribonucleoprotein D1 [Source:MGI Symbol;Acc:MGI:98344]	-	474	558	494	566	604	560	632	755	729	532	749	556	656	571	15.3328	11.7769	16.3683	14.2437	14.0829	12.1276
ENSMUSG00000002768	707.082870796597	784.768240504415	777.326060195568	718.653905517904	776.303570267507	411.117402646741	1056.6268787159	1534.56165020354	1104.20781665438	1598.68060543384	1318.27700818265	950.296050158416	1164.24599005166	1653.73343501026	695.875341654789	1297.57867930133	-0.898664	0.54	3.48847808481259e-08	5.61243642317637e-06	Mea1	17	46989719	46994037	+	1844	protein_coding	male enhanced antigen 1 [Source:MGI Symbol;Acc:MGI:96957]	-	669	1138	718	874	1019	581	951	1353	894	1050	1406	982	1420	1194	24.0816	26.7274	26.4739	24.4757	26.4391	14.0017
ENSMUSG00000066315	307.565194920493	221.362570476201	302.052884114991	267.234003768099	211.026583870559	161.333507406983	307.76618864806	873.327768408516	536.047195109621	619.679053725308	509.121205862858	342.571081218003	333.695857711991	646.811988400161	245.095790759554	521.127542385565	-1.08907	0.47	1.00159858538916e-06	5.58560192710887e-05	Gm12918	4	10848420	10849055	+	636	processed_pseudogene	predicted gene 12918 [Source:MGI Symbol;Acc:MGI:3652005]	-	291	321	279	325	277	228	277	770	434	407	543	354	407	467	30.3708	21.8586	29.8265	26.3882	20.838	15.931
ENSMUSG00000037885	205.043463280328	247.567485361235	206.781723533919	265.589486821834	252.927169115615	299.316112426112	171.104668057044	112.284998795381	119.807783238786	105.056154071367	117.201014240989	197.413843413765	168.89765771172	99.7226191965988	246.204240089841	136.436092340706	0.846437	1.8	9.91853053807361e-07	5.54827339022087e-05	Stk35	2	129642437	129674207	+	6195	protein_coding	serine/threonine kinase 35 [Source:MGI Symbol;Acc:MGI:1914583]	-	194	359	191	323	332	423	154	99	97	69	125	204	206	72	2.07865	2.50974	2.09627	2.69244	2.56407	3.03434
ENSMUSG00000044894	2176.20871594947	2223.96975011137	2313.57352456536	2152.67268266118	2216.16004505219	1149.85504182608	4128.73341883101	10432.2971608072	5275.2478578645	8071.05322800456	5764.41468442882	3031.8508402712	4234.73981592736	7401.634402592	2038.73996002761	6042.49642609083	-1.56745	0.34	6.70941413346489e-12	5.54441586119963e-09	Uqcrq	11	53318749	53321658	-	1831	protein_coding	ubiquinol-cytochrome c reductase, complex III subunit VII [Source:MGI Symbol;Acc:MGI:107807]	-	2059	3225	2137	2618	2909	1625	3716	9198	4271	5301	6148	3133	5165	5344	74.6428	76.281	79.3544	73.8356	76.0131	39.4394
ENSMUSG00000026822	432.282352998218	183.434404195232	270.656706196229	222.832046218938	156.936737463304	459.942016730433	1104.4028574591	570.498529233096	758.370916583657	1434.24488601779	1131.69299351099	725.786189021194	645.254643782155	1332.40499537678	287.680710633726	962.832001373095	-1.74301	0.3	6.50084771802706e-12	5.54441586119963e-09	Lcn2	2	32274645	32278264	-	2623	protein_coding	lipocalin 2 [Source:MGI Symbol;Acc:MGI:96757]	-	409	266	250	271	206	650	994	503	614	942	1207	750	787	962	10.3501	4.39196	6.48032	5.33526	3.75753	11.0124
ENSMUSG00000031807	1420.50729200393	1451.61436402618	1110.77512222932	1256.41094694663	1170.93090039368	695.573849916947	1594.38440689518	3649.82955680338	2467.7933083618	3311.55268268438	2240.88339228772	1258.9971092221	2031.69124179438	3052.62017651811	1184.30207925278	2450.96898432088	-1.0491	0.48	9.84898655413037e-07	5.53012593512907e-05	Pgls	8	72044820	72053736	+	3770	protein_coding	6-phosphogluconolactonase [Source:MGI Symbol;Acc:MGI:1913421]	-	1344	2105	1026	1528	1537	983	1435	3218	1998	2175	2390	1301	2478	2204	23.6634	24.1816	18.5038	20.9299	19.5059	11.5872
ENSMUSG00000026820	341.386797111062	346.180717691754	320.457540136335	349.45985108136	325.300907266168	245.538276623785	471.09337179342	599.987518815721	421.179939014702	613.588841895084	471.616881305741	441.278002924886	423.883927363881	480.607623072497	321.387348318411	490.404513273241	-0.608424	0.66	9.85566998339834e-07	5.53012593512907e-05	Ptges2	2	32285908	32295784	+	5058	protein_coding	prostaglandin E synthase 2 [Source:MGI Symbol;Acc:MGI:1917592]	-	323	502	296	425	427	347	424	529	341	403	503	456	517	347	4.23881	4.29833	3.97894	4.33905	4.03908	3.04871
ENSMUSG00000022490	3860.94727506722	3847.98486996014	3875.80403272999	3361.39263816612	4039.97824644611	2275.65157816165	5376.46421251971	7223.66825583616	6574.60649670164	6974.81509856421	6483.56010781153	4324.71797164762	5766.2972169249	9060.90798311318	3543.62644008854	6473.12966788987	-0.869194	0.55	3.39595798115444e-08	5.51236750869534e-06	Ppp1r1a	15	103438706	103446430	-	1306	protein_coding	protein phosphatase 1, regulatory inhibitor subunit 1A [Source:MGI Symbol;Acc:MGI:1889595]	-	3653	5580	3580	4088	5303	3216	4839	6369	5323	4581	6915	4469	7033	6542	185.664	185.04	186.378	161.641	194.273	109.431
ENSMUSG00000000740	10928.6052078278	10899.8653861272	10435.4399641018	11098.0226118709	10466.0043653925	5863.19930865902	15703.8531059627	26840.6514797241	18682.6033945349	23540.1912767739	20582.3733169456	12446.7492842541	16304.363209977	31923.7034703112	9948.52280732988	20753.0610673104	-1.06075	0.48	3.27198986477651e-08	5.35898880555287e-06	Rpl13	8	123829089	123831983	+	2595	protein_coding	ribosomal protein L13 [Source:MGI Symbol;Acc:MGI:105922]	-	10340	15806	9639	13497	13738	8286	14134	23665	15126	15461	21952	12862	19886	23049	264.486	263.791	252.551	268.586	253.291	141.897
ENSMUSG00000044533	11686.4204819103	11889.4457245489	9675.43593310278	11952.3491654557	10456.8624195209	7816.18387200671	15456.0846580619	27193.3851628086	20560.0037092045	25347.4616373929	20011.3699755635	13506.3971202251	17332.5072040086	26173.032429974	10579.4495994242	20697.5302371549	-0.968147	0.51	1.75887602990358e-09	5.32939437060786e-07	Rps2	17	24937090	24940903	+	1830	protein_coding	ribosomal protein S2 [Source:MGI Symbol;Acc:MGI:105110]	-	11057	17241	8937	14536	13726	11046	13911	23976	16646	16648	21343	13957	21140	18897	401.057	408.025	332.044	410.183	358.861	268.238
ENSMUSG00000002274	81.3832302710582	79.3043476783899	44.3876998161815	67.4251947968743	64.7554499241787	62.9766761369362	126.661897133136	250.656411452314	142.04015538619	208.589755185177	122.826662924557	87.0943426825432	145.120802985313	290.857639323413	66.7054331039365	171.730958384081	-1.35771	0.39	3.22098850420988e-08	5.3234155460487e-06	Metrn	17	26012195	26016110	-	3771	protein_coding	meteorin, glial cell differentiation regulator [Source:MGI Symbol;Acc:MGI:1917333]	-	77	115	41	82	85	89	114	221	115	137	131	90	177	210	1.35536	1.32074	0.739234	1.1229	1.07844	1.04882
ENSMUSG00000024537	511.551733132366	468.930055837436	522.908756371114	453.886677169202	476.143014148373	399.088149901483	724.417166059693	918.695444689478	815.186978738133	876.990503552278	788.528423813376	514.8243367457	587.862235821861	1117.72435682854	472.084731093329	793.028680781133	-0.747463	0.6	9.35944178884643e-07	5.28430595407541e-05	Psmg2	18	67774669	67787232	+	1738	protein_coding	proteasome (prosome, macropain) assembly chaperone 2 [Source:MGI Symbol;Acc:MGI:1922901]	-	484	680	483	552	625	564	652	810	660	576	841	532	717	807	18.4848	16.9447	18.8952	16.4011	17.2054	14.421
ENSMUSG00000001173	1278.87933283091	1152.32665191817	1149.74968792158	1147.05057001999	1303.48911553258	1445.63313873888	859.967617377611	850.643930268035	868.297645534709	892.216033127839	871.037937839033	1030.61638841009	928.117225872172	632.961624622856	1246.18808282702	866.732300381544	0.52292	1.44	9.22523003327696e-07	5.22475644875312e-05	Ocrl	X	47001264	47054745	+	9486	protein_coding	OCRL, inositol polyphosphate-5-phosphatase [Source:MGI Symbol;Acc:MGI:109589]	-	1210	1671	1062	1395	1711	2043	774	750	703	586	929	1065	1132	457	8.46686	7.62901	7.61195	7.59408	8.62979	9.57086
ENSMUSG00000025967	4553.23319490544	4034.86728927182	4848.00292138685	4209.96338243898	4323.37856846722	4168.48987778305	6109.76993276419	8051.62834796371	7418.20150651701	7614.28734073775	7084.56690883933	4645.99932465433	5159.57747563037	8330.99381204919	4356.32253904223	6801.87808114448	-0.64271	0.64	9.17160112754484e-07	5.21061589058641e-05	Eef1b2	1	63215984	63219645	+	2532	protein_coding	eukaryotic translation elongation factor 1 beta 2 [Source:MGI Symbol;Acc:MGI:1929520]	-	4308	5851	4478	5120	5675	5891	5499	7099	6006	5001	7556	4801	6293	6015	112.936	100.079	120.247	104.422	107.235	103.393
ENSMUSG00000007892	10066.1543519683	9699.26652257874	8878.62259006108	9820.2329446228	8517.24623708609	6756.90202732139	14952.7702773487	34803.8128589399	20471.0742206149	29564.9333298232	20027.3093135003	10547.124898856	15204.068760224	28084.3826312421	8956.40411227306	21706.9345363186	-1.27714	0.41	1.67416059582806e-09	5.15868468341596e-07	Rplp1	9	61820566	61821824	-	499	protein_coding	ribosomal protein, large, P1 [Source:MGI Symbol;Acc:MGI:1927099]	-	9524	14065	8201	11943	11180	9549	13458	30686	16574	19418	21360	10899	18544	20277	1266.89	1220.71	1117.43	1235.94	1071.95	850.399
ENSMUSG00000041355	3972.98133232348	3501.80415226838	3755.63245517887	3653.2943961282	3901.32540072611	3090.81035242851	5084.25299369502	5739.01104954168	5818.70584368992	6280.53094991866	6130.08184886071	4885.99262449068	5002.15829951071	6005.51773383961	3645.97468150892	5618.28141794337	-0.623801	0.65	5.51287905803823e-12	5.01120706375675e-09	Ssr2	3	88483183	88495726	+	1864	protein_coding	signal sequence receptor, beta [Source:MGI Symbol;Acc:MGI:1913506]	-	3759	5078	3469	4443	5121	4368	4576	5060	4711	4125	6538	5049	6101	4336	133.859	117.984	126.536	123.088	131.444	104.136
ENSMUSG00000029752	3928.59047944836	3338.36823574857	3565.09013401672	3684.54021810724	3800.00216731533	3973.19142144828	5917.55494851829	6587.38659599567	5649.49278901246	5939.47908742611	6021.31930764507	4807.60771607639	4922.62881990858	6709.11621372673	3714.96377601408	5819.32318478866	-0.647292	0.64	5.23164675561696e-12	5.0058598956377e-09	Asns	6	7675169	7693254	-	2735	protein_coding	asparagine synthetase [Source:MGI Symbol;Acc:MGI:1350929]	-	3717	4841	3293	4481	4988	5615	5326	5808	4574	3901	6422	4968	6004	4844	90.2101	76.6572	81.8633	84.6061	87.2574	91.2343
ENSMUSG00000063694	895.21553298164	890.277503067838	1123.76664412674	942.308210209974	962.189802991031	758.550526053883	1379.94803718733	1370.10382368505	1188.19677810013	1510.37253389559	1356.71894085369	1238.6750959295	1133.09011144465	1644.03818036615	928.718036571851	1352.64293768276	-0.54237	0.69	8.75693864097646e-07	4.99063148880728e-05	Cycs	6	50539543	50543518	-	3404	protein_coding	cytochrome c, somatic [Source:MGI Symbol;Acc:MGI:88578]	-	847	1291	1038	1146	1263	1072	1242	1208	962	992	1447	1280	1382	1187	16.5163	16.4252	20.733	17.3852	17.752	13.9949
ENSMUSG00000059534	1064.32354393449	1018.54366539984	1352.20090415636	972.731773715881	973.617235330592	634.012379985335	1554.38591306367	2311.48310651501	1868.75439216787	1921.46183243572	1832.08625461515	1241.57824068559	1356.1006109475	2710.51619121866	1002.57158375375	1849.54581770615	-0.883618	0.54	8.70059663691558e-07	4.97411468110457e-05	Uqcr10	11	4651973	4654342	-	584	protein_coding	ubiquinol-cytochrome c reductase, complex III subunit X [Source:MGI Symbol;Acc:MGI:1913402]	-	1007	1477	1249	1183	1278	896	1399	2038	1513	1262	1954	1283	1654	1957	114.456	109.532	145.413	104.606	104.701	68.1806
ENSMUSG00000026956	1255.6269813249	1367.48279518476	1204.96365598561	1147.87282849313	1448.23659183369	805.252330829588	1932.14946591688	2638.13037573793	2454.20685871617	2562.45662756681	2063.67545875534	1677.0499540983	2275.19902985448	3735.44311073926	1204.90586394195	2417.28886017315	-1.00411	0.5	1.57596638512276e-09	4.93983946233306e-07	Uap1l1	2	25249901	25255694	-	4071	protein_coding	UDP-N-acteylglucosamine pyrophosphorylase 1-like 1 [Source:MGI Symbol;Acc:MGI:2443318]	-	1188	1983	1113	1396	1901	1138	1739	2326	1987	1683	2201	1733	2775	2697	19.3703	21.0958	18.5887	17.708	22.3416	12.4224
ENSMUSG00000029287	150.083359720653	170.331946752716	169.972411491232	191.586224239899	166.078683334952	225.017786646581	85.552334028522	105.479847353236	101.280806449283	53.2893535144614	77.8214734560169	90.9652023573229	103.306334328528	66.4817461310658	178.845068697672	85.5221372023046	1.05673	2.08	9.76912085645805e-11	4.93340603251131e-08	Tgfbr3	5	107254436	107437495	-	6545	protein_coding	transforming growth factor, beta receptor III [Source:MGI Symbol;Acc:MGI:104637]	-	142	247	157	233	218	318	77	93	82	35	83	94	126	48	1.44012	1.63441	1.63097	1.83836	1.5936	2.15915
ENSMUSG00000053565	1971.16525266914	1798.48468474123	1875.10966052747	1889.54997125874	1810.10528258645	1393.27050914188	2497.6837259236	3836.97122146235	3091.53486027507	3434.87947224642	2870.01843673335	1968.33214462548	2367.84677413324	4031.8408955736	1789.61422682082	3012.38844137164	-0.751032	0.59	8.47614521156526e-07	4.90211622490655e-05	Eif3k	7	28670797	28681289	-	2698	protein_coding	eukaryotic translation initiation factor 3, subunit K [Source:MGI Symbol;Acc:MGI:1921080]	-	1865	2608	1732	2298	2376	1969	2248	3383	2503	2256	3061	2034	2888	2911	45.8835	41.864	43.6476	43.9838	42.1345	32.4317
ENSMUSG00000006589	477.730130941796	581.335348633763	582.453231734284	558.313503257044	504.330680585956	437.298717445242	791.081322445554	1215.85372432978	821.362637667968	1106.89600014324	891.665316345447	589.338385485209	721.504557215116	1421.04732355153	523.576935433014	944.843658397981	-0.850521	0.55	8.51198459136789e-07	4.90211622490655e-05	Aprt	8	123301374	123303648	-	1615	protein_coding	adenine phosphoribosyl transferase [Source:MGI Symbol;Acc:MGI:88061]	-	452	843	538	679	662	618	712	1072	665	727	951	609	880	1026	18.5774	22.6063	22.6498	21.7111	19.6119	17.0052
ENSMUSG00000062380	529.519459296106	459.275613511371	405.985059294343	354.393401920156	550.0404099442	406.164180928105	875.522587200978	945.916050458055	774.427629801227	747.573502160015	656.32567974954	765.462500687686	813.332409951585	458.447041028808	450.896354149047	754.625925129737	-0.743776	0.6	8.54769440756533e-07	4.90211622490655e-05	Tubb3	8	124138163	124148754	+	1868	protein_coding	tubulin, beta 3 class III [Source:MGI Symbol;Acc:MGI:107813]	-	501	666	375	431	722	574	788	834	627	491	700	791	992	331	17.8025	15.4409	13.6493	11.9147	18.4924	13.6553
ENSMUSG00000095098	610.902689567164	682.706993057444	570.54433666165	593.670617601746	475.381185325735	266.766369703651	735.52785879067	2078.97376557508	1053.56741342974	1983.88650369552	1225.45380490378	606.757254021718	932.216683583621	1555.39585219139	533.328698652898	1271.47239202394	-1.25314	0.42	8.45417466472169e-07	4.90211622490655e-05	Ccdc85b	19	5503208	5507922	-	4715	protein_coding	coiled-coil domain containing 85B [Source:MGI Symbol;Acc:MGI:2147607]	-	578	990	527	722	624	377	662	1833	853	1303	1307	627	1137	1123	8.13704	9.09345	7.59947	7.90751	6.33193	3.55325
ENSMUSG00000026023	11.6261757530083	11.7232513959359	7.5783877734944	4.11129236566306	4.57097293582438	7.78363412928425	21.1103161888561	53.3070196301302	20.9972403614368	41.108929854013	24.3778109621258	13.5480088617289	21.3171800995375	42.9361277096467	7.89895239220172	29.8378292084344	-1.90994	0.27	8.52351208936809e-07	4.90211622490655e-05	Cdk15	1	59296065	59392152	+	2507	protein_coding	cyclin-dependent kinase 15 [Source:MGI Symbol;Acc:MGI:3583944]	-	11	17	7	5	6	11	19	47	17	27	26	14	26	31	0.291245	0.293677	0.189845	0.102991	0.114507	0.194986
ENSMUSG00000035606	671.147418469116	810.283552366158	790.317582092987	858.437845950448	892.863380131028	991.351946829748	619.97665438851	478.628984764148	542.222854039455	398.908874879682	449.114286571471	605.789539103023	620.657897513458	613.571115334628	835.733620973248	541.108775824297	0.626761	1.54	8.36861127062451e-07	4.87632541346005e-05	Ky	9	102382949	102423438	+	5879	protein_coding	kyphoscoliosis peptidase [Source:MGI Symbol;Acc:MGI:96709]	-	635	1175	730	1044	1172	1401	558	422	439	262	479	626	757	443	7.16952	8.65584	8.44256	9.17025	9.538	10.5901
ENSMUSG00000054072	43.3339278066674	108.957277679875	98.5190410554272	138.961681959412	44.9479005356064	239.169848699825	22.2213854619538	14.7444947913126	9.88105428773495	63.9472242173536	13.1265135949908	24.1928729673731	33.6155532338861	45.7062004651078	112.314946289469	28.4294123774641	1.99818	3.99	8.33924716112846e-07	4.87483965882043e-05	Iigp1	18	60509099	60525706	+	5823	protein_coding	interferon inducible GTPase 1 [Source:MGI Symbol;Acc:MGI:1926259]	-	41	158	91	169	59	338	20	13	8	42	14	25	41	33	0.467366	1.17513	1.06255	1.49873	0.484773	2.5795
ENSMUSG00000037152	685.944369427491	563.405670028214	774.078179721214	605.182236225603	653.649129822886	435.175908137256	913.2989424863	1187.49892665418	1217.83994096333	1158.66280070015	1108.2527906628	749.011347069872	803.493711444106	1530.46519739224	619.57258222711	1083.56545717162	-0.806564	0.57	8.21652889728054e-07	4.82903922270799e-05	Ndufc1	3	51312098	51316409	-	1495	protein_coding	NADH:ubiquinone oxidoreductase subunit C1 [Source:MGI Symbol;Acc:MGI:1913627]	-	649	817	715	736	858	615	822	1047	986	761	1182	774	980	1105	28.8153	23.6677	32.5177	25.4227	27.4587	18.281
ENSMUSG00000026959	360.411448343258	361.351984204142	268.491452546659	273.81207155316	325.300907266168	200.251678053404	373.319275760823	575.035296861192	679.322482281778	528.325876271945	462.240800166462	397.730831583614	532.929502488438	659.277315799736	298.269923661132	526.022672651749	-0.817748	0.57	8.21645866739442e-07	4.82903922270799e-05	Grin1	2	25181193	25209199	-	9700	protein_coding	glutamate receptor, ionotropic, NMDA1 (zeta 1) [Source:MGI Symbol;Acc:MGI:95819]	-	341	524	248	333	427	283	336	507	550	347	493	411	650	476	2.33347	2.33956	1.73834	1.77279	2.10615	1.29652
ENSMUSG00000005583	141.62795917301	110.336483726456	138.576233572469	156.229109895196	118.083467508796	181.146394281524	69.9973642051544	53.3070196301302	65.461984656244	97.4433892835865	72.1958247724495	89.0297725199331	97.5670935324986	78.9470735306407	140.999941359575	77.9936902663296	0.853468	1.81	8.23433530824795e-07	4.82903922270799e-05	Mef2c	13	83652153	83815199	+	15715	protein_coding	myocyte enhancer factor 2C [Source:MGI Symbol;Acc:MGI:99458]	SRF	134	160	128	190	155	256	63	47	53	64	77	92	119	57	0.565992	0.440941	0.553797	0.624343	0.471901	0.723921
ENSMUSG00000018770	2589.46641771549	2482.57088384525	2663.26198897089	2506.2438261082	2407.37907953417	2211.25969581939	3259.87724726862	3893.68081681355	4142.63201013288	3836.83345304122	3549.78431933109	2823.79213275179	2903.23595124855	3639.87560067585	2476.6969819989	3506.21394140794	-0.501292	0.71	7.99374597420827e-07	4.73375575931943e-05	Atp5g3	2	73738791	73741670	-	2181	protein_coding	ATP synthase, H+ transporting, mitochondrial F0 complex, subunit C3 (subunit 9) [Source:MGI Symbol;Acc:MGI:2442035]	-	2450	3600	2460	3048	3160	3125	2934	3433	3354	2520	3786	2918	3541	2628	74.5642	71.4861	76.6892	72.1678	69.321	63.6737
ENSMUSG00000025204	1038.95734229156	1051.64461051778	935.389576614166	902.839803499609	926.383848327074	704.772690251555	1154.4009747485	1517.54877159818	1473.51222065847	1533.21082825893	1515.17471210751	1106.0981520683	1272.47167363393	1670.35387154303	926.664645250291	1405.34640057711	-0.600489	0.66	7.62557684505916e-07	4.53048977265279e-05	Ndufb8	19	44537011	44543879	-	3146	protein_coding	NADH:ubiquinone oxidoreductase subunit B8 [Source:MGI Symbol;Acc:MGI:1914514]	-	983	1525	864	1098	1216	996	1039	1338	1193	1007	1616	1143	1552	1206	20.7403	20.9936	18.6728	18.023	18.493	14.0691
ENSMUSG00000018585	776.839925314647	854.41814585674	895.332384097124	804.168786723695	750.401390297835	522.918692867369	1272.17431769685	2340.97209609763	1542.67960067262	1927.55204426594	1586.43292876603	937.715756215382	1102.75412437992	2361.48702403057	767.346554192902	1633.97098651562	-1.09014	0.47	2.70415953505816e-08	4.51024039884013e-06	Atox1	11	55337467	55352065	-	541	protein_coding	antioxidant 1 copper chaperone [Source:MGI Symbol;Acc:MGI:1333855]	-	735	1239	827	978	985	739	1145	2064	1249	1266	1692	969	1345	1705	90.18	99.1857	103.935	93.3525	87.1108	60.7034
ENSMUSG00000022193	1326.4409609114	1379.89564960399	1400.91911127168	1400.30617974484	1321.01117845324	837.80207355205	1974.37009829459	2658.54583006437	2117.01588114721	3023.79017370629	2493.09997493433	1657.69565572441	2080.88473433178	1995.83742030971	1277.7291922562	2250.15497106408	-0.816429	0.57	2.63979207916161e-08	4.44364999992205e-06	Psmb5	14	54851576	54855479	-	899	protein_coding	proteasome (prosome, macropain) subunit, beta type 5 [Source:MGI Symbol;Acc:MGI:1194513]	-	1255	2001	1294	1703	1734	1184	1777	2344	1714	1986	2659	1713	2538	1441	92.6625	96.3968	97.8654	97.8226	92.2832	58.5272
ENSMUSG00000026939	178.620336568946	173.090358845877	207.864350358704	201.45332591749	161.507710399128	92.6960064487488	237.768824442905	374.283329317936	335.955845782988	383.683345304122	325.350015532987	212.897282112883	286.142148259177	397.505440408664	169.205348089816	319.198278895208	-0.91638	0.53	7.43929137364819e-07	4.43430548107948e-05	Tmem141	2	25510079	25512017	-	1122	protein_coding	transmembrane protein 141 [Source:MGI Symbol;Acc:MGI:1098773]	-	169	251	192	245	212	131	214	330	272	252	347	220	349	287	9.99802	9.68849	11.6349	11.2761	9.04016	5.18853
ENSMUSG00000023456	2534.50631415581	2299.13647965002	2095.96553278359	2215.16432661926	2235.96759444076	1950.8617540397	2970.99923626322	3430.93051874774	3453.42847356336	3684.57815728561	3095.98199218998	3201.20095104281	2904.05584279084	3254.83548766676	2221.93366694819	3249.50133244379	-0.548152	0.68	8.49427331881446e-11	4.41216825531563e-08	Tpi1	6	124787549	124791259	-	2753	protein_coding	triosephosphate isomerase 1 [Source:MGI Symbol;Acc:MGI:98797]	-	2398	3334	1936	2694	2935	2757	2674	3025	2796	2420	3302	3308	3542	2350	57.818	52.4487	47.8139	50.5331	51.0076	44.5037
ENSMUSG00000020477	642.610441620823	569.612097237827	632.25406567439	601.893202333073	524.900058797166	478.33969739965	823.302331365387	1348.55417745159	909.056994471615	1137.34705929436	1060.43477685247	670.626438655583	744.461520399233	1450.13308748387	574.934927177155	1017.98954824676	-0.823888	0.56	7.33373086321686e-07	4.39226407222442e-05	Mrps24	11	5653983	5665680	-	1466	protein_coding	mitochondrial ribosomal protein S24 [Source:MGI Symbol;Acc:MGI:1928142]	-	608	826	584	732	689	676	741	1189	736	747	1131	693	908	1047	27.529	24.4018	27.0853	25.7847	22.4863	20.4917
ENSMUSG00000023104	797.978426683753	768.907370968737	784.904447969063	778.678774056584	719.928237392339	556.176038692493	1094.40323400122	1979.16487775696	1346.29364670389	1711.34952429299	1225.45380490378	783.849084142889	1036.34290945444	1498.60936070444	734.428882627162	1334.43330524508	-0.861113	0.55	7.34459998875811e-07	4.39226407222442e-05	Rfc2	5	134610220	134630659	+	6303	protein_coding	replication factor C (activator 1) 2 [Source:MGI Symbol;Acc:MGI:1341868]	-	755	1115	725	947	945	786	985	1745	1090	1124	1307	810	1264	1082	7.95096	7.6613	7.8207	7.75866	7.17328	5.54167
ENSMUSG00000002379	1634.0061558319	1303.34971401876	1167.07171711814	1126.49410819168	1144.26689160137	835.679264244063	1946.59336646715	4143.20303635884	2937.14338702921	3311.55268268438	2606.5505567196	1391.5740530833	1835.7371631871	3258.99059679996	1201.81130850098	2678.91810529119	-1.1564	0.45	2.50794822888504e-08	4.26116811225514e-06	Ndufa11	17	57024767	57029141	+	1092	protein_coding	NADH:ubiquinone oxidoreductase subunit A11 [Source:MGI Symbol;Acc:MGI:1917125]	-	1546	1890	1078	1370	1502	1181	1752	3653	2378	2175	2780	1438	2239	2353	93.9738	74.9573	67.1198	64.7861	65.8083	48.061
ENSMUSG00000028234	5632.3536897983	5153.40339304877	5441.28242136898	5458.97400312742	5009.78633766352	3920.12118874861	8149.69311817154	13931.2791939764	10625.838754673	11956.6083756876	9217.62536802533	6055.95996119284	7301.1341840916	15789.4147061281	5102.65350562593	10378.4442077433	-1.02421	0.49	2.40038299499947e-08	4.1382898407074e-06	Rps20	4	3831334	3835665	-	4080	protein_coding	ribosomal protein S20 [Source:MGI Symbol;Acc:MGI:1914677]	-	5329	7473	5026	6639	6576	5540	7335	12283	8603	7853	9831	6258	8905	11400	86.6973	79.325	83.7562	84.0285	77.1143	60.3414
ENSMUSG00000028044	207.157313417239	149.643856054005	167.807157841662	186.652673401103	169.125998625502	188.222425308146	304.432980828767	347.062723549358	284.08031077238	385.205898261678	362.854340090103	251.60587886068	236.948655721782	263.156911768802	178.10157077461	304.418462481694	-0.772743	0.59	2.41286426355877e-08	4.1382898407074e-06	Cks1b	3	89322779	89325690	-	1126	protein_coding	CDC28 protein kinase 1b [Source:MGI Symbol;Acc:MGI:1889208]	-	196	217	155	227	222	266	274	306	230	253	387	260	289	190	11.5541	8.34635	9.3594	10.4105	9.43296	10.4981
ENSMUSG00000032959	5816.25865170952	5989.89186029996	5491.08325530908	5421.97237183645	5653.53169279212	3273.37195291536	7665.26691510095	9670.12019928703	8267.97217526222	9002.85563802886	9545.7882079001	6316.27527432178	7733.21702687838	9416.86233218993	5274.35163081041	8452.29472112115	-0.680365	0.62	6.8672674869425e-07	4.13651431028637e-05	Pebp1	5	117420719	117425690	-	1768	protein_coding	phosphatidylethanolamine binding protein 1 [Source:MGI Symbol;Acc:MGI:1344408]	-	5503	8686	5072	6594	7421	4626	6899	8526	6694	5913	10181	6527	9432	6799	206.603	212.771	195.053	192.598	200.823	116.276
ENSMUSG00000038515	535.861009706838	507.547825141696	555.387561114661	484.310240675109	567.56247286486	413.240211954727	763.304590618112	784.860799660641	711.435908716916	666.878195409545	800.717329294439	599.983249590853	750.200761195262	932.129482212652	510.651553576315	751.188789587303	-0.557591	0.68	6.86208569371742e-07	4.13651431028637e-05	Grtp1	8	13222022	13250620	-	4093	protein_coding	GH regulated TBC protein 1 [Source:MGI Symbol;Acc:MGI:1914040]	-	507	736	513	589	745	584	687	692	576	438	854	620	915	673	8.22217	7.78773	8.52178	7.43118	8.70859	6.34069
ENSMUSG00000108920	3.1707752053659	4.82722116303243	0	2.46677541939784	2.28548646791219	1.41520620532441	16.6660390964653	55.5754034441783	32.1134264351386	31.9736121086768	5.62564868356749	8.70943426825432	12.2983731343486	5.54014551092215	2.36091074350546	21.0627603351939	-3.11612	0.12	6.87143741312697e-07	4.13651431028637e-05	Gm44678	7	90989224	90991998	+	2775	TEC	predicted gene 44678 [Source:MGI Symbol;Acc:MGI:5753254]	-	3	7	0	3	3	2	15	49	26	21	6	9	15	4	0.0717593	0.109247	0	0.0558268	0.0517239	0.0320282
ENSMUSG00000044080	1019.93269105937	941.308126791324	998.181932451691	727.698748722362	816.680497867289	638.257998601308	1238.84223950392	1637.77311374272	1739.06555464135	1540.82359304671	1650.19028051313	984.166072312739	1169.98523084769	2139.88120359368	857.00999924889	1512.59091102524	-0.819656	0.57	6.72424276119716e-07	4.08851951165767e-05	S100a1	3	90418341	90421699	-	694	protein_coding	S100 calcium binding protein A1 [Source:MGI Symbol;Acc:MGI:1338917]	-	965	1365	922	885	1072	902	1115	1444	1408	1012	1760	1017	1427	1545	92.2971	85.1821	90.3288	65.8519	73.9041	57.7581
ENSMUSG00000067274	14256.8622483936	13990.6661365146	14803.8392021089	15345.809884074	13329.7189096865	12783.5576526954	18652.630956764	28091.6651531716	21527.1118976166	26723.8495110236	22391.0193687125	16107.614821677	18421.3231721696	32058.051998951	14085.0756722455	22996.6583600107	-0.707208	0.61	6.59905895855818e-07	4.02853882472415e-05	Rplp0	5	115697526	115701786	+	1659	protein_coding	ribosomal protein, large, P0 [Source:MGI Symbol;Acc:MGI:1927636]	-	13489	20288	13674	18663	17497	18066	16788	24768	17429	17552	23881	16645	22468	23146	539.701	529.624	560.407	580.924	504.604	483.929
ENSMUSG00000065990	1056.9250684553	1064.7470679603	1197.38526821212	985.887909286003	1003.32855941345	622.69073034274	1488.8328259509	1920.18689859171	1619.25777140256	1834.67631385503	1693.32025375381	1242.54595560428	1391.35594726597	2368.41220591922	988.494100611651	1694.82352154294	-0.777836	0.58	6.60343547727061e-07	4.02853882472415e-05	Aurkaip1	4	155915729	155917587	+	1766	protein_coding	aurora kinase A interacting protein 1 [Source:MGI Symbol;Acc:MGI:1913327]	-	1000	1544	1106	1199	1317	880	1340	1693	1311	1205	1806	1284	1697	1710	37.5863	37.8644	42.5813	35.0601	35.6803	22.1441
ENSMUSG00000019997	266.345117250736	222.741776522782	287.978735392787	334.659198564973	266.640087923089	287.286859680855	122.217620040746	168.994594146583	205.0318764705	144.642530967824	120.013838582773	219.671286543748	166.437983084851	119.113128484826	277.608629222537	158.265357290231	0.80792	1.75	6.59991003780654e-07	4.02853882472415e-05	Ccn2	10	24471340	24474581	+	2861	protein_coding	cellular communication network factor 2 [Source:MGI Symbol;Acc:MGI:95537]	-	252	323	266	407	350	406	110	149	166	95	128	227	203	86	5.84659	4.88945	6.32148	7.34617	5.85307	6.30629
ENSMUSG00000040688	703.912095591231	737.875234920672	656.071855819658	688.230342011997	638.412553370138	552.638023179182	895.521834116737	1154.60736135048	838.654482671504	1304.82788462553	1021.99284418143	791.590803492449	972.391369155826	1168.97070280457	662.856684148813	1018.56966029982	-0.618773	0.65	6.5066669935169e-07	4.00987138786906e-05	Tbl3	17	24916923	24926634	-	5686	protein_coding	transducin (beta)-like 3 [Source:MGI Symbol;Acc:MGI:2384863]	-	666	1070	606	837	838	781	806	1018	679	857	1090	818	1186	844	7.77477	8.14989	7.24637	7.60156	7.05132	6.10393
ENSMUSG00000042254	140.571034104555	115.853307912778	81.1970118588686	99.4932752490462	147.794791591655	81.3743568061535	85.552334028522	22.6838381404809	34.5836900070723	22.8382943633406	38.4419326710445	43.5471713412716	59.852082587163	41.5510913319161	111.047296253843	43.6313043088514	1.33746	2.53	6.45122269263383e-07	3.98922546095521e-05	Cilp	9	65172462	65187887	+	4252	protein_coding	cartilage intermediate layer protein, nucleotide pyrophosphohydrolase [Source:MGI Symbol;Acc:MGI:2444507]	-	133	168	75	121	194	115	77	20	28	15	41	45	73	30	2.07624	1.71116	1.19929	1.46952	2.18294	1.20191
ENSMUSG00000004961	1200.66687776522	962.685820513325	881.25823537492	852.68203663852	1170.16907157104	533.532739407302	1468.83357903514	1327.00453121814	1566.14710460599	1712.87207725054	1694.25786186774	1517.37699251364	1468.42575224122	1721.60021751906	933.499130211722	1559.56476453143	-0.740775	0.6	6.4243826905455e-07	3.98618693904837e-05	Syt5	7	4542764	4550540	-	2380	protein_coding	synaptotagmin V [Source:MGI Symbol;Acc:MGI:1926368]	-	1136	1396	814	1037	1536	754	1322	1170	1268	1125	1807	1568	1791	1243	31.6826	25.4029	23.2542	22.5002	30.8779	14.0786
ENSMUSG00000032518	20413.4507721457	18533.0812509281	17019.9763124436	18930.8568269321	16607.8683334952	13230.0552104752	27324.5266332915	66772.1459503197	38111.2263877937	55341.7549012469	35065.6058527901	19900.0895880424	27935.3446289016	52412.546606079	17455.88145107	40357.9050685581	-1.20912	0.43	2.27188935850944e-08	3.97143735939439e-06	Rpsa	9	119956755	119961435	+	3170	protein_coding	ribosomal protein SA [Source:MGI Symbol;Acc:MGI:105381]	-	19314	26875	15721	23023	21800	18697	24593	58872	30856	36348	37399	20564	34072	37842	404.42	367.168	337.191	375.048	329.026	262.107
ENSMUSG00000070858	86.6678556133347	94.4756141907776	111.510562952846	83.8703642595265	105.894206346598	38.210567543759	175.548945149435	311.902774431613	213.677798972268	278.627191232755	256.904623216249	146.124952722934	153.319718408212	267.312020901994	86.7715284844737	225.427253129432	-1.37832	0.38	1.2319279346988e-09	3.92920172856566e-07	Gm1673	5	34140777	34142357	+	669	protein_coding	predicted gene 1673 [Source:MGI Symbol;Acc:MGI:2686519]	-	82	137	103	102	139	54	158	275	173	183	274	151	187	193	8.13594	8.86889	10.468	7.87333	9.94081	3.58702
ENSMUSG00000036860	370.980699027811	410.313798857757	405.985059294343	369.194054436543	383.19989778661	268.889179011638	539.979666725477	909.621909433286	571.86601690266	715.599890051338	695.705220534513	405.472550933174	578.843428856672	936.284591345844	368.09378140245	669.17165934787	-0.861657	0.55	6.28380457394319e-07	3.91231394363997e-05	Mrpl55	11	59093312	59096960	+	1027	protein_coding	mitochondrial ribosomal protein L55 [Source:MGI Symbol;Acc:MGI:1914462]	-	351	595	375	449	503	380	486	802	463	470	742	419	706	676	22.6859	25.0912	24.8265	22.5767	23.4332	16.4429
ENSMUSG00000018286	2338.97517649158	2334.30623383783	2460.81077273611	2269.43338584601	2098.07657754339	1432.1886797883	3120.99358813141	6470.56482957219	3967.24329652558	5170.58984386031	3873.25911863622	2577.99254340328	3007.36217711937	4480.59268195829	2155.63180437387	4083.57475990083	-0.921668	0.53	6.24221033718043e-07	3.89977264364056e-05	Psmb6	11	70416193	70418684	+	1872	protein_coding	proteasome (prosome, macropain) subunit, beta type 6 [Source:MGI Symbol;Acc:MGI:104880]	-	2213	3385	2273	2760	2754	2024	2809	5705	3212	3396	4131	2664	3668	3235	78.4686	78.3119	82.5559	76.1355	70.3868	48.0474
ENSMUSG00000046229	1034.72964201774	1173.01474261688	724.277345781108	1120.73829887975	890.577893663116	464.187635346406	1281.06287188163	3378.75769102464	1818.11398894323	3235.42503480658	1743.95109190592	1043.19668235313	1754.5679005004	2955.66763007697	901.2542597175	2151.34286143656	-1.25486	0.42	6.17597694653425e-07	3.8804602763386e-05	Scand1	2	156153766	156154667	-	803	protein_coding	SCAN domain-containing 1 [Source:MGI Symbol;Acc:MGI:1343132]	-	979	1701	669	1363	1169	656	1153	2979	1472	2125	1860	1078	2140	2134	80.9258	91.7411	56.6455	87.6525	69.6518	36.304
ENSMUSG00000030007	3822.89797260283	3690.06577762665	3875.80403272999	3704.27442146242	3692.58430332346	3242.23741639822	4442.05495384456	6046.3770563452	5661.84410687212	5726.32167336826	5266.5447759331	4259.88107209506	4551.21795125126	6209.118081366	3671.31065402393	5270.41995888444	-0.521443	0.7	6.18995313607367e-07	3.8804602763386e-05	Cct7	6	85428496	85445457	+	6778	protein_coding	chaperonin containing Tcp1, subunit 7 (eta) [Source:MGI Symbol;Acc:MGI:107184]	-	3617	5351	3580	4505	4847	4582	3998	5331	4584	3761	5617	4402	5551	4483	35.4215	34.1907	35.9117	34.3224	34.2141	30.0413
ENSMUSG00000053398	1027.33116653855	1037.16294702868	843.366296507448	1309.85774770025	953.80968594202	808.7903463429	1621.05006944953	2479.34350875457	1687.19001963074	2186.38604705047	1568.6183746014	1363.51032044115	1779.16464676909	1963.9815836219	996.719698343309	1831.15557128986	-0.876914	0.54	1.18319660488314e-09	3.84116326370989e-07	Phgdh	3	98220486	98247306	-	2486	protein_coding	3-phosphoglycerate dehydrogenase [Source:MGI Symbol;Acc:MGI:1355330]	-	972	1504	779	1593	1252	1143	1459	2186	1366	1436	1673	1409	2170	1418	25.9529	26.2012	21.3055	33.0902	24.0955	20.432
ENSMUSG00000108604	54.9601035596757	44.8241965138726	62.792355837525	39.4684067103654	63.2317922789039	41.0409799544079	175.548945149435	120.224342144549	148.215814316024	59.3795653446855	125.639487266341	167.414680934222	94.287527363339	177.284656349509	51.0529724757917	133.499377358513	-1.39303	0.38	1.16663386524359e-09	3.84116326370989e-07	Gm44850	7	127814788	127819960	-	1329	lncRNA	predicted gene 44850 [Source:MGI Symbol;Acc:MGI:5753426]	-	52	65	58	48	83	58	158	106	120	39	134	173	115	128	2.59716	2.11818	2.96727	1.86509	2.98804	1.93941
ENSMUSG00000026966	596.10573860879	597.196218169441	607.353648704337	550.913176998851	495.950563536945	392.012118874861	811.080569361313	1595.80801318283	1014.0431962788	1263.71895477151	1135.44342596671	650.304425362989	855.14687860837	1216.06193964741	539.921910815537	1067.70092539749	-0.983633	0.51	2.16162435111978e-08	3.81537191294734e-06	Ssna1	2	25161051	25162450	-	1276	protein_coding	SS nuclear autoantigen 1 [Source:MGI Symbol;Acc:MGI:1915725]	-	564	866	561	670	651	554	730	1407	821	830	1211	672	1043	878	29.3392	29.3929	29.8928	27.1149	24.4098	19.2941
ENSMUSG00000062352	401.631526013015	313.769375597108	372.42362772601	314.924995209791	329.110051379355	332.573458251236	485.53727234369	595.450751187625	545.928249397356	583.137782743963	512.871638318569	423.859134388377	471.437636816695	601.105787935054	344.072172362752	527.416031641416	-0.6163	0.65	2.13751106107929e-08	3.8097991265119e-06	Itgb1bp1	12	21290826	21336285	-	3537	protein_coding	integrin beta 1 binding protein 1 [Source:MGI Symbol;Acc:MGI:1306802]	-	380	455	344	383	432	470	437	525	442	383	547	438	575	434	7.1313	5.57123	6.61269	5.59175	5.84362	5.90512
ENSMUSG00000026511	2362.2275279976	1946.74933474865	2447.81925083869	2352.48149163241	2192.54335155043	1961.47580057963	3203.21271434064	3779.12743420413	3542.35796215298	3620.63093306826	3414.76875092547	2786.05125092269	2616.27391144708	3616.32998225444	2210.5494595579	3322.34411741446	-0.587777	0.67	2.10253827801669e-08	3.78456890043005e-06	Srp9	1	181952302	181959972	+	5541	protein_coding	signal recognition particle 9 [Source:MGI Symbol;Acc:MGI:1350930]	-	2235	2823	2261	2861	2878	2772	2883	3332	2868	2378	3642	2879	3191	2611	26.7738	22.0647	27.7439	26.6633	24.8505	22.2316
ENSMUSG00000003814	9040.93703556665	8080.078623893	9454.58006084666	9391.8362801207	10176.5094127903	6872.24133305533	12540.6388854536	15353.5558453845	14725.241152297	14745.9253939302	14237.5792099954	12580.293943034	13163.3587114644	19828.1807835904	8836.03045771211	14646.8467406437	-0.729098	0.6	1.11986514447522e-09	3.77021265306657e-07	Calr	8	85568479	85573563	-	2880	protein_coding	calreticulin [Source:MGI Symbol;Acc:MGI:88252]	-	8554	11717	8733	11422	13358	9712	11287	13537	11922	9685	15185	13000	16055	14316	197.15	176.197	206.17	204.802	221.913	149.859
ENSMUSG00000038722	941.720235993674	841.315688414224	882.340862199705	924.218523801057	754.210534411022	781.901428441736	1282.17394115473	1638.90730564975	1373.46654599516	1426.63212123001	1302.33767024587	1038.35810775965	1101.11434129534	1620.49256194473	854.284545543569	1347.93532440941	-0.657535	0.63	2.06158956842826e-08	3.76010007539434e-06	Bud31	5	145077172	145084888	+	1609	protein_coding	BUD31 homolog [Source:MGI Symbol;Acc:MGI:2141291]	-	891	1220	815	1124	990	1105	1154	1445	1112	937	1389	1073	1343	1170	36.7571	32.8382	34.4395	36.074	29.4383	30.5191
ENSMUSG00000021091	121.54638287236	109.646880703165	60.6271021879552	79.7590718938634	47.9952158261559	118.169718144588	309.988327194255	150.847523634198	255.672279695142	272.536979402531	388.169759166157	293.217620364562	176.276681592329	120.498164862557	89.6240619380146	245.900916988966	-1.45616	0.36	2.06826186765365e-08	3.76010007539434e-06	Serpina3n	12	104372988	104380588	+	2064	protein_coding	serine (or cysteine) peptidase inhibitor, clade A, member 3N [Source:MGI Symbol;Acc:MGI:105045]	-	115	159	56	97	63	167	279	133	207	179	414	303	215	87	3.69835	3.33628	1.84473	2.42687	1.46037	3.59561
ENSMUSG00000043670	58.1308787650416	53.0994327933567	36.8093120426871	51.8022838073546	67.8027652147283	34.672552030448	97.7740960325966	124.761109772645	127.218573954587	135.507213222487	92.8232032788636	81.2880531703737	122.983731343486	117.728092107096	50.386204108936	112.510509110267	-1.15267	0.45	1.09104605972666e-09	3.74249384260957e-07	Diras1	10	80855423	80861496	-	3035	protein_coding	DIRAS family, GTP-binding RAS-like 1 [Source:MGI Symbol;Acc:MGI:2183442]	-	55	77	34	63	89	49	88	110	103	89	99	84	150	85	1.20288	1.09877	0.761684	1.07193	1.40302	0.717469
ENSMUSG00000015568	2935.08091510037	2282.58600709105	2413.17519244557	2299.03469087879	3109.02342518321	2607.51743331022	3876.52069383783	5397.61928552744	6244.82630984849	4643.78652054592	6227.59309270921	4467.93977961447	4374.12137811664	6921.0267795195	2607.73627733487	5269.17922996494	-1.01472	0.49	2.86451017717675e-13	3.71977107293381e-10	Lpl	8	69333143	69360100	+	10478	protein_coding	lipoprotein lipase [Source:MGI Symbol;Acc:MGI:96820]	-	2777	3310	2229	2796	4081	3685	3489	4759	5056	3050	6642	4617	5335	4997	17.5921	13.6812	14.4639	13.7798	18.6347	15.6288
ENSMUSG00000038119	344.557572316428	385.488090019304	433.050729913966	405.373427254378	338.251997251004	560.421657308466	244.435240081491	215.496462334569	238.380434691606	246.653579124078	211.899433747709	306.765629226291	264.005076617349	132.963492262132	411.190579010591	232.574918510653	0.82004	1.77	5.87231131509389e-07	3.70689651765302e-05	Cdon	9	35332424	35418948	+	7715	protein_coding	cell adhesion molecule-related/down-regulated by oncogenes [Source:MGI Symbol;Acc:MGI:1926387]	-	326	559	400	493	444	792	220	190	193	162	226	317	322	96	2.8048	3.13799	3.52516	3.29986	2.75347	4.562
ENSMUSG00000016252	2360.11367786069	2056.39621545182	2685.99715229137	2215.98658509239	1978.46945238932	1243.96625448016	3184.32453669797	8043.68900461454	4539.10931342824	5433.9915055175	4082.34572804214	2311.87094076218	3169.70070249277	6268.67464560842	2090.15488959429	4629.21329714547	-1.1472	0.45	5.84757802630358e-07	3.70593669771486e-05	Atp5e	2	174302865	174305898	-	1756	protein_coding	ATP synthase, H+ transporting, mitochondrial F1 complex, epsilon subunit [Source:MGI Symbol;Acc:MGI:1855697]	-	2233	2982	2481	2695	2597	1758	2866	7092	3675	3569	4354	2389	3866	4526	84.4081	73.5458	96.0632	79.2535	70.7588	44.4897
ENSMUSG00000005447	287.483618619842	317.21739071356	296.639749991066	266.411745294967	314.635303749245	157.795491893672	456.64947124315	730.419588123486	471.820342239344	657.742877664209	498.807516609651	346.441940892783	388.628591045415	606.645933445976	273.363883377058	519.644532658002	-0.925765	0.53	5.8504061179547e-07	3.70593669771486e-05	Pafah1b3	7	24994474	24997411	-	2107	protein_coding	platelet-activating factor acetylhydrolase, isoform 1b, subunit 3 [Source:MGI Symbol;Acc:MGI:108414]	-	272	460	274	324	413	223	411	644	382	432	532	358	474	438	8.56889	9.45515	8.8418	7.94081	9.37818	4.70334
ENSMUSG00000020571	6091.0591695079	5238.22456491348	6189.37755729535	6701.4065560308	6259.18560678885	4556.25637804193	8555.2334028522	9301.50782950421	9383.2961779903	11236.4408267636	9665.80204648288	9145.87369658574	8630.99826568582	10576.1377803504	5839.25163876305	9561.91125327689	-0.711516	0.61	3.6322752845576e-12	3.66859803740318e-09	Pdia6	12	17316546	17334771	+	3745	protein_coding	protein disulfide isomerase associated 6 [Source:MGI Symbol;Acc:MGI:1919103]	-	5763	7596	5717	8150	8216	6439	7700	8201	7597	7380	10309	9451	10527	7636	102.145	87.8432	103.794	112.38	104.964	76.4068
ENSMUSG00000093674	15158.4193317859	15371.2513891418	19702.7255842607	15167.3797954042	14827.4743749916	8496.19045366509	24952.3937352279	49299.9196226143	30286.6665236936	31530.549198028	27704.444550342	17453.7062735817	21120.4061293879	42877.956181782	14787.2401548749	30653.2552768322	-1.05169	0.48	5.61282148563426e-07	3.60539790677621e-05	Rpl41	10	128383983	128385174	-	1168	protein_coding	ribosomal protein L41 [Source:MGI Symbol;Acc:MGI:1915195]	-	14342	22290	18199	18446	19463	12007	22458	43467	24521	20709	29548	18036	25760	30958	815.055	826.499	1059.4	815.537	797.26	456.833
ENSMUSG00000038690	1551.56600049238	1655.73685892012	2141.43585942456	1659.31759878161	1698.11644565876	1045.83738573474	2526.57152702414	4195.37586408195	3264.45331031043	3154.72972805611	2852.20388256872	1972.20300430026	2262.08076517785	4596.93573768766	1625.33502483536	3103.06922740089	-0.932933	0.52	5.63690274116654e-07	3.60539790677621e-05	Atp5j2	5	145120508	145128872	-	3306	protein_coding	ATP synthase, H+ transporting, mitochondrial F0 complex, subunit F2 [Source:MGI Symbol;Acc:MGI:1927558]	-	1468	2401	1978	2018	2229	1478	2274	3699	2643	2072	3042	2038	2759	3319	29.4743	31.4532	40.6797	31.5212	32.2582	19.8672
ENSMUSG00000070394	556.999511075944	529.615121886987	651.741348520518	515.556062654148	594.988310479806	275.96521003826	874.411517927881	1331.54129884623	962.167661268191	1082.53515282234	1103.56475009316	683.206732598617	777.257182090829	1886.41954646899	520.810927442611	1087.63798026453	-1.06241	0.48	5.65202642151386e-07	3.60539790677621e-05	Tmem256	11	69729340	69730444	+	1105	protein_coding	transmembrane protein 256 [Source:MGI Symbol;Acc:MGI:1916436]	-	527	768	602	627	781	390	787	1174	779	711	1177	706	948	1362	31.6569	30.1005	37.0415	29.3015	33.816	15.6844
ENSMUSG00000061111	2140.27326362199	1872.27220823329	1678.07157841662	1815.54670867681	1768.96652616403	991.351946829748	2446.57453936111	5625.59185883927	3861.02196293243	4412.3584709974	2869.08082861942	1915.10782409726	2986.04499701983	4285.30255269829	1711.08037199041	3550.13537932063	-1.05291	0.48	5.49818166824929e-07	3.54943118068246e-05	Mcrip1	11	120433714	120440553	-	1282	protein_coding	MAPK regulated corepressor interacting protein 1 [Source:MGI Symbol;Acc:MGI:2384752]	-	2025	2715	1550	2208	2322	1401	2202	4960	3126	2898	3060	1979	3642	3094	104.847	91.7185	82.205	88.9396	86.6578	48.5641
ENSMUSG00000037772	758.872199150906	775.11379817835	805.474357639976	718.653905517904	740.497615603549	413.240211954727	1102.18071891291	1921.32109049874	1322.82614277052	1790.5222780859	1429.85237374007	749.979061988567	1122.43152139488	2470.90489787128	701.975348007569	1488.75226065786	-1.08436	0.47	5.50571833307181e-07	3.54943118068246e-05	Mrpl23	7	142086423	142094484	+	4883	protein_coding	mitochondrial ribosomal protein L23 [Source:MGI Symbol;Acc:MGI:1196612]	-	718	1124	744	874	972	584	992	1694	1071	1176	1525	775	1369	1784	9.76018	9.96907	10.3595	9.24291	9.52386	5.31486
ENSMUSG00000020903	543.259485186025	456.51720141821	561.88332206337	467.042812739324	510.425311167055	355.216757536427	732.194650971377	1122.84998795381	1033.80530485427	995.749634241649	826.032748370493	571.919516948701	669.851390050852	1584.48161612374	482.390815018402	942.11060618936	-0.965332	0.51	5.41984230571257e-07	3.51902618278052e-05	Stx8	11	67857019	68097974	+	7137	protein_coding	syntaxin 8 [Source:MGI Symbol;Acc:MGI:1890156]	-	514	662	519	568	670	502	659	990	837	654	881	591	817	1144	4.78044	4.01714	4.94432	4.10976	4.49151	3.12575
ENSMUSG00000006095	999.851114758715	1008.19962005049	1055.56115416529	960.397896618892	1002.56673059081	704.065087148893	1265.50790205827	1587.86866983367	1487.09867030411	1633.69932345763	1547.99099609499	1245.44910036037	1172.44490547456	1842.09838238162	955.106933888849	1472.76974374565	-0.624459	0.65	5.35907483374649e-07	3.50164200168168e-05	Tbcb	7	29923556	29931697	-	1442	protein_coding	tubulin folding cofactor B [Source:MGI Symbol;Acc:MGI:1913661]	-	946	1462	975	1168	1316	995	1139	1400	1204	1073	1651	1287	1430	1330	43.5458	43.9094	45.9721	41.8275	43.664	30.6636
ENSMUSG00000073155	530.576384364561	474.446880023759	502.3388467002	448.130867857274	467.001068276724	425.269464699985	698.862572778446	1265.75816823884	875.70843625051	886.125821297614	832.596005167988	532.243205282209	630.496596020936	1224.3721579138	474.627251987084	868.270370368792	-0.870757	0.55	5.37380703228377e-07	3.50164200168168e-05	1810058I24Rik	6	35229589	35240431	+	2784	protein_coding	RIKEN cDNA 1810058I24 gene [Source:MGI Symbol;Acc:MGI:1914955]	-	502	688	464	545	613	601	629	1116	709	582	888	550	769	884	11.9689	10.7027	11.3319	10.1091	10.5348	9.59336
ENSMUSG00000058542	81.3832302710582	50.3410207001954	24.900416970053	61.669385484946	44.9479005356064	36.7953613384346	96.6630267594989	147.444947913126	156.861736817792	140.074872095156	89.0727708231519	74.5140487395092	91.8278527364693	148.198892417168	50.0062192167156	118.082268537734	-1.23644	0.42	5.29555375041829e-07	3.47556560226009e-05	Gm15590	17	6182129	6182680	-	552	processed_pseudogene	predicted gene 15590 [Source:MGI Symbol;Acc:MGI:3831433]	-	77	73	23	75	59	52	87	130	127	92	95	77	112	107	9.25916	5.72742	2.83298	7.01627	5.11383	4.1863
ENSMUSG00000063802	935.378685582942	905.448769580226	801.143850340836	814.858146874419	805.253065527728	477.632094296988	1003.29555360721	1826.04897030872	1415.46102671803	1894.05587919971	1560.17990157605	923.200032434958	1410.21345273864	2159.27171288191	789.95243536719	1523.96581618315	-0.94779	0.52	5.26240372094094e-07	3.46632245096762e-05	Hspbp1	7	4663520	4688067	-	1892	protein_coding	HSPA (heat shock 70kDa) binding protein, cytoplasmic cochaperone 1 [Source:MGI Symbol;Acc:MGI:1913495]	-	885	1313	740	991	1057	675	903	1610	1146	1244	1664	954	1720	1559	31.0486	30.0551	26.5929	27.0481	26.7293	15.8543
ENSMUSG00000021484	2887.51928701988	2830.82041060688	2419.67095339428	3104.84799454875	3204.25202801289	2492.17812757628	3285.43184054986	3724.68622266697	4041.35120368359	4212.90403355756	3813.25219934483	3761.50788896717	3960.89604080253	4012.45038628537	2823.21480019316	3851.55997698224	-0.447745	0.73	5.21503617761687e-07	3.44761300760272e-05	Lman2	13	55491646	55510596	-	7920	protein_coding	lectin, mannose-binding 2 [Source:MGI Symbol;Acc:MGI:1914140]	-	2732	4105	2235	3776	4206	3522	2957	3284	3272	2767	4067	3887	4831	2897	22.8968	22.4472	19.187	24.6202	25.4084	19.7619
ENSMUSG00000030096	1677.34008363856	1937.78449544588	1669.41056381834	2111.55975900455	2073.69805521899	2533.92671063335	1321.06136571315	1074.07973595177	1200.5480959598	845.016891443601	988.238952080022	1505.7644134893	1550.41490647021	1220.2170487806	2000.61994462661	1213.16767623606	0.721147	1.65	5.20988914193014e-07	3.44761300760272e-05	Slc6a6	6	91661034	91736047	+	8457	protein_coding	solute carrier family 6 (neurotransmitter transporter, taurine), member 6 [Source:MGI Symbol;Acc:MGI:98488]	-	1587	2810	1542	2568	2722	3581	1189	947	972	555	1054	1556	1891	881	12.4561	14.3901	12.3972	15.6806	15.3994	18.8171
ENSMUSG00000014294	1658.31543240637	1453.68317309605	1861.03551180527	1458.68653133726	1423.85806950929	721.755164715448	2473.24020191545	6792.67533116702	3979.59461438525	4601.15503773435	3490.71500815363	1707.04911657785	2508.86811940711	4458.4320999146	1429.55564714495	3751.46619115691	-1.392	0.38	1.79024367770438e-08	3.32108470006792e-06	Ndufa2	18	36875385	36877610	-	572	protein_coding	NADH:ubiquinone oxidoreductase subunit A2 [Source:MGI Symbol;Acc:MGI:1343103]	-	1569	2108	1719	1774	1869	1020	2226	5989	3222	3022	3723	1764	3060	3219	182.074	159.606	204.331	160.155	156.332	79.2446
ENSMUSG00000047675	7526.3634124702	6836.7243729005	7844.71397239149	7305.76653378327	6566.96445113435	5918.39235066668	10017.4005662488	14975.8699403455	12230.2749446439	13142.6771296237	11745.416843175	7785.26652090067	8997.48978508941	17020.7120459306	6999.82084889108	11989.3884719947	-0.776322	0.58	4.9516558672667e-07	3.29747632479519e-05	Rps8	4	117011024	117013440	-	1726	protein_coding	ribosomal protein S8 [Source:MGI Symbol;Acc:MGI:98166]	-	7121	9914	7246	8885	8620	8364	9016	13204	9902	8632	12527	8045	10974	12289	273.855	248.761	285.438	265.828	238.946	215.347
ENSMUSG00000071078	76.0986049287817	45.5137995371629	45.4703266409664	54.2690592267525	45.7097293582438	26.8889179011638	86.6634033016197	163.323634611463	111.161860737018	156.822954628272	120.013838582773	77.417193495594	98.3869850747885	171.744510838587	48.9917395988452	123.191797658764	-1.33379	0.4	1.75733623381353e-08	3.29364667327113e-06	Nr2c2ap	8	70583983	70586399	+	1627	protein_coding	nuclear receptor 2C2-associated protein [Source:MGI Symbol;Acc:MGI:1922942]	-	72	66	42	66	60	38	78	144	90	103	128	80	120	124	2.93741	1.75684	1.75516	2.09479	1.7644	1.03791
ENSMUSG00000022174	2865.32386058232	2708.76067548448	2715.22807656056	2708.51941049883	2859.90540018078	1905.57515546932	3714.30457996557	4372.3098015777	3943.77579259221	5251.28515061078	4523.02154158826	3160.55692445762	3500.93688557789	5537.37543816669	2627.21876312938	4250.44576431709	-0.693893	0.62	4.9003645578139e-07	3.2878347374285e-05	Dad1	14	54472936	54491561	-	3916	protein_coding	defender against cell death 1 [Source:MGI Symbol;Acc:MGI:101912]	-	2711	3928	2508	3294	3754	2693	3343	3855	3193	3449	4824	3266	4270	3998	45.9523	43.4414	43.5451	43.4375	45.8654	30.5604
ENSMUSG00000030681	2177.26564101792	2394.30169686409	1777.67324629683	1994.79905581972	1981.51676767987	1454.12437597083	2781.00639056351	4140.9346525448	3233.57501566126	4002.79172541483	2571.85905650427	2481.22105153379	3002.44282786563	3645.41574618678	1963.28013060821	3232.40580828436	-0.718966	0.61	4.91909267646068e-07	3.2878347374285e-05	Mvp	7	126586032	126613793	-	7627	protein_coding	major vault protein [Source:MGI Symbol;Acc:MGI:1925638]	-	2060	3472	1642	2426	2601	2055	2503	3651	2618	2629	2743	2564	3662	2632	17.9281	19.7152	14.6377	16.4256	16.3162	11.9736
ENSMUSG00000025262	106.749431913985	106.198865586713	96.3537874058574	129.09458028182	117.321638686159	217.941755619959	49.998117289396	28.3547976756012	25.9377675053042	47.1991416842372	31.8786758735491	103.545496300357	54.1128417911337	27.7007275546108	128.943343249082	46.0909457092736	1.47767	2.78	4.91651134297012e-07	3.2878347374285e-05	Fam120c	X	150127171	150254838	+	5823	protein_coding	family with sequence similarity 120, member C [Source:MGI Symbol;Acc:MGI:2387687]	-	101	154	89	157	154	308	45	25	21	31	34	107	66	20	1.15132	1.14538	1.0392	1.39231	1.26534	2.35055
ENSMUSG00000015747	350.89912272716	317.21739071356	408.150312943913	294.368533381475	303.207871409684	251.906704547745	451.094124877661	529.66762058023	512.57969117625	526.803323314389	548.50074664783	409.343410607953	420.604361194721	544.319296448102	320.958322620589	492.864071855892	-0.620766	0.65	4.82549809917858e-07	3.26124741424039e-05	Vps45	3	95907144	95965778	-	3991	protein_coding	vacuolar protein sorting 45 [Source:MGI Symbol;Acc:MGI:891965]	-	332	460	377	358	398	356	406	467	415	346	585	423	513	393	5.52175	4.99173	6.42265	4.63218	4.77128	3.964
ENSMUSG00000113948	2278.73044758963	2066.05065777788	2610.21327455643	2309.72405102951	2090.45828931701	2283.43521229093	3270.98793999959	5830.88059401063	4716.96829060747	4254.01296341157	4187.35783680207	2693.15061872798	2621.19326070082	5904.41007826528	2273.10198876023	4184.87019781568	-0.880377	0.54	4.80018666811503e-07	3.25624603083326e-05	Rpl17-ps3	12	67557530	67558085	+	556	processed_pseudogene	ribosomal protein L17, pseudogene 3 [Source:MGI Symbol;Acc:MGI:3642206]	-	2156	2996	2411	2809	2744	3227	2944	5141	3819	2794	4466	2783	3197	4263	257.391	233.368	294.834	260.892	236.125	257.923
ENSMUSG00000055069	36.9923773959356	151.023062100586	193.7902016365	167.740728519053	297.875069651222	221.47977113327	43.3317016508098	56.7095953512024	22.2323721474036	12.1804236604483	23.4402028481979	33.8700221543224	28.6962039801466	29.0857639323413	178.150201739428	31.193285715609	2.50951	5.69	2.32842345456152e-13	3.25621064645603e-10	Rab39	9	53595410	53617532	-	2971	protein_coding	RAB39, member RAS oncogene family [Source:MGI Symbol;Acc:MGI:2442855]	-	35	219	179	204	391	313	39	50	18	8	25	35	35	21	0.781962	3.19239	4.09643	3.54578	6.29662	4.68174
ENSMUSG00000013236	422.770027382121	515.133458397889	411.398193418267	483.487982201976	434.242428903316	340.35709238052	209.992092615463	231.375149032906	226.029116831937	232.950602506074	193.14727146915	178.059545039866	293.521172139786	191.135020126814	434.564863780682	219.52624622025	0.984017	1.98	2.1925661794091e-13	3.25621064645603e-10	Ptprs	17	56719426	56783483	-	14990	protein_coding	protein tyrosine phosphatase, receptor type, S [Source:MGI Symbol;Acc:MGI:97815]	-	400	747	380	588	570	481	189	204	183	153	206	184	358	138	1.77124	2.15821	1.7236	2.02563	1.81931	1.42597
ENSMUSG00000047547	3344.11091659257	3163.89867085611	3342.06900811103	2812.94623658667	3099.88147931156	1842.59847933238	3992.07189823999	6341.26695217145	4876.3002909972	5458.3523528384	4766.79965120952	3736.3473010811	4492.18576020639	5329.61998150711	2934.25079846506	4874.1180235314	-0.732228	0.6	4.76022811326948e-07	3.24123397375428e-05	Cltb	13	54740214	54759157	-	4868	protein_coding	clathrin, light polypeptide (Lcb) [Source:MGI Symbol;Acc:MGI:1921575]	-	3164	4588	3087	3421	4069	2604	3593	5591	3948	3585	5084	3861	5479	3848	43.1426	40.8176	43.1162	36.29	39.9917	23.7715
ENSMUSG00000003970	11541.6217475319	11696.3568780276	10529.6284978581	11720.4722760323	11297.1596108899	6098.83114184554	15027.2119186462	29284.8350393609	19150.7183414163	24756.7110898612	17395.4433377046	12831.8998218947	17016.0290686847	28987.4263495224	10480.6783586975	20556.2843708864	-0.97182	0.51	4.61859115559155e-07	3.20904786616956e-05	Rpl8	15	76788278	76790514	+	1359	protein_coding	ribosomal protein L8 [Source:MGI Symbol;Acc:MGI:1350927]	-	10920	16961	9726	14254	14829	8619	13525	25820	15505	16260	18553	13260	20754	20929	533.363	540.514	486.597	541.629	522.066	281.84
ENSMUSG00000024953	1820.02496788003	1749.52287008761	1850.20924355742	1689.74116228752	1604.41150047436	1165.42231008465	2259.9149014807	2881.9816357481	2740.75743306048	3507.96201420911	2488.41193436469	2036.07218893412	2279.29848756593	3173.11834138066	1646.55534239526	2670.93961709298	-0.697696	0.62	4.6672185394447e-07	3.20904786616956e-05	Prdx5	19	6884065	6887474	-	2139	protein_coding	peroxiredoxin 5 [Source:MGI Symbol;Acc:MGI:1859821]	-	1722	2537	1709	2055	2106	1647	2034	2541	2219	2304	2654	2104	2780	2291	53.437	51.3671	54.3233	49.6118	47.1065	34.2175
ENSMUSG00000001056	569.682611897407	464.792437697694	468.777415131868	545.979626160055	433.480600080678	354.509154433764	713.306473328716	2240.02901637249	936.229893762886	1915.3716206055	958.235492434329	587.402955647819	670.671281593142	1260.38310373479	472.870307566911	1160.20372968496	-1.29451	0.41	4.64355465647685e-07	3.20904786616956e-05	Nhp2	11	51510562	51514541	+	1146	protein_coding	NHP2 ribonucleoprotein [Source:MGI Symbol;Acc:MGI:1098547]	-	539	674	433	664	569	501	642	1975	758	1258	1022	607	818	910	31.2194	25.4713	25.6896	29.9204	23.7553	19.4276
ENSMUSG00000028772	664.805868058385	554.440830725439	601.940514580412	551.735435471983	514.99628410288	457.111604319784	748.860690067842	1216.9879162368	889.294885896145	1049.03898775611	924.481600332924	622.240692720837	837.929156220282	1114.95428407308	557.505089543147	925.473526663003	-0.731281	0.6	4.62843801119194e-07	3.20904786616956e-05	Zcchc17	4	130209176	130253736	-	4560	protein_coding	zinc finger, CCHC domain containing 17 [Source:MGI Symbol;Acc:MGI:1919955]	-	629	804	556	671	676	646	674	1073	720	689	986	643	1022	805	9.156	7.63601	8.29019	7.59875	7.09276	6.29554
ENSMUSG00000025512	962.85873736278	908.207181673387	989.520917853412	948.064019521903	905.814470115864	757.842922951221	1143.29028201752	1388.25089419743	1349.99904206179	1380.95553250333	1315.46418384086	1066.42184040181	1173.26479701685	1318.55463159947	912.051374913094	1267.02515045488	-0.474321	0.72	4.69381211271984e-07	3.20904786616956e-05	Chid1	7	141073049	141119770	-	10855	protein_coding	chitinase domain containing 1 [Source:MGI Symbol;Acc:MGI:1915288]	-	911	1317	914	1153	1189	1071	1029	1224	1093	907	1403	1102	1431	952	5.57069	5.25449	5.72494	5.48509	5.24065	4.38455
ENSMUSG00000029695	34.8785272590249	54.4786388399374	56.2965948888155	37.0016312909676	27.4258376149463	61.5614699316118	11.1106927309769	0	20.9972403614368	21.3157414057845	12.1889054810629	12.580293943034	4.91934925373943	5.54014551092215	45.2737833042173	11.0815460858696	2.05404	4.15	4.69530655886196e-07	3.20904786616956e-05	Aass	6	23072172	23132985	-	3817	protein_coding	aminoadipate-semialdehyde synthase [Source:MGI Symbol;Acc:MGI:1353573]	-	33	79	52	45	36	87	10	0	17	14	13	13	6	4	0.573868	0.896355	0.926266	0.6088	0.451246	1.01289
ENSMUSG00000035595	219.840414238703	195.847258614459	214.360111307413	169.385245465318	190.457205659349	110.386084015304	279.989456820617	533.070196301302	386.59624900763	447.630569521475	318.786758735491	236.122440161562	270.564208955668	461.217113784269	183.379386550091	366.747124161002	-0.999912	0.5	4.58930611822354e-07	3.20898404728092e-05	Fam174c	10	80008778	80010980	+	678	protein_coding	family with sequence similarity 174, member C [Source:MGI Symbol;Acc:MGI:1917020]	-	208	284	198	206	250	156	252	470	313	294	340	244	330	333	20.3636	18.1411	19.8559	15.69	17.6418	10.2249
ENSMUSG00000030335	658.464317647653	631.676369333958	790.317582092987	670.962914076212	644.507183951237	363.000391665711	1032.18335470775	1547.0377611808	1167.19953773869	1309.39554349819	1168.25970995418	769.333360362465	858.42644477753	1409.96703252969	626.488126461293	1157.72534309366	-0.886125	0.54	4.56413521482777e-07	3.20370572222273e-05	Mrpl51	6	125168764	125173232	+	4043	protein_coding	mitochondrial ribosomal protein L51 [Source:MGI Symbol;Acc:MGI:1913743]	-	623	916	730	816	846	513	929	1364	945	860	1246	795	1047	1018	10.2283	9.81221	12.2765	10.4225	10.0115	5.6387
ENSMUSG00000027999	665.86279312684	583.404157703634	532.652397794178	585.44803287042	722.213723860251	549.100007665871	909.965734667007	1075.2139278588	1056.03767700167	758.231372862907	916.043127307573	868.040282069348	874.824275623328	1488.91410606033	606.446852170199	993.40881293137	-0.71131	0.61	4.54414939491865e-07	3.20204015502407e-05	Pla2g12a	3	129672255	129689474	+	3682	protein_coding	phospholipase A2, group XIIA [Source:MGI Symbol;Acc:MGI:1913600]	-	630	846	492	712	948	776	819	948	855	498	977	897	1067	1075	11.3573	9.95088	9.08523	9.98574	12.3185	9.36577
ENSMUSG00000024181	771.55529997237	810.283552366158	841.201042857878	670.962914076212	665.076562162447	498.152584274192	1126.62424292106	2160.63558288081	1372.23141420919	1961.04820933218	1471.1071307529	808.041957110262	1226.5577472657	1831.01809135977	709.538659284876	1494.65804697898	-1.07473	0.47	1.66885784769197e-08	3.18688872933375e-06	Mrpl28	17	26342474	26345587	+	1380	protein_coding	mitochondrial ribosomal protein L28 [Source:MGI Symbol;Acc:MGI:1915861]	-	730	1175	777	816	873	704	1014	1905	1111	1288	1569	835	1496	1322	35.1127	36.8752	38.2822	30.5348	30.2669	22.6704
ENSMUSG00000040998	521.064058748464	692.361435383509	679.889645964926	560.780278676442	661.26741804926	721.755164715448	387.763176311093	234.777724753978	269.258729340777	213.157414057845	364.729556317959	402.569406177089	472.257528358985	277.007275546108	639.519666923008	327.690101357979	0.960674	1.95	1.68284553364158e-08	3.18688872933375e-06	Npnt	3	132587506	132656052	-	5026	protein_coding	nephronectin [Source:MGI Symbol;Acc:MGI:2148811]	-	493	1004	628	682	868	1020	349	207	218	140	389	416	576	200	6.51095	8.6514	8.49556	7.00723	8.26286	9.01869
ENSMUSG00000022365	3499.4789016555	3385.95084435561	3628.96511667903	3289.03389253045	3610.30679047862	3009.43599562235	4415.38929129021	4830.52333201542	4614.45235237222	4241.83253975112	5235.60370817348	4318.91168213545	4337.22625871359	4657.8773383078	3403.86192355359	4581.47706284491	-0.428995	0.74	1.63584770333648e-08	3.174481789354e-06	Derl1	15	57732898	57755844	-	3328	protein_coding	Der1-like domain family, member 1 [Source:MGI Symbol;Acc:MGI:1915069]	-	3311	4910	3352	4000	4739	4253	3974	4259	3736	2786	5584	4463	5290	3363	66.0383	63.8959	68.4818	62.067	68.1297	56.7908
ENSMUSG00000070284	748.302948466353	666.156520498476	599.775260930842	777.856515583452	751.163219120472	513.71985253276	997.740207241724	1017.37014060057	1079.50518093504	1368.77510884288	1088.56302027031	922.232317516263	1068.31867960375	1018.00173763195	676.162386188726	1070.06329908031	-0.66167	0.63	1.64137122221824e-08	3.174481789354e-06	Gmppb	9	107926441	107930000	+	2785	protein_coding	GDP-mannose pyrophosphorylase B [Source:MGI Symbol;Acc:MGI:2660880]	-	708	966	554	946	986	726	898	897	874	899	1161	953	1303	735	16.8744	15.022	13.5251	17.5408	16.9389	11.5845
ENSMUSG00000032026	1065.38046900294	967.513041676357	1045.81751274223	1036.86793462022	963.713460636306	799.591506008291	1401.05835337619	1872.5508384967	1456.22037565494	1542.34614600427	1372.65827879047	1229.96566166125	1296.24852836034	2070.62938470715	979.813987447725	1530.20969588141	-0.642875	0.64	4.46123729447719e-07	3.1558480160932e-05	Rexo2	9	48379812	48391923	-	3385	protein_coding	RNA exonuclease 2 [Source:MGI Symbol;Acc:MGI:1888981]	-	1008	1403	966	1261	1265	1130	1261	1651	1179	1013	1464	1271	1581	1495	19.7661	17.9504	19.4032	19.2371	17.8799	14.8349
ENSMUSG00000018882	373.094549164721	317.21739071356	335.614315683323	329.725647726178	281.876664375837	265.351163498327	418.873115957829	640.818427468587	564.455226186859	566.389700210846	562.564868356749	354.183660242343	455.859697513187	585.870387780018	317.146621860324	518.626885464552	-0.709755	0.61	4.37608911131462e-07	3.10770703295702e-05	Mrpl45	11	97206542	97220746	+	2596	protein_coding	mitochondrial ribosomal protein L45 [Source:MGI Symbol;Acc:MGI:1914286]	-	353	460	310	401	370	375	377	565	457	372	600	366	556	423	9.02589	7.67411	8.11917	7.97671	6.81915	6.41937
ENSMUSG00000018567	5992.76513814156	5666.46804237678	5431.53877994591	5245.18680011294	5712.95434095783	4694.23898306106	7377.49997336865	8177.52364964338	8398.89614457471	8227.87618263283	7499.92730330939	6460.46479720732	6959.23941095671	10340.6815961362	5457.19201409935	7930.26363222865	-0.539064	0.69	4.34680428663301e-07	3.09901576199954e-05	Gabarap	11	69881969	69885777	+	1844	protein_coding	gamma-aminobutyric acid receptor associated protein [Source:MGI Symbol;Acc:MGI:1861742]	-	5670	8217	5017	6379	7499	6634	6640	7210	6800	5404	7999	6676	8488	7466	204.1	192.987	184.986	178.639	194.57	159.875
ENSMUSG00000020873	2459.46463429549	2043.98336103259	2346.05232930891	2306.43501713698	2436.32857479439	2198.52283997147	3398.76090640583	3147.38254199173	3145.88065885761	3275.01141170304	3842.3180508766	3031.8508402712	3045.89707960699	3979.20951321984	2298.4644594233	3358.2888753666	-0.547164	0.68	8.7839078736998e-10	3.07098932968966e-07	Slc35b1	11	95275518	95282602	+	2223	protein_coding	solute carrier family 35, member B1 [Source:MGI Symbol;Acc:MGI:1343133]	-	2327	2964	2167	2805	3198	3107	3059	2775	2547	2151	4098	3133	3715	2873	69.4827	57.7449	66.2787	65.1595	68.8291	62.1108
ENSMUSG00000074797	578.13801244505	606.161057472215	622.510424251326	541.046075321259	543.183950540463	424.561861597323	848.856924646634	966.331504784488	923.878575903218	956.163257345192	1057.62195251069	737.398768045533	758.399676618161	926.58933670173	552.600230271273	896.904999569456	-0.699124	0.62	8.60237341140554e-10	3.06649311018339e-07	Itpa	2	130509530	130523534	+	1963	protein_coding	inosine triphosphatase (nucleoside triphosphate pyrophosphatase) [Source:MGI Symbol;Acc:MGI:96622]	-	547	879	575	658	713	600	764	852	748	628	1128	762	925	669	18.4964	19.3929	19.916	17.3097	17.3781	13.583
ENSMUSG00000024856	813.832302710582	801.318713063384	700.459555635839	850.215261219122	805.253065527728	501.690599787503	1124.40210437486	1577.66094267045	1272.18573954587	1699.16910063254	1426.10194128436	921.264602597569	1284.77004676828	1943.20603795595	745.461582990693	1406.09506447873	-0.914945	0.53	1.54839292619194e-08	3.05975906501843e-06	Cdk2ap2	19	4147182	4149019	+	1636	protein_coding	CDK2-associated protein 2 [Source:MGI Symbol;Acc:MGI:1098779]	-	770	1162	647	1034	1057	709	1012	1391	1030	1116	1521	952	1567	1403	31.2412	30.7608	26.8891	32.6378	30.9118	19.2588
ENSMUSG00000017390	387.891500123096	397.90094443853	318.292286486765	424.285372136428	409.863906578919	302.854127939423	227.769200985026	235.911916661002	235.910171119672	255.788896869414	232.526812254123	261.28302804763	292.701280597496	263.156911768802	373.514689617194	250.631027287896	0.575236	1.49	4.27313513261232e-07	3.05848805948394e-05	Aldoc	11	78213794	78218607	+	3263	protein_coding	aldolase C, fructose-bisphosphate [Source:MGI Symbol;Acc:MGI:101863]	-	367	577	294	516	538	428	205	208	191	168	248	270	357	190	7.46567	7.65832	6.12611	8.16614	7.88857	5.82898
ENSMUSG00000030431	573.910312171229	676.500565847831	528.321890495038	597.78190996741	524.138229974528	356.631963741751	807.747361542019	2058.55831124865	1147.43742916322	1814.8831254068	1107.31518254887	716.109039834244	971.571477613537	1511.07468810402	542.880812032964	1266.83707693267	-1.22189	0.43	1.51445282776418e-08	3.02557718777503e-06	Tmem238	7	4787556	4792655	-	1439	protein_coding	transmembrane protein 238 [Source:MGI Symbol;Acc:MGI:1922935]	-	543	981	488	727	688	504	727	1815	929	1192	1181	740	1185	1091	25.0472	29.5245	23.0576	26.089	22.875	15.5645
ENSMUSG00000032715	601.390363951067	513.754252351309	538.065531918102	712.898096205975	994.186613541802	333.281061353898	1019.96159270368	1204.51180525954	1175.84546024046	1169.32067140304	1076.37411478925	1130.29102503567	1297.88831144492	2268.68958672262	615.595986553692	1292.8603209499	-1.07013	0.48	4.20991030983165e-07	3.02514503686717e-05	Trib3	2	152179342	152185952	-	2125	protein_coding	tribbles pseudokinase 3 [Source:MGI Symbol;Acc:MGI:1345675]	-	569	745	497	867	1305	471	918	1062	952	768	1148	1168	1583	1638	17.7735	15.1835	15.902	21.069	29.3822	9.8498
ENSMUSG00000063931	732.449072439524	784.768240504415	718.864211657183	741.677142765617	782.398200848606	487.538537734259	928.853912309667	1430.21599475732	1109.14834379825	1476.87636882936	1169.19731806811	919.329172760179	992.888657713074	1303.31923144444	707.949234324934	1166.22862496005	-0.719412	0.61	4.20706221492687e-07	3.02514503686717e-05	Pepd	7	34611804	34744133	+	3082	protein_coding	peptidase D [Source:MGI Symbol;Acc:MGI:97542]	-	693	1138	664	902	1027	689	836	1261	898	970	1247	950	1211	941	14.9252	15.9913	14.6484	15.1133	15.943	9.93464
ENSMUSG00000039640	697.570545180499	671.673344684798	718.864211657183	696.452926743323	563.753328751673	484.000522220948	904.410388301518	1957.61523152351	1110.38347558421	1788.99972512835	1217.95293999236	755.785351500736	923.197876618432	1477.83381503848	638.719146539737	1267.02235046095	-0.987869	0.5	4.07911721047671e-07	2.95451597157238e-05	Mrpl12	11	120375439	120379891	+	1532	protein_coding	mitochondrial ribosomal protein L12 [Source:MGI Symbol;Acc:MGI:1926273]	-	660	974	664	847	740	684	814	1726	899	1175	1299	781	1126	1067	28.596	27.5344	29.4689	28.5502	23.1103	19.841
ENSMUSG00000040888	281.14206820911	328.940642109496	319.37491331155	322.325321467984	255.974484406165	259.690338677029	445.538778512173	613.59782170001	490.347319028847	602.930971192191	513.809246432497	392.89225699014	390.268374129994	660.662352177467	294.574628030222	513.755890020415	-0.80014	0.57	1.45702105632312e-08	2.94318253377271e-06	Gfer	17	24912161	24915130	-	2231	protein_coding	growth factor, augmenter of liver regeneration [Source:MGI Symbol;Acc:MGI:107757]	-	266	477	295	392	336	367	401	541	397	396	548	406	476	477	7.91411	9.25963	8.99036	9.07341	7.20565	7.31025
ENSMUSG00000042750	3541.75590439372	3174.93231922876	3518.53718055097	2860.63722802836	3412.2312965929	1442.80272632823	4596.49358280514	6418.39200184908	5812.53018476008	5733.93443815604	5517.82375046578	4157.3032907134	4864.416520406	7191.10887317696	2991.81610918716	5536.50033029156	-0.888047	0.54	4.02692237046766e-07	2.92837794780409e-05	Bex2	X	134967313	134968985	-	903	protein_coding	brain expressed X-linked 2 [Source:MGI Symbol;Acc:MGI:1338017]	-	3351	4604	3250	3479	4479	2039	4137	5659	4706	3766	5885	4296	5933	5192	246.324	220.812	244.709	198.953	237.316	100.345
ENSMUSG00000059070	7987.18274231671	8372.47030576811	8796.34295137743	8509.55293844941	7526.10693883484	5031.76566303093	10869.5906987147	19998.071704648	13099.8077219646	18313.266973484	14620.123320478	9114.9068191875	11502.2584467851	22279.6951721734	7703.90358996291	14974.7151071794	-0.958836	0.51	4.01060678845507e-07	2.92822616120936e-05	Rpl18	7	45364881	45370260	+	4043	protein_coding	ribosomal protein L18 [Source:MGI Symbol;Acc:MGI:98003]	-	7557	12141	8125	10349	9879	7111	9783	17632	10606	12028	15593	9419	14029	16086	124.07	130.055	136.639	132.184	116.908	78.1614
ENSMUSG00000021917	2378.08140402443	2287.41322825408	2703.31918148793	2323.70244507276	2224.5401621012	1946.61613542372	3413.2048069561	3485.3717302849	3526.30124893541	3145.59441031078	3568.53648160964	2808.30869405267	2732.69851045225	3941.81353102111	2310.61209272735	3327.72867670286	-0.526387	0.69	3.99711131124435e-07	2.92822616120936e-05	Spcs1	14	30721783	30723629	-	1546	protein_coding	signal peptidase complex subunit 1 homolog (S. cerevisiae) [Source:MGI Symbol;Acc:MGI:1916269]	-	2250	3317	2497	2826	2920	2751	3072	3073	2855	2066	3806	2902	3333	2846	96.6036	92.9204	109.816	94.3945	90.3663	79.0764
ENSMUSG00000015126	443.908528751227	486.170131419695	514.247741772834	414.418270458837	435.004257725953	285.871653475531	628.865208573292	843.838778825891	700.319722643215	1004.88495198699	779.152342674097	523.533771013954	639.515402986125	811.631317350095	429.936763934013	741.467687006707	-0.785876	0.58	3.96800387299587e-07	2.92057936886902e-05	Tsr3	17	25459144	25461772	+	1192	protein_coding	TSR3 20S rRNA accumulation [Source:MGI Symbol;Acc:MGI:1915577]	-	420	705	475	504	571	404	566	744	567	660	831	541	780	586	23.388	25.6146	27.0939	21.8343	22.9189	15.0616
ENSMUSG00000038900	5241.29141446984	5209.26123793528	5229.08756371114	5805.14482031625	5203.29085861342	4084.28510856624	8125.2495941634	10360.8430706647	8125.93201987603	10773.5847276665	8322.20961922417	6277.56667757398	7105.9999970266	15783.8745606172	5128.72683393536	9359.40753335157	-0.867697	0.55	3.9408525027513e-07	2.91238611788694e-05	Rpl12	2	32851571	32855357	+	3598	protein_coding	ribosomal protein L12 [Source:MGI Symbol;Acc:MGI:98002]	-	4959	7554	4830	7060	6830	5772	7313	9135	6579	7076	8876	6487	8667	11396	91.4857	90.9266	91.2726	101.328	90.8224	71.2904
ENSMUSG00000015027	883.589357228632	756.494516549511	638.749826623099	670.140655603079	905.814470115864	537.778358023275	1026.62800834226	1503.93846871389	1326.53153812842	1455.56062742357	1120.44169614386	925.135462272348	1185.5631701512	1130.18968422812	732.094530690577	1209.24858192546	-0.723668	0.61	3.7583960546172e-07	2.78888327644656e-05	Galns	8	123304981	123338202	-	2650	protein_coding	galactosamine (N-acetyl)-6-sulfate sulfatase [Source:MGI Symbol;Acc:MGI:1355303]	-	836	1097	590	815	1189	760	924	1326	1074	956	1195	956	1446	816	20.9402	17.9282	15.1377	15.8817	21.4669	12.7448
ENSMUSG00000027994	126.831008214636	96.5444232606486	87.6927728075781	89.6261735714548	101.323233410774	75.7135319848559	151.105421141286	223.435805683737	158.096868603759	194.886778567173	178.145541646304	121.932079755561	146.760586069893	217.450711303695	96.2885238749912	173.976724096426	-0.852685	0.55	3.63178696205449e-07	2.7059789741865e-05	Mcub	3	129708609	129763855	-	1318	protein_coding	mitochondrial calcium uniporter dominant negative beta subunit [Source:MGI Symbol;Acc:MGI:1914065]	-	120	140	81	109	133	107	136	197	128	128	190	126	179	157	6.04346	4.60032	4.17854	4.27066	4.82802	3.60773
ENSMUSG00000001642	1573.76142692994	1442.64952472341	1334.8788749598	1324.65840021664	1432.2381865583	1156.22346975004	2035.47890831497	2863.83456523572	2156.54009829815	2277.73922450383	2464.97173151649	1797.04660401648	1957.081111446	2213.2881316134	1377.40164718969	2220.74754686813	-0.689172	0.62	7.36081001112684e-10	2.69789507563388e-07	Akr1b3	6	34279369	34294413	-	8384	protein_coding	aldo-keto reductase family 1, member B3 (aldose reductase) [Source:MGI Symbol;Acc:MGI:1353494]	-	1489	2092	1233	1611	1880	1634	1832	2525	1746	1496	2629	1857	2387	1598	11.7886	10.8065	9.99923	9.92267	10.7285	8.66097
ENSMUSG00000033860	6.34155041073181	8.27523627948417	18.4046560213435	4.93355083879568	21.3312070338471	2.12280930798661	47.7759787432006	34.0257572107214	93.870015733482	88.3080715382502	98.4488519624311	64.83689955256	52.4730587065539	19.3905092882275	10.2348349820315	62.3911428419283	-2.62022	0.16	7.41995345333849e-10	2.69789507563388e-07	Fgg	3	82915031	82922356	+	2093	protein_coding	fibrinogen gamma chain [Source:MGI Symbol;Acc:MGI:95526]	-	6	12	17	6	28	3	43	30	76	58	105	67	64	14	0.190284	0.248306	0.552248	0.148036	0.640062	0.0636968
ENSMUSG00000055762	2202.63184266085	2070.18827591762	2110.0396815058	1947.93032285116	1817.72357081283	1257.41071343074	2766.56249001324	5743.54781716978	3716.51154397431	5138.61623175163	3409.1431022419	2137.68225539709	2865.52094030322	4998.59628722951	1900.9874011965	3847.02258351008	-1.0169	0.49	3.56951544481017e-07	2.67052636982094e-05	Eef1d	15	75766054	75781405	-	6488	protein_coding	eukaryotic translation elongation factor 1 delta (guanine nucleotide exchange protein) [Source:MGI Symbol;Acc:MGI:1913906]	-	2084	3002	1949	2369	2386	1777	2490	5064	3009	3375	3636	2209	3495	3609	21.321	20.0389	20.4247	18.8555	17.5951	12.1714
ENSMUSG00000034566	1857.01734527596	1682.63137682845	1937.902016365	1685.62986992186	1746.87349030755	1197.26444970445	2666.56625543445	3476.2981950287	2982.84326310999	2860.8770072478	2905.64754506261	1906.398389829	2341.61024477997	4117.71315099289	1684.55309140054	2907.24425643568	-0.787278	0.58	3.52115441618532e-07	2.64523087959707e-05	Atp5h	11	115306515	115310788	-	1465	protein_coding	ATP synthase, H+ transporting, mitochondrial F0 complex, subunit D [Source:MGI Symbol;Acc:MGI:1918929]	-	1757	2440	1790	2050	2293	1692	2400	3065	2415	1879	3099	1970	2856	2973	79.6075	72.1319	83.0749	72.2604	74.8858	51.3249
ENSMUSG00000054013	108.863282050896	84.8211718647127	60.6271021879552	72.3587456356699	71.6119093279152	22.6432992851905	133.328312771723	232.50934093993	170.448186463428	181.183801949169	125.639487266341	114.190360406001	204.152994030186	252.076620746958	70.1542517253899	176.691138071717	-1.33513	0.4	3.50675874136092e-07	2.64523087959707e-05	Tmem179	12	112466623	112483181	-	2499	protein_coding	transmembrane protein 179 [Source:MGI Symbol;Acc:MGI:2144891]	-	103	123	56	88	94	32	120	205	138	119	134	118	249	182	2.73584	2.13164	1.52362	1.81845	1.79968	0.569049
ENSMUSG00000027004	2373.85370375061	2343.96067616389	2767.19416415024	2291.63436462059	2722.01438328342	2801.40068343967	1824.3757464264	1383.71412656934	1858.87333788014	1443.38020376312	1634.25094257636	1977.04157889373	1861.15380099808	1513.84476085948	2550.00966256807	1687.07931224583	0.595219	1.51	1.29411495815334e-08	2.64348426283457e-06	Frzb	2	80242314	80277969	-	3237	protein_coding	frizzled-related protein [Source:MGI Symbol;Acc:MGI:892032]	-	2246	3399	2556	2787	3573	3959	1642	1220	1505	948	1743	2043	2270	1093	46.0561	45.4761	53.6875	44.4609	52.8109	54.3511
ENSMUSG00000014856	778.953775451557	812.352361436029	725.359972605892	761.4113461208	746.592246184648	513.012249430098	1091.07002618193	1517.54877159818	1186.96164631416	1690.0337828872	1431.72758996793	940.618900971467	1033.06334328528	1608.02723454515	722.946991871504	1312.38141196891	-0.859575	0.55	1.24038929827812e-08	2.56253152757912e-06	Tmem208	8	106052986	106061851	+	1511	protein_coding	transmembrane protein 208 [Source:MGI Symbol;Acc:MGI:1913570]	-	737	1178	670	926	980	725	982	1338	961	1110	1527	972	1260	1161	32.376	33.7642	30.1485	31.6469	31.0309	21.3226
ENSMUSG00000007721	957.574112020503	908.896784696678	935.389576614166	845.281710380326	815.156840222014	421.023846084012	1118.84675800937	3115.62516859506	1778.58977179229	2789.31701824266	1579.86967196854	981.262927556654	1429.89084975359	2569.24248069015	813.88714500295	1920.33058082604	-1.23837	0.42	3.37462005688233e-07	2.55627469308837e-05	Ccdc124	8	71320871	71326579	-	1696	protein_coding	coiled-coil domain containing 124 [Source:MGI Symbol;Acc:MGI:1916403]	-	906	1318	864	1028	1070	595	1007	2747	1440	1832	1685	1014	1744	1855	35.4587	33.6562	34.6372	31.3005	30.185	15.5904
ENSMUSG00000109132	13.7400258899189	11.0336483726456	12.991521897419	12.3338770969892	13.7129188074731	14.8596651559063	33.3320781929307	128.163685493717	58.0511939404428	63.9472242173536	45.0051894685399	8.70943426825432	31.1558786070164	66.4817461310658	13.1119428700587	54.3558037899151	-2.04603	0.24	3.32073290528667e-07	2.52598009280802e-05	Gm44545	7	100600024	100600769	+	746	TEC	predicted gene 44545 [Source:MGI Symbol;Acc:MGI:5753121]	-	13	16	12	15	18	21	30	113	47	42	48	9	38	48	1.15671	0.928873	1.0937	1.03833	1.15443	1.25097
ENSMUSG00000059291	7071.88563303442	6703.63098940547	8274.5168218311	6897.92633110949	7113.957545788	4160.70624365376	11025.1403969484	15510.0743285538	11416.3230976918	14051.6412452847	11969.5051824038	8288.47827862203	9665.70139205568	19915.4380753874	6703.77059413704	12730.2877496184	-0.925212	0.53	3.29965875672993e-07	2.52049563854413e-05	Rpl11	4	135755576	135780739	-	2697	protein_coding	ribosomal protein L11 [Source:MGI Symbol;Acc:MGI:1914275]	-	6691	9721	7643	8389	9338	5880	9923	13675	9243	9229	12766	8565	11789	14379	164.676	156.101	192.68	160.625	165.656	96.8862
ENSMUSG00000031762	1401.48264077173	1268.86956285424	1245.02084850265	1267.10030709736	1069.6076669829	931.913286206123	1625.49434654192	4036.58899709858	2654.2982080428	3789.63431135698	2495.91279927611	1528.02185661929	1394.63551343513	3742.36829262791	1197.3323854025	2658.36929062484	-1.15048	0.45	3.20242468592645e-07	2.45654349325497e-05	Mt2	8	94899292	94900196	+	588	protein_coding	metallothionein 2 [Source:MGI Symbol;Acc:MGI:97172]	-	1326	1840	1150	1541	1404	1317	1463	3559	2149	2489	2662	1579	1701	2702	149.688	135.524	132.977	135.335	114.241	99.5346
ENSMUSG00000029273	378.379174506998	409.624195834466	594.362126806918	526.245422804872	623.937805740027	799.591506008291	308.877257921157	170.128786053607	185.26976789503	150.732742798048	196.897703924862	267.089317559799	227.109957214303	191.135020126814	555.356705283595	212.155069186703	1.38596	2.61	1.48535801067226e-13	2.45489169400196e-10	Sult1d1	5	87702504	87716886	-	2459	protein_coding	sulfotransferase family 1D, member 1 [Source:MGI Symbol;Acc:MGI:1926341]	-	358	594	549	640	819	1130	278	150	150	99	210	276	277	138	9.66373	10.4617	15.1799	13.4402	15.9352	20.4214
ENSMUSG00000015337	207.157313417239	255.153118617429	163.476650542522	245.033024993519	231.595962081768	158.503094996334	286.655872459204	454.810954716643	366.83414043216	436.972698818583	362.854340090103	311.604203819766	399.287181095183	386.42514938682	210.153194108135	375.680567602308	-0.834737	0.56	1.12359071692909e-08	2.347917153307e-06	Endog	2	30061505	30064081	+	1063	protein_coding	endonuclease G [Source:MGI Symbol;Acc:MGI:1261433]	-	196	370	151	298	304	224	258	401	297	287	387	322	487	279	12.2389	15.0745	9.65825	14.4766	13.6828	9.36441
ENSMUSG00000033379	3468.8280746703	3455.60074970793	2938.24920246626	2861.45948650149	3091.50136226255	2255.83869128711	3979.85013623592	5584.76095018641	4834.30581027432	5237.58217399277	5145.5933292364	3605.70578705729	4121.59478309135	5012.44665100682	3011.91292781594	4690.22995263516	-0.638903	0.64	3.01401622611662e-07	2.32181419452543e-05	Atp6v0b	4	117741523	117744530	-	2051	protein_coding	ATPase, H+ transporting, lysosomal V0 subunit B [Source:MGI Symbol;Acc:MGI:1890510]	-	3282	5011	2714	3480	4058	3188	3582	4924	3914	3440	5488	3726	5027	3619	106.217	105.812	89.9702	87.6189	94.6629	69.0746
ENSMUSG00000061479	689.115144632857	677.190168871121	560.800695238586	701.386477582119	689.455084486843	499.567790479516	923.298565944179	1357.62771270778	1075.79978557714	1348.98192039465	1076.37411478925	785.784513980279	965.832236817507	1308.85937695536	636.252560215174	1105.31977839577	-0.795632	0.58	1.08970042897187e-08	2.30357602310565e-06	Snrpa	7	26886430	26895696	-	2964	protein_coding	small nuclear ribonucleoprotein polypeptide A [Source:MGI Symbol;Acc:MGI:1855690]	-	652	982	518	853	905	706	831	1197	871	886	1148	812	1178	945	14.6012	14.3486	11.8825	14.8612	14.6084	10.585
ENSMUSG00000002308	207.157313417239	216.535349313169	189.45969433736	175.141054777247	227.786817968581	132.321780197832	258.879140631761	358.404642619599	301.372155775916	368.457815728561	355.35347517868	284.508186096308	277.123341293988	452.906895517886	191.400335001905	332.125706605337	-0.793197	0.58	2.97357817060177e-07	2.30041068687405e-05	Cd320	17	34062065	34068748	+	2883	protein_coding	CD320 antigen [Source:MGI Symbol;Acc:MGI:1860083]	-	196	314	175	213	299	187	233	316	244	242	379	294	338	327	4.51265	4.71694	4.12713	3.81522	4.96203	2.88246
ENSMUSG00000033099	987.168013937252	837.867673297772	912.654413293683	759.766829174534	740.497615603549	548.392404563208	1105.5139267322	2636.99618383091	1593.32000389726	2187.90860000803	1525.48840136072	928.038607028433	1251.15449353439	2059.54909368531	797.724491645	1660.99616375966	-1.05808	0.48	2.9454401208901e-07	2.28838040161462e-05	Nol12	15	78819133	78827838	+	4321	protein_coding	nucleolar protein 12 [Source:MGI Symbol;Acc:MGI:2146285]	-	934	1215	843	924	972	775	995	2325	1290	1437	1627	959	1526	1487	14.3477	12.1777	13.2647	11.0426	10.7626	7.97045
ENSMUSG00000063457	7428.06938110386	6645.01473242579	7330.46623061865	6740.87496274116	6087.01229287279	4120.37286680202	9547.41826372844	23921.2415110442	13775.4248088885	18579.7137410563	12454.2485773045	6583.36459188157	10377.3672507633	21547.010928354	6391.96841109405	14598.2237091276	-1.19145	0.44	2.90618444647989e-07	2.28673774229888e-05	Rps15	10	80128287	80129948	+	630	protein_coding	ribosomal protein S15 [Source:MGI Symbol;Acc:MGI:98117]	-	7028	9636	6771	8198	7990	5823	8593	21091	11153	12203	13283	6803	12657	15557	740.476	662.417	730.747	671.973	606.792	410.745
ENSMUSG00000109324	1951.08367636849	1637.11757729128	1722.4592782328	1670.82921740547	1699.64010330403	1281.46921892125	2212.1389227375	2904.66547388858	2670.35492126037	2932.43699625293	2651.55574618814	1948.97784625158	2207.96792338671	2714.67130035186	1660.43317858722	2530.34614128971	-0.607773	0.66	2.93074749150516e-07	2.28673774229888e-05	Prmt1	7	44625413	44635992	-	3425	protein_coding	protein arginine N-methyltransferase 1 [Source:MGI Symbol;Acc:MGI:107846]	-	1846	2374	1591	2032	2231	1811	1991	2561	2162	1926	2828	2014	2693	1960	35.776	30.0189	31.5838	30.6371	31.1654	23.4976
ENSMUSG00000026245	1096.03129598815	837.867673297772	957.042113109864	1005.62211264119	959.142487700482	1016.82565852559	1406.61369974167	1574.25836694938	1335.17746063018	1492.10189840492	1404.53695466402	1241.57824068559	1224.09807263883	1905.81005575722	978.75522354384	1448.02184368398	-0.564518	0.68	2.93020310504662e-07	2.28673774229888e-05	Farsb	1	78394612	78465534	-	2620	protein_coding	phenylalanyl-tRNA synthetase, beta subunit [Source:MGI Symbol;Acc:MGI:1346035]	-	1037	1215	884	1223	1259	1437	1266	1388	1081	980	1498	1283	1493	1376	26.2723	20.084	22.9406	24.1051	22.991	24.3737
ENSMUSG00000040354	1362.37641323888	1294.38487471598	1077.21369066099	1345.21486204495	1452.04573594688	1068.48068501993	1582.16264489111	2554.20017461815	2181.24273401749	2551.79875686392	1756.13999738698	1546.40844007449	2061.20733731682	2711.90122759639	1266.61937693794	2118.13266409567	-0.741119	0.6	2.9287442184532e-07	2.28673774229888e-05	Mars1	10	127132090	127147655	-	3423	protein_coding	methionine-tRNA synthetase 1 [Source:MGI Symbol;Acc:MGI:1345633]	-	1289	1877	995	1636	1906	1510	1424	2252	1766	1676	1873	1598	2514	1958	24.9957	23.7483	19.7638	24.6809	26.6409	19.6036
ENSMUSG00000073702	5593.24746226546	5082.37428164986	6363.68047608573	5674.40572308816	5795.99368262531	3497.68213645928	8634.11932124214	13037.5359712414	9458.63921693428	10587.8332668447	9923.64427781305	6918.19395375002	6885.44917215062	15830.9657974601	5334.5639603623	10159.5476221795	-0.929377	0.53	2.85033199007961e-07	2.27134291446502e-05	Rpl31	1	39406923	39410992	+	1662	protein_coding	ribosomal protein L31 [Source:MGI Symbol;Acc:MGI:2149632]	-	5292	7370	5878	6901	7608	4943	7771	11495	7658	6954	10584	7149	8398	11430	211.353	192.049	240.466	214.42	219.014	132.168
ENSMUSG00000075706	3786.96252027535	3754.19885879265	3651.70027999952	3132.80478263525	3032.07871409684	2283.43521229093	4845.37309997902	7206.6553772308	5856.99492905489	6747.95470788836	6262.28459292454	3648.28524347987	4579.9141552314	6817.14905118971	3273.53006134842	5745.57639462232	-0.811586	0.57	2.86104250501919e-07	2.27134291446502e-05	Gpx4	10	79883000	79892273	+	1724	protein_coding	glutathione peroxidase 4 [Source:MGI Symbol;Acc:MGI:104767]	-	3583	5444	3373	3810	3980	3227	4361	6354	4742	4432	6679	3770	5586	4922	137.953	136.759	133.025	114.123	110.453	83.1816
ENSMUSG00000030060	958.631037088958	913.03440283642	878.010354900565	836.236867175867	894.387037776303	648.164442038579	1307.72853443598	1696.75109290797	1471.04195708654	1696.12399471743	1418.60107637294	1053.84154645877	1373.31833333559	1476.44877866075	854.744023636116	1436.731914247	-0.749081	0.59	5.93386235903516e-10	2.24745036848457e-07	Hmces	6	87890917	87913611	+	2445	protein_coding	5-hydroxymethylcytosine (hmC) binding, ES cell specific [Source:MGI Symbol;Acc:MGI:1914053]	-	907	1324	811	1017	1174	916	1177	1496	1191	1114	1513	1089	1675	1066	24.6234	23.4522	22.5526	21.4796	22.9733	16.6488
ENSMUSG00000017204	1271.48085735173	1020.61247446971	1013.33870799868	849.393002745989	1175.5018733295	851.246532502632	1879.92921008129	1929.2604338479	2265.23169546324	2162.02519972957	2431.21783941508	1727.37112987044	1948.8821960231	2814.39391954845	1030.26224139971	2144.78895299739	-1.05797	0.48	4.90127537680366e-16	2.22762965875726e-12	Gsdma	11	98555177	98568534	+	2726	protein_coding	gasdermin A [Source:MGI Symbol;Acc:MGI:1889509]	-	1203	1480	936	1033	1543	1203	1692	1701	1834	1420	2593	1785	2377	2032	29.2927	23.5132	23.3456	19.5686	27.0815	19.6113
ENSMUSG00000028932	2751.17595318915	2503.25897454396	2734.71535940669	2377.97150429952	2590.21799696715	2190.73920584218	3346.54065057024	4299.72151952816	3707.86562147254	3798.76962910232	3789.81199649663	2844.11414604438	3344.33760100052	4436.27151787091	2524.67983237478	3695.92908526071	-0.549798	0.68	2.77047973551757e-07	2.22169599197299e-05	Psmc2	5	21990281	22008785	+	5031	protein_coding	proteasome (prosome, macropain) 26S subunit, ATPase 2 [Source:MGI Symbol;Acc:MGI:109555]	-	2603	3630	2526	2892	3400	3096	3012	3791	3002	2495	4042	2939	4079	3203	34.3431	31.2484	34.1377	29.6844	32.3339	27.3472
ENSMUSG00000051518	312.849820262769	299.287712108011	365.927866777301	324.792096887382	262.069114987264	222.894977338594	466.649094701029	1190.90150237525	601.509179765865	765.844137650687	594.443544230298	353.215945323648	436.182300498229	864.262699703856	297.970264726887	659.126050531108	-1.14528	0.45	2.77406485246353e-07	2.22169599197299e-05	Rps19bp1	15	80144816	80148516	-	1083	protein_coding	ribosomal protein S19 binding protein 1 [Source:MGI Symbol;Acc:MGI:1913788]	-	296	434	338	395	344	315	420	1050	487	503	634	365	532	624	18.1419	17.3555	21.2199	18.8344	15.1972	12.9255
ENSMUSG00000003282	61.3016539704075	56.5474479098085	82.2796386836535	67.4251947968743	106.656035169235	145.058636045752	31.1099396467353	24.952221954529	27.1728992912711	22.8382943633406	34.6915002153329	55.1597503656107	42.634360199075	20.7755456659581	86.5447677626218	32.4168139627316	1.40195	2.64	2.76846790919443e-07	2.22169599197299e-05	Plag1	4	3900996	3938423	-	8487	protein_coding	pleiomorphic adenoma gene 1 [Source:MGI Symbol;Acc:MGI:1891916]	zf-C2H2	58	82	76	82	140	205	28	22	22	15	37	57	52	15	0.453622	0.418441	0.608855	0.498935	0.789236	1.07341
ENSMUSG00000071014	661.635092853019	627.538751194216	643.080333922239	620.805147215123	651.363643354974	403.333768517456	887.744349205053	1037.785594927	870.767909106642	1076.44494099212	1131.69299351099	797.397093004618	800.214145274947	1027.69699227606	601.292789509504	953.718002287179	-0.665773	0.63	2.72335875580933e-07	2.2102974187774e-05	Ndufb6	4	40270591	40279421	-	659	protein_coding	NADH:ubiquinone oxidoreductase subunit B6 [Source:MGI Symbol;Acc:MGI:2684983]	-	626	910	594	755	855	570	799	915	705	707	1207	824	976	742	63.0535	59.8041	61.2852	59.1624	62.0746	38.4375
ENSMUSG00000057841	6896.43607167084	6310.55726612997	7361.86240853742	7036.06575459577	6035.20793293345	4759.33846850599	9937.40357858572	17886.2063737692	12460.0094568338	14410.9637432679	11646.0303830986	7286.89333777278	8471.11941493929	18818.4892642248	6399.91131706224	12614.6394440615	-0.978944	0.51	2.67392502860017e-07	2.18689640282813e-05	Rpl32	6	115782466	115785708	-	963	protein_coding	ribosomal protein L32 [Source:MGI Symbol;Acc:MGI:98038]	-	6525	9151	6800	8557	7922	6726	8944	15770	10088	9465	12421	7530	10332	13587	449.753	411.545	480.106	458.859	393.588	310.382
ENSMUSG00000020708	2486.94468607532	2347.40869128034	2217.2197371595	2158.42849197311	2183.40140567878	1381.24125639662	3048.77408538006	5389.67994217827	3930.18934294658	4613.3354613948	3840.44283464874	2433.80302051774	3261.52855522924	5203.58167113363	2129.10737809395	3965.16686417863	-0.897055	0.54	2.64689765838886e-07	2.18689640282813e-05	Psmc5	11	106146980	106153946	+	1394	protein_coding	protease (prosome, macropain) 26S subunit, ATPase 5 [Source:MGI Symbol;Acc:MGI:105047]	-	2353	3404	2048	2625	2866	1952	2744	4752	3182	3030	4096	2515	3978	3757	112.042	105.755	99.89	97.2413	98.3664	62.2275
ENSMUSG00000022234	3229.9630091994	3039.77012666385	3212.15378913684	3005.3547192997	2934.56462479925	2937.96808225347	4323.17054162311	5408.96120459768	4691.03052310217	4739.70735687195	4507.08220365149	3439.25882104176	3609.16256916016	5168.95576169037	3059.96239189209	4485.91612271733	-0.551678	0.68	2.68249668773747e-07	2.18689640282813e-05	Cct5	15	31590946	31601950	-	2766	protein_coding	chaperonin containing Tcp1, subunit 5 (epsilon) [Source:MGI Symbol;Acc:MGI:107185]	-	3056	4408	2967	3655	3852	4152	3891	4769	3798	3113	4807	3554	4402	3732	73.3367	69.0183	72.9323	68.2369	66.6296	66.7069
ENSMUSG00000016344	589.764188198058	621.332323984603	434.133356738751	544.33510921379	455.573635937163	426.684670905309	694.418295686055	1461.973368154	1052.33228164377	1333.75639081909	858.84903235797	604.821824184328	792.835121394337	1250.68784909068	511.970547496279	1006.20927041628	-0.973643	0.51	2.66452690533261e-07	2.18689640282813e-05	Ppdpf	2	180829040	180830564	+	1336	protein_coding	pancreatic progenitor cell differentiation and proliferation factor [Source:MGI Symbol;Acc:MGI:1913746]	-	558	901	401	662	598	603	625	1289	852	876	916	625	967	903	27.7235	29.2074	20.4076	25.588	21.4155	20.0575
ENSMUSG00000028159	210.328088622605	213.087334196717	231.682140503972	175.963313250379	223.215845032757	167.701935330942	237.768824442905	525.130852952134	358.188217930392	502.442475993493	352.540650836896	357.086804998427	368.131302488167	278.392311923838	203.663109489562	372.460180195782	-0.87117	0.55	2.62529321236647e-07	2.17935299547134e-05	Dapp1	3	137636768	137687306	-	4124	protein_coding	dual adaptor for phosphotyrosine and 3-phosphoinositides 1 [Source:MGI Symbol;Acc:MGI:1347063]	-	199	309	214	214	293	237	214	463	290	330	376	369	449	201	3.20298	3.245	3.52817	2.67966	3.39924	2.55385
ENSMUSG00000028048	983.997238731886	957.168996327002	842.283669682663	891.328184875752	937.811280666635	826.480423909455	1223.28726968055	1283.90523875122	1412.9907631461	1306.35043758308	1398.91130598045	1118.67844601133	1132.27021990236	1724.37029027452	906.511632365565	1325.0954964162	-0.546706	0.68	2.58289235567932e-07	2.15715551533072e-05	Gba	3	89110235	89116273	+	2559	protein_coding	glucosidase, beta, acid [Source:MGI Symbol;Acc:MGI:95665]	-	931	1388	778	1084	1231	1168	1101	1132	1144	858	1492	1156	1381	1245	24.149	23.4906	20.6711	21.8748	23.0155	20.2833
ENSMUSG00000036613	382.606874780819	349.628732808206	392.993537396924	322.325321467984	310.826159636058	249.076292137096	464.426956154834	567.095953512024	495.287846172714	545.073958805062	522.247719457849	431.600853737937	491.115033831653	513.84849613803	334.576153037848	503.837102226263	-0.593078	0.66	2.5866881316947e-07	2.15715551533072e-05	Eipr1	12	28801802	28919864	+	4998	protein_coding	EARP complex and GARP complex interacting protein 1 [Source:MGI Symbol;Acc:MGI:1289332]	-	362	507	363	392	408	352	418	500	401	358	557	446	599	371	4.80765	4.39326	4.93816	4.05018	3.90568	3.12977
ENSMUSG00000021877	3497.36505151859	3528.00906715342	5118.65962758307	4158.98335710476	3760.38706853819	5051.57854990548	3050.99622392625	2083.51053320317	2302.28564904224	2372.13750787231	2937.52622093616	3310.55273685534	2432.61820597415	2229.90856814617	4185.83045363392	2589.94195574447	0.692232	1.62	2.5351502137967e-07	2.13965558121546e-05	Arf4	14	26359229	26386239	+	3603	protein_coding	ADP-ribosylation factor 4 [Source:MGI Symbol;Acc:MGI:99433]	-	3309	5116	4728	5058	4936	7139	2746	1837	1864	1558	3133	3421	2967	1610	60.9611	61.4952	89.2212	72.4935	65.5457	88.0519
ENSMUSG00000038467	2279.78737265809	2403.95613919015	2185.82355924074	2253.81047485649	2203.97078388999	1905.57515546932	2826.56023076052	3652.09794061743	3211.34264351386	3753.09304037564	2825.01324726481	2830.56613718266	2776.15276219362	3117.71688627144	2205.4872475508	3124.0678610225	-0.50183	0.71	2.5342804057256e-07	2.13965558121546e-05	Chmp4b	2	154493625	154536705	+	2027	protein_coding	charged multivesicular body protein 4B [Source:MGI Symbol;Acc:MGI:1922858]	-	2157	3486	2019	2741	2893	2693	2544	3220	2600	2465	3013	2925	3386	2251	70.6344	74.4815	67.7232	69.8296	68.2854	59.0403
ENSMUSG00000029420	2199.46106745548	2520.49905012622	2378.53113405246	2536.66738961411	2354.81289077219	2387.45286838228	1918.81663463971	1355.35932889374	1553.79578674632	1417.49680348467	1576.11923951283	1688.66253312264	2103.84169751589	1484.75899692714	2396.23740006712	1637.35637760537	0.548541	1.46	2.54216504698867e-07	2.13965558121546e-05	Rimbp2	5	128834855	129030550	-	8646	protein_coding	RIMS binding protein 2 [Source:MGI Symbol;Acc:MGI:2443235]	-	2081	3655	2197	3085	3091	3374	1727	1195	1258	931	1681	1745	2566	1072	15.9763	18.3083	17.277	18.4257	17.1048	17.3419
ENSMUSG00000029777	5330.07312022009	4620.34025604533	5284.30153177517	4880.10403804206	5351.84747902771	5062.19259644541	6894.18483957116	7441.43310198477	7405.85018865734	7107.27720587159	7583.37442544898	5964.99475883552	6464.84481095589	9551.21086082979	5088.14317025929	7301.64627401938	-0.52098	0.7	2.50128880330741e-07	2.13608596835189e-05	Gars	6	55014992	55056485	+	3119	protein_coding	glycyl-tRNA synthetase [Source:MGI Symbol;Acc:MGI:2449057]	-	5043	6700	4881	5935	7025	7154	6205	6561	5996	4668	8088	6164	7885	6896	107.323	93.0325	106.402	98.2629	107.762	101.929
ENSMUSG00000041633	510.494808063911	464.792437697694	622.510424251326	526.245422804872	610.986715755192	1096.78480912642	356.653236664358	189.410048473016	235.910171119672	127.894448434707	224.088339228772	482.889744428768	286.962039801466	199.445238393198	638.635769616568	262.906658317995	1.27805	2.43	2.50267497942218e-07	2.13608596835189e-05	Kctd12b	X	152468150	152479387	-	4906	protein_coding	potassium channel tetramerisation domain containing 12b [Source:MGI Symbol;Acc:MGI:2444667]	-	483	674	575	640	802	1550	321	167	191	84	239	499	350	144	6.53491	5.94987	7.96884	6.73654	7.82132	14.0401
ENSMUSG00000042406	4461.28071394983	4491.38449069003	4850.16817503642	4854.61402537495	5367.84588430309	3685.90456176742	6245.32038408211	6599.86270697293	6596.83886884904	6813.42448506327	7303.02959938453	6548.52685480856	6005.70554727355	6418.25857440331	4618.53297518696	6566.37087760466	-0.507717	0.7	9.78837678472636e-09	2.09356105819206e-06	Atf4	15	80139385	80141742	+	2358	protein_coding	activating transcription factor 4 [Source:MGI Symbol;Acc:MGI:88096]	TF_bZIP	4221	6513	4480	5904	7046	5209	5621	5819	5341	4475	7789	6767	7325	4634	118.821	119.622	129.178	129.297	142.966	98.1694
ENSMUSG00000033020	645.781216826189	673.052550731379	701.542182460624	679.185498807538	684.884111551019	415.363021262714	1012.18410779199	1761.40003160835	1245.0128402546	1607.81592317918	1172.01014240989	802.235667598093	995.348332339944	1526.31008825905	633.301430273244	1265.28964168014	-0.998082	0.5	9.77670288875056e-09	2.09356105819206e-06	Polr2f	15	79025209	79035974	+	2595	protein_coding	polymerase (RNA) II (DNA directed) polypeptide F [Source:MGI Symbol;Acc:MGI:1349393]	-	611	976	648	826	899	587	911	1553	1008	1056	1250	829	1214	1102	15.6287	16.2887	16.9782	16.4372	16.5751	10.0523
ENSMUSG00000038845	1343.35176200669	1248.87107517882	1094.53571985755	1249.83287916157	1210.54599917082	938.281714130083	1628.82755436121	2751.54956644034	2077.49166399627	2579.20471009993	1990.54202586896	1397.38034259547	1639.78308457981	2988.9085031425	1180.90319158426	2131.71093138556	-0.851626	0.55	2.41603504338699e-07	2.08168327434955e-05	Phb	11	95557783	95571599	+	2805	protein_coding	prohibitin [Source:MGI Symbol;Acc:MGI:97572]	-	1271	1811	1011	1520	1589	1326	1466	2426	1682	1694	2123	1444	2000	2158	30.0769	27.9615	24.506	27.983	27.1034	21.0076
ENSMUSG00000000215	2102758.76524223	1920740.26712223	1963732.40977754	1484018.67037752	1419995.59737852	1075986.23112987	3342205.25826661	6055899.73159657	4227606.60674383	4865313.40821145	4238208.07525283	2055180.68771867	3362433.4272304	4430187.05306354	1661205.32350465	4072129.28101049	-1.29355	0.41	3.87764730485277e-11	2.07340082359481e-08	Ins2	7	142232393	142297118	-	1312	protein_coding	insulin II [Source:MGI Symbol;Acc:MGI:96573]	-	1989506	2785284	1813859	1804808	1863930	1520607	3008098	5339396	3422798	3195497	4520234	2123746	4101071	3198607	100654	91941.3	93999.2	71036.5	67971.8	51504.9
ENSMUSG00000001380	722.936746823426	657.191681195701	684.220153264066	670.140655603079	685.645940373656	629.0591582667	854.412271012122	897.145798456021	858.416591246974	1035.33601113811	976.05004659896	846.750553858059	833.829698508833	876.728027103431	674.865722587771	897.333624740313	-0.410858	0.75	2.3641082947294e-07	2.04664232372288e-05	Hars	18	36899581	36916258	-	2447	protein_coding	histidyl-tRNA synthetase [Source:MGI Symbol;Acc:MGI:108087]	-	684	953	632	815	900	889	769	791	695	680	1041	875	1017	633	18.5542	16.8668	17.5605	17.1992	17.5971	16.1448
ENSMUSG00000016940	671.147418469116	717.187144221961	575.957470785574	549.268660052585	601.844769883543	431.637892623945	946.63102067923	1691.08013337285	1042.45122735604	1344.41426152198	1056.68434439676	710.302750322075	998.627898509103	912.738972924425	591.173892672787	1087.86632613531	-0.879586	0.54	2.35470444462445e-07	2.04664232372288e-05	Kctd2	11	115310954	115322100	+	3009	protein_coding	potassium channel tetramerisation domain containing 2 [Source:MGI Symbol;Acc:MGI:1917632]	-	635	1040	532	668	790	610	852	1491	844	883	1127	734	1218	659	14.0079	14.9688	12.0211	11.4641	12.5614	9.00893
ENSMUSG00000030695	12197.9722150426	11821.8646282664	11670.7171711814	10712.3833879717	12046.0373435425	9637.55425825922	15966.0654544138	13528.6410669828	16908.9541498864	15006.2819496723	18220.5384779612	14812.8122604632	16646.2579831119	21102.4142511025	11347.754834044	16523.9956991993	-0.542175	0.69	2.33910487578365e-07	2.04446762700705e-05	Aldoa	7	126394406	126399923	-	2911	protein_coding	aldolase A, fructose-bisphosphate [Source:MGI Symbol;Acc:MGI:87994]	-	11541	17143	10780	13028	15812	13620	14370	11928	13690	9856	19433	15307	20303	15236	263.161	255.047	251.786	231.111	259.883	207.922
ENSMUSG00000025794	8637.19165941672	6970.50735941883	7786.2521238531	7175.02743655518	6832.08088141217	5308.43847617186	10996.2525958478	25253.9170017974	16931.1865220338	18432.0261041734	13579.378314018	7383.66482964228	10173.2142567331	23383.5691652247	7118.24965613798	15766.6510986838	-1.14727	0.45	2.30549531745688e-07	2.02482632228821e-05	Rpl14	9	120400510	120403720	+	1651	protein_coding	ribosomal protein L14 [Source:MGI Symbol;Acc:MGI:1914365]	-	8172	10108	7192	8726	8968	7502	9897	22266	13708	12106	14483	7630	12408	16883	328.55	265.151	296.181	272.931	259.885	201.928
ENSMUSG00000005699	242.035840676264	257.91153071059	240.343155102251	269.700779187497	256.736313228802	184.684409794835	401.096007588265	446.871611367475	340.896372926856	468.94631092726	386.294542938301	290.314475608477	376.330217911066	563.709805736329	241.902004783373	409.307418125504	-0.756362	0.59	2.19316003684448e-07	1.93551696455498e-05	Pard6a	8	106427780	106430128	+	1582	protein_coding	par-6 family cell polarity regulator alpha [Source:MGI Symbol;Acc:MGI:1927223]	-	229	374	222	328	337	261	361	394	276	308	412	300	459	407	9.60836	10.2386	9.54116	10.7066	10.1919	7.33161
ENSMUSG00000028029	840.255429421965	779.251416318092	887.75399632363	842.814934960928	846.391821950147	689.913025095649	1188.84412221453	1007.16241343735	1128.91045237372	1144.95982408214	1192.63752091631	1088.67928353179	1071.5982457729	1465.36848763891	814.396770678402	1161.02004374596	-0.511703	0.7	2.18658787947313e-07	1.93551696455498e-05	Aimp1	3	132366242	132390131	-	5614	protein_coding	aminoacyl tRNA synthetase complex-interacting multifunctional protein 1 [Source:MGI Symbol;Acc:MGI:102774]	-	795	1130	820	1025	1111	975	1070	888	914	752	1272	1125	1307	1058	9.39972	8.71728	9.93107	9.42835	9.46836	7.71788
ENSMUSG00000029430	2659.22347223354	2385.33685756131	2900.35726359879	2738.94297400473	2802.00640966034	2981.13187151587	3949.85126586228	3576.10708284682	3615.23073752502	3803.33728797498	4148.91590413102	3504.09572059432	3177.89961791567	4249.29160687729	2744.49980809576	3753.09115296593	-0.451355	0.73	2.1676576139267e-07	1.93176546182291e-05	Ran	5	129097133	129101387	+	2646	protein_coding	RAN, member RAS oncogene family [Source:MGI Symbol;Acc:MGI:1333112]	-	2516	3459	2679	3331	3678	4213	3555	3153	2927	2498	4425	3621	3876	3068	63.1162	56.6156	68.8395	65.0083	66.5051	70.7566
ENSMUSG00000003423	432.282352998218	377.21285373982	368.093120426871	370.016312909676	406.816591288369	166.99433222828	503.314380713253	1298.64973354253	811.481583380233	1112.98621197346	798.842113066584	416.117415038818	659.192800001083	1090.02362927393	353.569260598539	836.325983373738	-1.24198	0.42	2.15407722442828e-07	1.92911940591655e-05	Pih1d1	7	44803727	44809489	+	2020	protein_coding	PIH1 domain containing 1 [Source:MGI Symbol;Acc:MGI:1916095]	-	409	547	340	450	534	236	453	1145	657	731	852	430	804	787	13.4398	11.7276	11.4441	11.5039	12.648	5.1919
ENSMUSG00000069744	1602.29840377824	1541.26275705393	1615.27922257909	1439.77458645521	1349.96067371347	1164.00710387933	1992.14720666416	2884.25001956215	2288.69919939661	2847.17403062979	2657.18139487171	1706.08140165915	1907.06772736632	2983.36835763158	1452.09712457654	2408.24616722268	-0.729697	0.6	2.08179901543555e-07	1.88712454688907e-05	Psmb3	11	97594225	97604326	+	2300	protein_coding	proteasome (prosome, macropain) subunit, beta type 3 [Source:MGI Symbol;Acc:MGI:1347014]	-	1516	2235	1492	1751	1772	1645	1793	2543	1853	1870	2834	1763	2326	2154	43.7513	42.0847	44.1058	39.3136	36.8612	31.7836
ENSMUSG00000038530	1322.21326063758	980.615499118874	868.266713477501	670.962914076212	1055.89474817543	816.573980472184	2344.35616623612	2281.99411693238	1972.50546218909	2241.19795352249	3233.81038493738	2693.15061872798	1881.65108955533	700.828407131652	952.421185992964	2168.68677490405	-1.18762	0.44	2.09680505209897e-07	1.88712454688907e-05	Rgs4	1	169569046	169575211	-	3098	protein_coding	regulator of G-protein signaling 4 [Source:MGI Symbol;Acc:MGI:108409]	-	1251	1422	802	816	1386	1154	2110	2012	1597	1472	3449	2783	2295	506	26.8038	19.8789	17.6014	13.6017	21.405	16.5535
ENSMUSG00000002266	795.864576546842	785.457843527706	1069.6353028875	868.304947628039	1064.27486522444	1236.18262035087	594.422061107263	322.110501594829	432.296125088404	293.852720808315	470.679273191813	721.915329346414	648.534209951314	390.580258520012	969.953359360899	484.298809951046	0.999733	2	2.06704897454002e-07	1.88712454688907e-05	Zim1	7	6674268	6699449	-	8086	protein_coding	zinc finger, imprinted 1 [Source:MGI Symbol;Acc:MGI:1341879]	zf-C2H2	753	1139	988	1056	1397	1747	535	284	350	193	502	746	791	282	6.18132	6.10049	8.30764	6.74395	8.26601	9.60118
ENSMUSG00000028911	188.132662185044	154.471077217038	173.220291965586	231.054630950264	217.121214451658	201.666884258728	72.2195027513497	105.479847353236	114.867256094919	117.236577731815	92.8232032788636	126.770654349035	132.002538308675	59.5565642424131	194.27779350472	102.619518013788	0.916654	1.89	2.0933779504926e-07	1.88712454688907e-05	Srsf4	4	131600928	131629017	+	3561	protein_coding	serine and arginine-rich splicing factor 4 [Source:MGI Symbol;Acc:MGI:1890577]	-	178	224	160	281	285	285	65	93	93	77	99	131	161	43	3.31794	2.72428	3.05494	4.07492	3.82918	3.55663
ENSMUSG00000032064	423.826952450576	403.417768624853	507.751980824125	430.041181448357	383.19989778661	463.480032243744	313.321535013548	229.106765218858	259.377675053042	237.518261378742	309.410677596212	333.861646949749	321.397484577642	245.151438858305	435.286302229711	281.143185580762	0.624501	1.54	2.07361101969957e-07	1.88712454688907e-05	Dixdc1	9	50574052	50650817	-	9971	protein_coding	DIX domain containing 1 [Source:MGI Symbol;Acc:MGI:2679721]	-	401	585	469	523	503	655	282	202	210	156	330	345	392	177	2.66947	2.54093	3.19808	2.70861	2.41358	2.91923
ENSMUSG00000032330	2015.55610554426	1744.69564892458	1744.1118147285	1750.58828929933	1724.78045445106	1460.49280389479	2583.23605995213	3463.82208405144	3310.15318639121	3095.35016271143	2937.52622093616	1953.81642084505	2290.77696915799	4271.45218892098	1740.03751947375	2988.2666616208	-0.77996	0.58	2.03027328325194e-07	1.88105766088287e-05	Cox7a2	9	79662643	79667160	-	944	protein_coding	cytochrome c oxidase subunit 7A2 [Source:MGI Symbol;Acc:MGI:1316715]	-	1907	2530	1611	2129	2264	2064	2325	3054	2680	2033	3133	2019	2794	3084	134.091	116.071	116.032	116.463	114.746	97.1635
ENSMUSG00000041741	144.798734378376	117.232513959359	147.237248170748	134.028131120616	160.745881576491	200.251678053404	106.662650217378	70.3198982354909	95.1051475194489	71.5599890051338	87.1975545952961	60.9660398777803	77.069804975251	92.7974373079461	150.715697876499	82.7098152167156	0.86872	1.83	2.03832980854744e-07	1.88105766088287e-05	Pde3a	6	141194995	141453174	+	12737	protein_coding	phosphodiesterase 3A, cGMP inhibited [Source:MGI Symbol;Acc:MGI:1860764]	-	137	170	136	163	211	283	96	62	77	47	93	63	94	67	0.713959	0.578039	0.725983	0.660853	0.79259	0.987381
ENSMUSG00000004748	323.419070947322	251.705103500977	268.491452546659	225.298821638336	289.494952602211	235.631833186514	345.542543933381	409.443278435681	365.599008646193	359.322497983225	418.17321881185	393.859971908834	440.281758209679	405.815658675048	265.673539070336	392.254742075486	-0.567128	0.67	2.00664412383576e-07	1.87080975237611e-05	Mtfp1	11	4041480	4045445	-	1738	protein_coding	mitochondrial fission process 1 [Source:MGI Symbol;Acc:MGI:1916686]	-	306	365	248	274	380	333	311	361	296	236	446	407	537	293	11.6867	9.09532	9.70189	8.14114	10.4609	8.51452
ENSMUSG00000034875	523.177908885374	450.310774208597	541.313412392457	442.375058545346	463.953752986174	459.234413627771	715.528611874911	730.419588123486	731.198017292386	657.742877664209	771.651477762674	662.884719306024	628.856812936357	822.71160837194	480.060886774286	715.124214166498	-0.576589	0.67	4.82272551287355e-10	1.86722027602089e-07	Nudt19	7	35246610	35255729	-	2680	protein_coding	nudix (nucleoside diphosphate linked moiety X)-type motif 19 [Source:MGI Symbol;Acc:MGI:94203]	-	495	653	500	538	609	649	644	644	592	432	823	685	767	594	12.26	10.5525	12.685	10.3665	10.8722	10.7616
ENSMUSG00000090230	40.1631526013015	35.1697541878077	45.4703266409664	29.6013050327741	52.5661887619803	15.5672682585685	102.218373124987	173.531361774679	143.275287172157	85.2629656231382	112.51297367135	99.6746366255773	95.1074189056289	65.0967097533353	36.4229992472331	109.584965831357	-1.59831	0.33	4.82724713822782e-10	1.86722027602089e-07	Gm16315	10	81137535	81138766	-	798	lncRNA	predicted gene 16315 [Source:MGI Symbol;Acc:MGI:3826564]	-	38	51	42	36	69	22	92	153	116	56	120	103	116	47	3.16083	2.76785	3.5785	2.32961	4.13694	1.22514
ENSMUSG00000081684	432.282352998218	407.555386764595	389.745656922569	411.951495039439	356.535888994301	269.5967821143	589.977784014873	1158.00993707155	752.195257653823	975.956445793421	802.592545522295	537.081779875683	620.657897513458	972.295537166838	377.94459380557	801.095898076493	-1.08345	0.47	4.56007273571921e-10	1.84226938523056e-07	Rps2-ps13	X	51987465	51988346	+	882	processed_pseudogene	ribosomal protein S2, pseudogene 13 [Source:MGI Symbol;Acc:MGI:3705640]	-	409	591	360	501	468	381	531	1021	609	641	856	555	757	702	30.7804	29.0198	27.7516	29.3328	25.387	19.1965
ENSMUSG00000030682	1906.69282349336	2052.25859731207	1856.70500450613	1982.46517872273	2003.60980353635	1824.20079866316	2292.13591040053	2613.1781537834	2286.22893582467	2621.8361929115	2599.04969180818	2379.61098507082	2507.22833632253	2432.12387929483	1937.65536770563	2466.42401067706	-0.347764	0.79	1.96131566083088e-07	1.83797519143843e-05	Cdipt	7	126575086	126579673	+	2592	protein_coding	CDP-diacylglycerol--inositol 3-phosphatidyltransferase (phosphatidylinositol synthase) [Source:MGI Symbol;Acc:MGI:105491]	-	1804	2976	1715	2411	2630	2578	2063	2304	1851	1722	2772	2459	3058	1756	46.1978	49.7248	44.9867	48.0337	48.5461	44.1991
ENSMUSG00000030785	405.859226286836	553.751227702149	434.133356738751	420.996338243898	572.895274623322	215.11134320931	1181.06663730284	1306.5890768917	1483.39327494621	1096.23812944035	1099.81431763744	891.265440118026	920.738201991563	3020.7643398303	433.791127800711	1374.9836772698	-1.66372	0.32	3.32774870617061e-11	1.83328701449035e-08	Cox6a2	7	127804607	127805559	-	680	protein_coding	cytochrome c oxidase subunit 6A2 [Source:MGI Symbol;Acc:MGI:104649]	-	384	803	401	512	752	304	1063	1152	1201	720	1173	921	1123	2181	37.4837	51.1425	40.095	38.8817	52.9105	19.8669
ENSMUSG00000031897	1227.09000447661	1364.03478006831	1053.39590051572	1104.2931294171	1115.31739634115	541.316373536586	1645.49359345768	3342.46354999987	2218.2966875965	3582.56710912936	2052.42416138821	1395.44491275808	1820.15922388359	2511.07095282547	1067.57459739258	2320.99002387984	-1.12015	0.46	1.944498688457e-07	1.83165731379006e-05	Psmb10	8	106662367	106665076	-	1705	protein_coding	proteasome (prosome, macropain) subunit, beta type 10 [Source:MGI Symbol;Acc:MGI:1096380]	-	1161	1978	973	1343	1464	765	1481	2947	1796	2353	2189	1442	2220	1813	45.1989	50.2432	38.801	40.6758	41.0818	19.939
ENSMUSG00000039195	544.31641025448	572.370509330988	536.982905093317	572.291897300299	532.51834702354	361.585185460386	809.969500088215	1357.62771270778	1005.39727377703	1064.26451733167	1080.12454724496	767.397930525075	816.611976120745	1483.37396054941	520.010875743835	1048.09592729311	-1.0107	0.5	4.37447110709705e-10	1.80745192561419e-07	Bbln	2	32267109	32271950	-	2694	protein_coding	bublin coiled coil protein [Source:MGI Symbol;Acc:MGI:1920987]	-	515	830	496	696	699	511	729	1197	814	699	1152	793	996	1071	12.6891	13.3431	12.5181	13.3412	12.414	8.42925
ENSMUSG00000001134	291.711318893663	294.460490944978	300.970257290206	257.366902090508	258.259970874077	196.006059437431	378.874622126312	645.355195096683	513.814822962217	545.073958805062	493.181867926083	294.185335283257	441.101649751968	703.598479887113	266.462499921811	501.898241479837	-0.912954	0.53	1.88743338168139e-07	1.78716348327957e-05	Uxt	X	20807961	20828256	-	1639	protein_coding	ubiquitously expressed prefoldin like chaperone [Source:MGI Symbol;Acc:MGI:1277988]	-	276	427	278	313	339	277	341	569	416	358	526	304	538	508	11.1776	11.283	11.5324	9.86165	9.89587	7.51046
ENSMUSG00000040690	84.5540054764241	106.198865586713	48.7182071153211	57.5580931192829	67.8027652147283	43.1637892623945	158.882906052969	178.068129402775	228.499380403871	156.822954628272	128.452311608124	118.061220080781	220.550824875984	206.37042028185	67.9992876291441	174.463518416828	-1.35628	0.39	4.09072029994328e-10	1.72951848960393e-07	Col16a1	4	129941633	129993076	+	6750	protein_coding	collagen, type XVI, alpha 1 [Source:MGI Symbol;Acc:MGI:1095396]	-	80	154	45	70	89	61	143	157	185	103	137	122	269	149	0.786695	0.98808	0.453277	0.535523	0.63084	0.401598
ENSMUSG00000005087	1142.53599900018	1153.70585796475	1567.64364228856	1107.58216330963	878.388632500918	1755.56329770493	648.86445548905	645.355195096683	618.801024769401	744.528396244903	673.202625800243	625.143837476921	672.311064677721	461.217113784269	1267.56993212816	636.177964167399	0.994184	1.99	3.01113690969802e-11	1.71070215682219e-08	Cd44	2	102641486	102732010	-	6776	protein_coding	CD44 antigen [Source:MGI Symbol;Acc:MGI:88338]	-	1081	1673	1448	1347	1153	2481	584	569	501	489	718	646	820	333	10.5894	10.693	14.5295	10.2655	8.14121	16.2712
ENSMUSG00000017188	1932.05902513629	1942.61171660891	1839.38297530957	1709.4753656427	1735.44605796799	1285.71483753723	2516.57190356626	3248.32562171687	2770.40059592369	2457.40047349545	2862.51757182192	2042.84619336499	2578.55890050175	2903.03624772321	1740.78166303378	2672.45718851427	-0.618668	0.65	1.78172792735176e-07	1.69590647744791e-05	Coa3	11	101168794	101169940	-	886	protein_coding	cytochrome C oxidase assembly factor 3 [Source:MGI Symbol;Acc:MGI:1098757]	-	1828	2817	1699	2079	2278	1817	2265	2864	2243	1614	3053	2111	3145	2096	136.95	137.698	130.381	121.173	123.014	91.1353
ENSMUSG00000039062	604.561139156432	757.873722596092	468.777415131868	615.871596376327	575.180761091234	626.228745856051	464.426956154834	308.500198710541	392.771907937464	363.890156855893	315.973934393707	344.506511055393	416.504903483271	443.211640873772	608.082230034667	381.22327618311	0.675691	1.6	1.76298923739453e-07	1.68690233346487e-05	Anpep	7	79471551	79510807	-	4135	protein_coding	alanyl (membrane) aminopeptidase [Source:MGI Symbol;Acc:MGI:5000466]	-	572	1099	433	749	755	885	418	272	318	239	337	356	508	320	9.18207	11.5106	7.11979	9.35385	8.73584	9.51116
ENSMUSG00000115338	378.379174506998	364.799999320594	349.688464405527	391.395033211124	332.919195492542	407.57938713343	509.980796351839	663.502265609068	582.982202976362	595.318206404411	595.381152344226	419.020559794903	501.773623881421	675.897752332503	370.793542345036	567.982069961841	-0.612853	0.65	1.74804078806503e-07	1.68144875804351e-05	Pnp	14	51168539	51202694	+	3979	protein_coding	purine-nucleoside phosphorylase [Source:MGI Symbol;Acc:MGI:97365]	-	358	529	323	476	437	576	459	585	472	391	635	433	612	488	5.97213	5.7578	5.51929	6.17756	5.25461	6.43301
ENSMUSG00000006378	257.889716703094	246.188279314654	240.343155102251	264.767228348701	207.979268580009	164.163919817631	412.206700319242	1049.12751399724	627.446947271169	989.659422411425	484.743394900732	241.928729673731	321.397484577642	659.277315799736	230.221927977723	598.223438618865	-1.37676	0.39	1.69684424621949e-07	1.64088448916331e-05	Gcat	15	78915074	78922553	+	2384	protein_coding	glycine C-acetyltransferase (2-amino-3-ketobutyrate-coenzyme A ligase) [Source:MGI Symbol;Acc:MGI:1349389]	-	244	357	222	322	273	232	371	925	508	650	517	250	392	476	6.79366	6.4854	6.33142	6.97483	5.47885	4.32461
ENSMUSG00000005667	1443.75964350994	1280.59281425018	1568.72626911334	1405.23973058364	1663.07231981744	1529.13030485302	2424.35315389916	2054.02154362055	1983.62164826279	1824.01844315213	2560.60775913714	2072.84535584453	2247.32271741663	2412.7333700066	1481.75351368793	2197.44049891744	-0.569113	0.67	7.47641716168617e-09	1.63760559035487e-06	Mthfd2	6	83282673	83302890	-	3487	protein_coding	methylenetetrahydrofolate dehydrogenase (NAD+ dependent), methenyltetrahydrofolate cyclohydrolase [Source:MGI Symbol;Acc:MGI:1338850]	-	1366	1857	1449	1709	2183	2161	2182	1811	1606	1198	2731	2142	2741	1742	26.0027	23.064	28.2534	25.309	29.9526	27.5403
ENSMUSG00000108929	91.9524809556112	113.094895819617	128.832592149405	103.604567614709	112.750665750335	151.427063969712	38.8874245584191	30.6231814896493	37.0539535790061	35.0187180237889	57.1940949496028	59.0306100403904	54.1128417911337	27.7007275546108	116.943711043231	42.4526939983251	1.44337	2.72	1.52758080282412e-12	1.63361288207897e-09	Cc2d2b	19	40737197	40816187	+	4918	protein_coding	coiled-coil and C2 domain containing 2B [Source:MGI Symbol;Acc:MGI:3645359]	-	87	164	119	126	148	214	35	27	30	23	61	61	66	20	1.17422	1.44421	1.64518	1.32302	1.43981	1.93371
ENSMUSG00000055839	1851.73271993369	1662.63288915303	1894.5969433736	1707.0085902233	1729.35142738689	1061.40465399331	2701.00940290048	4713.70156559194	3694.2791718269	3842.92366487144	3188.80519546884	1918.97868377204	2224.36575423251	5379.48129110541	1651.12120401064	3457.9430912212	-1.06639	0.48	1.65460964594378e-07	1.60859911033465e-05	Elob	17	24043712	24048110	-	1398	protein_coding	elongin B [Source:MGI Symbol;Acc:MGI:1914923]	-	1752	2411	1750	2076	2270	1500	2431	4156	2991	2524	3401	1983	2713	3884	83.1854	74.6904	85.111	76.6839	77.6876	47.6815
ENSMUSG00000020089	930.094060240665	841.315688414224	910.489159644113	896.261735714548	1025.42159526994	842.047692168023	1347.7270282675	1297.51554163551	1246.24797204057	1461.6508392538	1276.08464305589	1074.16355975137	1100.29444975305	1328.24988624359	907.604988575251	1266.49174000016	-0.479645	0.72	1.65416647027037e-07	1.60859911033465e-05	Ppa1	10	61484331	61509947	+	2902	protein_coding	pyrophosphatase (inorganic) 1 [Source:MGI Symbol;Acc:MGI:97831]	-	880	1220	841	1090	1346	1190	1213	1144	1009	960	1361	1110	1342	959	20.1282	18.207	19.7039	19.3961	22.1912	18.2228
ENSMUSG00000019158	359.354523274803	479.274101186791	441.711744512245	459.642486481131	390.056357190347	174.070363254902	635.531624211878	1621.89442704439	831.243691955703	1242.40321336573	779.152342674097	476.115739997903	800.214145274947	1029.08202865379	384.018262650036	926.954651647304	-1.27103	0.41	1.61064898692777e-07	1.58278911255929e-05	Tmem160	7	16186704	16189419	+	883	protein_coding	transmembrane protein 160 [Source:MGI Symbol;Acc:MGI:1916344]	-	340	695	408	559	512	246	572	1430	673	816	831	492	976	743	25.5587	34.0878	31.4162	32.6915	27.7423	12.3806
ENSMUSG00000021939	9954.12029471203	9604.79090838796	8316.73926799771	8660.84849750581	8319.932572023	8046.86248347459	11524.0105005692	13585.350662334	13805.0679717517	14439.8922494615	13376.8549614096	11962.8918249067	11971.2364089749	11637.075645692	8817.21567068352	12787.7975281374	-0.536342	0.69	3.65548013258508e-10	1.58230068596183e-07	Ctsb	14	63359911	63383372	+	6051	protein_coding	cathepsin B [Source:MGI Symbol;Acc:MGI:88561]	-	9418	13928	7682	10533	10921	11372	10372	11978	11177	9484	14267	12362	14601	8402	103.312	99.6866	86.3181	89.8895	86.3512	83.5171
ENSMUSG00000024516	2289.29969827418	2170.18071429472	2649.18784024869	2206.1194834148	2127.02607280361	1708.86149292922	3389.87235222105	4130.72692538158	3880.7840715079	3914.48365387658	3515.09281911575	2802.5024045405	2824.52636318872	3873.94674851232	2191.7792169942	3541.49191729305	-0.692308	0.62	7.10421491931175e-09	1.5750564296718e-06	Sec11c	18	65933586	65950755	+	6808	protein_coding	SEC11 homolog C, signal peptidase complex subunit [Source:MGI Symbol;Acc:MGI:1913536]	-	2166	3147	2447	2683	2792	2415	3051	3642	3142	2571	3749	2896	3445	2797	21.1183	20.0195	24.4382	20.351	19.6214	15.7639
ENSMUSG00000019738	378.379174506998	337.90548141227	440.62911768746	315.747253682923	359.583204284851	232.093817673203	526.646835448304	761.042769613136	674.38195513791	534.41608810217	608.507665939217	449.98743719314	524.730587065539	774.235335151371	344.056341541284	606.743584206348	-0.81982	0.57	1.53745418932217e-07	1.51907158488463e-05	Polr2i	7	29931373	29932815	+	1212	protein_coding	polymerase (RNA) II (DNA directed) polypeptide I [Source:MGI Symbol;Acc:MGI:1917170]	-	358	490	407	384	472	328	474	671	546	351	649	465	640	559	19.6065	17.5093	22.8321	16.3611	18.6326	12.0264
ENSMUSG00000008384	238.865065470898	273.082797222978	271.739333021013	232.699147896529	203.408295644185	157.087888791009	386.652107037996	508.117974346773	382.890853649729	552.686723592842	480.055354331092	304.830199388901	368.951194030457	480.607623072497	229.480421341102	433.099003681286	-0.916159	0.53	6.75244555545951e-09	1.51554889133647e-06	Sertad1	7	27186335	27189741	+	1344	protein_coding	SERTA domain containing 1 [Source:MGI Symbol;Acc:MGI:1913438]	-	226	396	251	283	267	222	348	448	310	363	512	315	450	347	11.1617	12.7606	12.6978	10.8736	9.50485	7.34039
ENSMUSG00000005625	2012.38533033889	1917.09640474717	1993.11598442903	1825.4138103544	1708.78204917568	1243.25865137749	2566.57002085566	3970.80586649119	3084.12406955927	3861.19430036211	3239.43603362095	2029.29818450326	2643.33033234265	3594.16940021075	1783.34203840378	3123.61602599323	-0.808594	0.57	1.50000419201527e-07	1.49016809895288e-05	Psmd4	3	94940005	94949925	-	2808	protein_coding	proteasome (prosome, macropain) 26S subunit, non-ATPase, 4 [Source:MGI Symbol;Acc:MGI:1201670]	-	1904	2780	1841	2220	2243	1757	2310	3501	2497	2536	3455	2097	3224	2595	45.008	42.8768	44.5771	40.8263	38.2178	27.8061
ENSMUSG00000053317	2059.94695841938	2044.67296405588	2525.7683822232	2276.83371210421	2303.77035965549	1243.96625448016	3344.31851202404	4333.74727673888	3352.14766711408	4255.53551636913	3932.32842981368	2739.60093482533	3001.62293632334	3624.64020052082	2075.82643848972	3572.99268421616	-0.783554	0.58	1.45864915218092e-07	1.4589096063546e-05	Sec61b	4	47474658	47483242	+	1271	protein_coding	Sec61 beta subunit [Source:MGI Symbol;Acc:MGI:1913462]	-	1949	2965	2333	2769	3024	1758	3010	3821	2714	2795	4194	2831	3661	2617	101.786	101.031	124.803	112.502	113.833	61.4666
ENSMUSG00000002265	14263.2037988043	14732.678989575	17525.5630396182	13673.3361497222	15087.258003511	19340.2080019634	11232.9103510176	7017.24532875778	9133.79955722499	7478.78012751526	11108.7809338179	10533.5768899943	11753.1452587258	7409.94462085838	15770.3746638657	9458.522883489	0.737373	1.67	1.45404136936309e-07	1.4589096063546e-05	Peg3	7	6706891	6733430	-	13616	protein_coding	paternally expressed 3 [Source:MGI Symbol;Acc:MGI:104748]	zf-C2H2	13495	21364	16188	16629	19804	27332	10110	6187	7395	4912	11848	10885	14335	5350	65.7875	67.9529	80.8348	63.0668	69.5884	89.2046
ENSMUSG00000000399	1319.04248543222	1284.73043238992	1317.55684576324	1251.47739610784	1223.49708915566	1102.44563394771	1676.60353310441	1972.35972631482	2010.79454755406	2003.67969214375	1939.91118771686	1449.636948205	1616.82612139569	1614.95241643381	1249.79164713276	1785.59552160855	-0.514658	0.7	1.4605145674177e-07	1.4589096063546e-05	Ndufa9	6	126798684	126826099	-	2101	protein_coding	NADH:ubiquinone oxidoreductase subunit A9 [Source:MGI Symbol;Acc:MGI:1913358]	-	1248	1863	1217	1522	1606	1558	1509	1739	1628	1316	2069	1498	1972	1166	39.4284	38.4027	39.3839	37.4087	36.5723	32.9539
ENSMUSG00000033938	1449.04426885222	1237.14782378288	1461.54621345963	1196.38607840795	1129.03031514862	624.813539650726	1928.81625809759	4847.53621062078	2943.31904595905	3768.3185699512	2437.78109621258	1350.93002649812	2035.79069950583	2995.83368503115	1182.99470655034	2788.54069898454	-1.23718	0.42	1.42949694032957e-07	1.45185778632355e-05	Ndufb7	8	84293300	84298255	+	4522	protein_coding	NADH:ubiquinone oxidoreductase subunit B7 [Source:MGI Symbol;Acc:MGI:1914166]	-	1371	1794	1350	1455	1482	883	1736	4274	2383	2475	2600	1396	2483	2163	20.1246	17.1817	20.2982	16.6156	15.6802	8.67752
ENSMUSG00000008036	1832.70806870149	1684.70018589832	1552.48686674157	1537.62334475799	1404.05052012072	830.726042525428	2275.46987130407	5912.54241131636	3443.54741927563	5114.25538443073	3155.98891148136	1704.14597182176	2634.31152537746	3245.14023302265	1473.71583812425	3435.67521600375	-1.22112	0.43	1.4149336050753e-07	1.44514005282409e-05	Ap2s1	7	16472335	16483219	+	1472	protein_coding	adaptor-related protein complex 2, sigma 1 subunit [Source:MGI Symbol;Acc:MGI:2141861]	-	1734	2443	1434	1870	1843	1174	2048	5213	2788	3359	3366	1761	3213	2343	78.1918	71.8771	66.2363	65.6021	59.9033	35.4426
ENSMUSG00000107002	586.593412992692	588.231378866666	593.279499982133	540.223816848127	554.611382880024	287.286859680855	844.412647554243	1177.29119949096	878.178699822443	1161.70790661526	1069.81085799175	704.496460809905	781.356639802279	1138.4999024945	525.037725208416	969.469289322668	-0.884889	0.54	1.36979520355118e-07	1.40694219212206e-05	0610012G03Rik	16	31765868	31767312	-	1445	protein_coding	RIKEN cDNA 0610012G03 gene [Source:MGI Symbol;Acc:MGI:1913301]	-	555	853	548	657	728	406	760	1038	711	763	1141	728	953	822	25.4944	25.5656	25.785	23.4791	24.1044	12.486
ENSMUSG00000110841	833.913879011233	759.252928642672	734.020987204172	652.050969194162	609.463058109917	471.263666373028	1019.96159270368	1737.58200156084	1299.35863883715	1361.1623440551	1321.08983252443	793.526233329838	989.609091543914	1497.22432432671	676.660914755864	1252.43925736021	-0.88836	0.54	1.3543821260821e-07	1.39919799249475e-05	Gpx4-ps2	10	45751384	45752191	+	808	transcribed_processed_pseudogene	glutathione peroxidase 4, pseudogene 2 [Source:MGI Symbol;Acc:MGI:3779731]	-	789	1101	678	793	800	666	918	1532	1052	894	1409	820	1207	1081	64.8165	59.0134	57.0523	50.6811	47.3709	36.6293
ENSMUSG00000019471	2527.10783867663	2563.25443757022	2439.15823624041	2477.46477954856	2389.85701661351	1667.82051297482	3222.1008919833	5634.66539409547	3858.5516993605	5465.96511762618	4050.46705216859	2858.62986982481	3487.81862090125	5055.38277871646	2344.11047027069	4204.19767808457	-0.842624	0.56	1.35455911264618e-07	1.39919799249475e-05	Cdc37	9	21044518	21061278	-	8194	protein_coding	cell division cycle 37 [Source:MGI Symbol;Acc:MGI:109531]	-	2391	3717	2253	3013	3137	2357	2900	4968	3124	3590	4320	2954	4254	3650	19.3688	19.6459	18.6948	18.9884	18.3169	12.7829
ENSMUSG00000010406	494.640932037081	463.413231651113	611.684156003477	486.777016094507	451.764491823976	297.900906220788	764.41565989121	1740.98457728191	1031.33504128234	1298.7376727953	921.66877599114	530.307775444819	741.181954230073	1584.48161612374	467.696788971824	1076.63913413007	-1.20291	0.43	1.32182092099636e-07	1.38723366107881e-05	Mrpl52	14	54664366	54667213	+	1109	protein_coding	mitochondrial ribosomal protein L52 [Source:MGI Symbol;Acc:MGI:1916086]	-	468	672	565	592	593	421	688	1535	835	853	983	548	904	1144	28.0114	26.243	34.6395	27.566	25.5833	16.87
ENSMUSG00000032123	409.030001492202	386.177693042595	469.860041956653	457.997969534865	447.955347710789	369.368819589671	604.421684565142	653.294538445851	634.85773798697	679.058619069993	558.814435901037	551.597503656107	537.028960199887	591.41053329094	423.398312221129	601.310501639491	-0.505474	0.7	1.32771538519094e-07	1.38723366107881e-05	Dpagt1	9	44237316	44245197	+	3425	protein_coding	dolichyl-phosphate (UDP-N-acetylglucosamine) acetylglucosaminephosphotransferase 1 (GlcNAc-1-P transferase) [Source:MGI Symbol;Acc:MGI:1196396]	-	387	560	434	557	588	522	544	576	514	446	596	570	655	427	7.50016	7.08113	8.61557	8.39806	8.21391	6.77291
ENSMUSG00000038539	1755.55253870426	1947.43893777194	1077.21369066099	2071.26909382105	2267.96440499153	1202.92527452575	3084.32830211918	3315.24294423129	3336.09095389651	3154.72972805611	2391.83829863011	2514.12335876942	4206.8635034895	3882.2569667787	1720.39399007925	3235.68425699635	-0.911019	0.53	1.30956612335485e-07	1.38418093735995e-05	Atf5	7	44461680	44466082	-	1993	protein_coding	activating transcription factor 5 [Source:MGI Symbol;Acc:MGI:2141857]	TF_bZIP	1661	2824	995	2519	2977	1700	2776	2923	2701	2072	2551	2598	5131	2803	55.32	61.3667	33.9446	65.2687	71.4669	37.9059
ENSMUSG00000032294	12019.3518784737	12139.08201898	11482.3401036688	11136.6687601081	11927.9538760337	9077.84020405342	15080.5432437549	18700.5561630125	16190.1074504537	19779.4854716105	18694.9681836087	16309.8672396843	18836.1882925683	16143.9840188272	11297.2061402196	17466.96250794	-0.628704	0.65	2.31992729490675e-11	1.3647940929224e-08	Pkm	9	59563651	59586658	+	5001	protein_coding	pyruvate kinase, muscle [Source:MGI Symbol;Acc:MGI:97591]	-	11372	17603	10606	13544	15657	12829	13573	16488	13108	12991	19939	16854	22974	11656	150.939	152.442	144.195	139.854	149.791	113.999
ENSMUSG00000075020	107.806356982441	91.7172020976162	96.3537874058574	85.5148812057917	179.029773319788	95.5264188593976	272.211971908934	358.404642619599	345.836900070723	232.950602506074	298.159380229077	161.608391422052	232.849198010333	372.574785609515	109.324736645149	284.324484047038	-1.3764	0.39	2.32720664909759e-11	1.3647940929224e-08	Mir670hg	2	93990980	94095374	-	5513	lncRNA	MIR670 host gene (non-protein coding) [Source:MGI Symbol;Acc:MGI:3041234]	-	102	133	89	104	235	135	245	316	280	153	318	167	284	269	1.2281	1.04481	1.09763	0.974158	2.03945	1.08821
ENSMUSG00000027447	9705.74290362503	8202.82796203868	9125.46150611204	7996.46365121466	8328.31268907201	5043.08731267353	11666.2273675257	17660.5021842714	14234.8938332682	16632.3685083422	15530.540799102	10146.4909225163	11569.4895532528	16581.65551419	8066.98267078933	14252.7710853086	-0.821168	0.57	1.27708799974898e-07	1.35774618920681e-05	Cst3	2	148713642	148717612	-	1266	protein_coding	cystatin C [Source:MGI Symbol;Acc:MGI:102519]	-	9183	11895	8429	9725	10932	7127	10500	15571	11525	10924	16564	10485	14111	11972	481.472	406.917	452.686	396.68	413.142	250.172
ENSMUSG00000021178	2500.68471196524	2384.64725453802	2718.47595703492	2280.94500446987	2472.13452945835	1998.97876502073	3302.09787964633	4190.83909645385	3641.16850503033	4101.75766765597	3765.43418553451	2757.98751828054	3084.43198209462	3731.28800160607	2392.64437041452	3571.87560453778	-0.578032	0.67	1.26427698755861e-07	1.35321298425605e-05	Psmc1	12	100076413	100089664	+	1933	protein_coding	protease (prosome, macropain) 26S subunit, ATPase 1 [Source:MGI Symbol;Acc:MGI:106054]	-	2366	3458	2511	2774	3245	2825	2972	3695	2948	2694	4016	2850	3762	2694	81.2462	77.4762	88.3221	74.1069	80.3186	64.946
ENSMUSG00000062963	3037.60264674054	2466.02041128628	2946.91021706454	2521.04447862459	2529.27169115615	1689.75620915734	3836.52220000632	6572.64210120435	4761.43303490228	5933.38887559588	4565.21390671502	2888.62903230435	3922.3611383149	5457.04332825832	2531.76760900491	4742.15420216268	-0.905445	0.53	1.26538067834724e-07	1.35321298425605e-05	Ufc1	1	171116136	171122597	-	2070	protein_coding	ubiquitin-fold modifier conjugating enzyme 1 [Source:MGI Symbol;Acc:MGI:1913405]	-	2874	3576	2722	3066	3320	2388	3453	5795	3855	3897	4869	2985	4784	3940	92.1587	74.8173	89.4072	76.4867	76.7363	51.266
ENSMUSG00000006057	1694.25088473385	1620.56710473232	1483.19874995533	1592.71466245787	1725.5422832737	1054.32862296668	2323.24585004727	2908.06804960966	2771.63572770965	3174.52291650434	2637.49162447922	2067.03906633236	2464.59397612345	5182.80612546767	1528.43371801996	2941.1754170342	-0.944052	0.52	1.26355321223186e-07	1.35321298425605e-05	Atp5g1	11	95959678	95966496	-	4912	protein_coding	ATP synthase, H+ transporting, mitochondrial F0 complex, subunit C1 (subunit 9) [Source:MGI Symbol;Acc:MGI:107653]	-	1603	2350	1370	1937	2265	1490	2091	2564	2244	2085	2813	2136	3006	3742	21.6618	20.7198	18.9634	20.3636	22.0619	13.4801
ENSMUSG00000031818	5032.02025091569	4485.86766650371	5229.08756371114	4340.70247966706	4218.24619094326	2761.06730658792	6278.65246227504	11466.6801800131	8665.68461034355	10638.077514444	8355.96351132558	5246.95028916388	6382.8556567269	10185.5575218304	4344.49857638813	8402.55271826531	-0.95165	0.52	1.23785049003928e-07	1.35299099051867e-05	Cox4i1	8	121394961	121400946	+	1550	protein_coding	cytochrome c oxidase subunit 4I1 [Source:MGI Symbol;Acc:MGI:88473]	-	4761	6505	4830	5279	5537	3902	5651	10110	7016	6987	8912	5422	7785	7354	203.886	181.757	211.87	175.875	170.913	111.872
ENSMUSG00000030738	5322.6746447409	5007.20755211121	5567.94975986881	5047.02250808798	5717.52531389366	5660.11721819497	7310.83581698279	7123.85936801804	7324.33149078353	6883.46192111085	7485.86318160047	6935.61282228653	6638.66181792135	9217.41709379673	5387.08283281626	7365.00543906254	-0.451051	0.73	1.24284650944234e-07	1.35299099051867e-05	Eif3c	7	126145627	126165583	-	3511	protein_coding	eukaryotic translation initiation factor 3, subunit C [Source:MGI Symbol;Acc:MGI:1926966]	-	5036	7261	5143	6138	7505	7999	6580	6281	5930	4521	7984	7167	8097	6655	95.2083	89.5655	99.5956	90.2777	102.271	101.244
ENSMUSG00000020219	1061.15276872912	1180.60037587307	1318.63947258803	1087.02570148131	971.33174886268	628.351555164037	1578.82943707182	4387.05429636901	2140.48338508058	3383.11267168952	2247.44664908521	1281.25455235208	1673.39863781369	2981.98332125385	1041.18360378304	2459.19536883947	-1.23991	0.42	1.23063072061734e-07	1.35299099051867e-05	Timm13	10	80735284	80736803	-	1371	protein_coding	translocase of inner mitochondrial membrane 13 [Source:MGI Symbol;Acc:MGI:1353432]	-	1004	1712	1218	1322	1275	888	1421	3868	1733	2222	2397	1324	2041	2153	48.609	54.0806	60.4038	49.7941	44.4945	28.7833
ENSMUSG00000022571	364.639148617079	333.767863272528	373.506254550795	286.968207123282	352.726744881114	211.573327695999	516.647211990425	624.93974077025	503.933768674482	561.822041338178	606.632449711361	425.794564225767	455.859697513187	565.09484211406	320.530257690133	532.590539542214	-0.734063	0.6	1.23608497159162e-07	1.35299099051867e-05	Pycrl	15	75788326	75793409	-	1339	protein_coding	pyrroline-5-carboxylate reductase-like [Source:MGI Symbol;Acc:MGI:1913444]	-	345	484	345	349	463	299	465	551	408	369	647	440	556	408	17.1025	15.6545	17.5183	13.4595	16.5437	9.9233
ENSMUSG00000024411	196.588062732686	149.643856054005	194.872828461285	174.318796304114	177.506115674513	208.035312182688	111.106927309769	80.5276253987074	65.461984656244	65.4697771749097	101.261676304215	133.5446587799	93.4676358210491	65.0967097533353	183.494161901549	89.4921243997661	1.02321	2.03	5.93406935441061e-09	1.34851726078981e-06	Aqp4	18	15522553	15544039	-	6233	protein_coding	aquaporin 4 [Source:MGI Symbol;Acc:MGI:107387]	-	186	217	180	212	233	294	100	71	53	43	108	138	114	47	1.98078	1.50778	1.9635	1.7564	1.78851	2.09612
ENSMUSG00000027472	1031.55886681237	976.477880979132	1032.82599084481	823.080731605746	927.145677149711	612.784286905469	1355.50451317918	2112.9995227858	1521.68236031118	2146.79967015401	1880.8418765394	1044.16439727182	1362.65974328582	1819.93780033793	900.645572382873	1655.57373548314	-0.878318	0.54	1.19293278985372e-07	1.3305225840209e-05	Pdrg1	2	152850810	152857347	-	2443	protein_coding	p53 and DNA damage regulated 1 [Source:MGI Symbol;Acc:MGI:1915809]	-	976	1416	954	1001	1217	866	1220	1863	1232	1410	2006	1079	1662	1314	26.5183	25.1024	26.5509	21.159	23.8342	15.7529
ENSMUSG00000021131	1278.87933283091	1168.87712447714	1147.58443427201	1047.55729477095	1063.5130364018	981.445503392477	1599.93975326067	1761.40003160835	1786.00056250809	1950.39033862929	1798.33236251374	1352.86545633551	1306.90711841011	1767.30641798417	1114.64278769088	1665.39275515624	-0.578895	0.67	1.17218292884249e-07	1.31544973125658e-05	Erh	12	80680796	80691115	-	2618	protein_coding	ERH mRNA splicing and mitosis factor [Source:MGI Symbol;Acc:MGI:108089]	-	1210	1695	1060	1274	1396	1387	1440	1553	1446	1281	1918	1398	1594	1276	30.6786	28.0398	27.529	25.1295	25.5123	23.5436
ENSMUSG00000010755	1467.01199501596	1260.59432657475	1407.41487222039	1485.82106095063	1252.44658441588	1004.08880267767	1934.37160446308	3109.95420905994	2180.00760223152	2789.31701824266	2195.87820281918	1465.12038690412	2070.22614428201	2461.20964322717	1312.89627364255	2275.76060140371	-0.793565	0.58	1.16620329424776e-07	1.31544973125658e-05	Cars	7	143110967	143153827	-	6583	protein_coding	cysteinyl-tRNA synthetase [Source:MGI Symbol;Acc:MGI:1351477]	-	1388	1828	1300	1807	1644	1419	1741	2742	1765	1832	2342	1514	2525	1777	13.9954	12.0262	13.4269	14.1749	11.9484	9.57909
ENSMUSG00000040883	492.527081900171	517.891870491051	424.389715315686	471.97636357812	418.24402362793	343.187504791169	651.086594035245	1324.73614740409	820.127505882001	1160.1853536577	783.840383243737	566.113227436531	654.273450747344	1326.86484986586	444.702759950688	910.903439034063	-1.03338	0.49	1.16145782933592e-07	1.31544973125658e-05	Tmem205	9	21832304	21838852	-	2589	protein_coding	transmembrane protein 205 [Source:MGI Symbol;Acc:MGI:3045495]	-	466	751	392	574	549	485	586	1168	664	762	836	585	798	958	11.9474	12.5627	10.2946	11.4489	10.1455	8.32483
ENSMUSG00000060981	83.4970804079688	64.8226841892926	66.0402363118798	64.1361609043438	71.6119093279152	42.4561861597323	124.439758586941	249.52221954529	144.510418958124	176.6161430765	136.890784633476	83.2234830077635	105.766008955398	235.456184214192	65.4273762168554	157.05312512221	-1.26239	0.42	1.16015221982679e-07	1.31544973125658e-05	H4c8	13	23715220	23715689	+	470	protein_coding	H4 clustered histone 8 [Source:MGI Symbol;Acc:MGI:2448427]	-	79	94	61	78	94	60	112	220	117	116	146	86	129	170	11.157	8.66174	8.82443	8.57	9.56893	5.67308
ENSMUSG00000005681	57.0739536965863	48.2722116303243	46.5529534657513	52.6245422804872	50.2807022940681	26.8889179011638	104.440511671183	222.301613776713	86.4592250176808	105.056154071367	113.450581785278	60.9660398777803	118.884273632036	127.42334675121	46.9488802113968	117.372718322906	-1.32559	0.4	1.13684813224084e-07	1.31544973125658e-05	Apoa2	1	171052623	171053948	+	537	protein_coding	apolipoprotein A-II [Source:MGI Symbol;Acc:MGI:88050]	-	54	70	43	64	66	38	94	196	70	69	121	63	145	92	6.67482	5.64545	5.44438	6.15446	5.88035	3.14467
ENSMUSG00000105218	3.1707752053659	4.13761813974208	7.5783877734944	7.40032625819352	7.61828822637396	2.12280930798661	8.88855418478151	22.6838381404809	28.408031077238	21.3157414057845	18.7521622785583	20.3220132925934	34.435444776176	36.010945820994	5.33803415185941	23.8520913720758	-2.17145	0.22	1.14354536912903e-07	1.31544973125658e-05	Gm38413	5	99878713	99901832	-	2348	lncRNA	predicted gene, 38413 [Source:MGI Symbol;Acc:MGI:5621298]	-	3	6	7	9	10	3	8	20	23	14	20	21	42	26	0.0848093	0.11067	0.2027	0.197938	0.203768	0.0567791
ENSMUSG00000029614	12207.4845406587	11044.6820210182	10697.4356556997	11234.5175184109	10745.5955433005	9714.6829964494	15539.4148535443	21906.9166841695	19495.3201097011	20746.3065996586	17945.8193005803	12178.6922517756	14544.8759602229	25125.9449284097	10940.7330459229	18435.4113360077	-0.752711	0.59	1.12485817228101e-07	1.31089240846594e-05	Rpl6	5	121342544	121347304	+	3140	protein_coding	ribosomal protein L6 [Source:MGI Symbol;Acc:MGI:108057]	-	11550	16016	9881	13663	14105	13729	13986	19315	15784	13626	19140	12585	17740	18141	244.159	220.902	213.957	224.699	214.92	194.301
ENSMUSG00000067870	1478.63817076897	1019.23326842313	1185.47637313948	1235.85448511832	1109.98459458269	897.948337278337	1639.93824709219	3150.7851177128	2882.79758844667	2981.15869089472	2110.55586445174	1375.12289946549	1588.94980895783	3060.93039478449	1154.52253821849	2348.77982647574	-1.02451	0.49	1.12019934217977e-07	1.31089240846594e-05	Rpl31-ps8	15	90648482	90648859	-	378	processed_pseudogene	ribosomal protein L31, pseudogene 8 [Source:MGI Symbol;Acc:MGI:3647726]	-	1399	1478	1095	1503	1457	1269	1476	2778	2334	1958	2251	1421	1938	2210	245.667	169.339	196.96	205.33	184.417	149.189
ENSMUSG00000075702	2188.89181677093	2298.44687662673	2131.6922180015	1869.81576790356	2136.9298474979	888.041893841066	3023.21949209881	4996.11535044093	3689.33864468304	4745.79756870217	4263.30409403023	2473.47933218423	3450.10360995592	5401.6418731491	1918.96973677361	4005.37499565555	-1.06161	0.48	1.09788051028271e-07	1.2960693296714e-05	Selenom	11	3464684	3467351	+	1481	protein_coding	selenoprotein M [Source:MGI Symbol;Acc:MGI:2149786]	-	2071	3333	1969	2274	2805	1255	2721	4405	2987	3117	4547	2556	4208	3900	92.8208	97.4665	90.3952	79.2902	90.6173	37.6577
ENSMUSG00000037966	1538.88289967092	1566.08846589238	1507.0165401006	1494.86590415509	1451.28390712424	982.15310649514	1994.36934521035	2732.26830402093	2047.84850113307	2908.07614893203	2471.53498831398	1753.4994326752	2289.13718607341	3016.60923069711	1423.38180390639	2401.66789213201	-0.754568	0.59	1.08894319137952e-07	1.29392073328626e-05	Ninj1	13	49340961	49349720	+	1570	protein_coding	ninjurin 1 [Source:MGI Symbol;Acc:MGI:1196617]	-	1456	2271	1392	1818	1905	1388	1795	2409	1658	1910	2636	1812	2792	2178	61.5576	62.6459	60.2829	59.7969	58.0535	39.2876
ENSMUSG00000034274	588.707263129603	630.986766310668	560.800695238586	537.757041428729	534.042004668815	486.123331528934	722.195027513497	763.311153427184	813.951846952166	854.152209188938	717.270207154855	730.624763614668	727.243798011145	839.332044904706	556.402850384222	771.010131345895	-0.469081	0.72	1.05205956211951e-07	1.25831860785084e-05	Thoc5	11	4845320	4878867	+	2861	protein_coding	THO complex 5 [Source:MGI Symbol;Acc:MGI:1351333]	-	557	915	518	654	701	687	650	673	659	561	765	755	887	606	12.9228	13.8509	12.3102	11.8044	11.7229	10.671
ENSMUSG00000037375	105.69250684553	78.6147446550996	77.9491313845138	80.5813303669961	91.4194587164875	51.6550264943409	125.550827860039	176.933937495751	171.683318249395	150.732742798048	143.454041430971	129.67379910512	153.319718408212	126.038310373479	80.9853664104947	147.173336965127	-0.868147	0.55	1.02839811919218e-07	1.2381640931731e-05	Hhat	1	192179019	192453531	-	9150	protein_coding	hedgehog acyltransferase [Source:MGI Symbol;Acc:MGI:2444681]	-	100	114	72	98	120	73	113	156	139	99	153	134	187	91	0.725436	0.539584	0.535015	0.553082	0.627471	0.354542
ENSMUSG00000028001	5.28462534227651	2.75841209316139	4.33050729913966	0.822258473132613	2.28548646791219	0	19.9992469157584	3.40257572107214	41.9944807228735	12.1804236604483	27.1906353039095	32.9023072356274	35.2553363184659	8.31021826638323	2.58021494593706	22.6544030180673	-3.21309	0.11	1.02659667435595e-07	1.2381640931731e-05	Fga	3	82933383	82940934	+	3010	protein_coding	fibrinogen alpha chain [Source:MGI Symbol;Acc:MGI:1316726]	-	5	4	4	1	3	0	18	3	34	8	29	34	43	6	0.110261	0.0575531	0.0903542	0.0171561	0.0476857	0
ENSMUSG00000036199	1176.35760119075	1170.94593354701	1232.02932660523	1050.84632866348	1092.46253166203	462.064826038419	1865.48530953102	3138.30900673554	2124.42667186301	2888.28296048381	2137.74649975565	1349.96231157942	1644.70243383355	3322.70227017556	1030.78442461782	2308.95218299469	-1.16349	0.45	9.99709841002456e-08	1.2197801952634e-05	Ndufa13	8	70346830	70355208	-	1251	protein_coding	NADH:ubiquinone oxidoreductase subunit A13 [Source:MGI Symbol;Acc:MGI:1914434]	-	1113	1698	1138	1278	1434	653	1679	2767	1720	1897	2280	1395	2006	2399	59.0552	58.7835	61.85	52.7543	54.8435	23.1964
ENSMUSG00000042747	1713.27553596604	1786.76143334529	1914.08422621973	1840.21446287079	1790.29773319788	1229.81419242691	2677.67694816543	3833.56864574128	3137.23473635585	4403.22315325206	3042.53832969608	2299.29064681914	2490.83050547673	4545.68939171163	1712.40793067111	3303.75654465227	-0.947796	0.52	5.28841052486882e-09	1.21954715000332e-06	Krtcap2	3	89153273	89157213	+	1522	protein_coding	keratinocyte associated protein 2 [Source:MGI Symbol;Acc:MGI:1913309]	-	1621	2591	1768	2238	2350	1738	2410	3380	2540	2892	3245	2376	3038	3282	70.695	73.7272	78.9809	75.9328	73.8731	50.7459
ENSMUSG00000037706	2112.79321184215	1815.72476032348	2177.16254464246	2203.6527079954	2034.84478526448	1986.24190917281	1322.17243498625	1399.59281326767	1261.06955347217	1568.22954628272	1440.16606299328	1731.24198954522	1332.32375622109	1347.64039553181	2055.06998654013	1425.30456903753	0.527525	1.44	5.29946231299571e-09	1.21954715000332e-06	Cd81	7	142606476	142621671	+	2879	protein_coding	CD81 antigen [Source:MGI Symbol;Acc:MGI:1096398]	-	1999	2633	2011	2680	2671	2807	1190	1234	1021	1030	1536	1789	1625	973	46.0884	39.6081	47.4925	48.0704	44.388	43.3278
ENSMUSG00000028964	3705.57929000429	3253.54706388386	3465.48846613651	2794.03429170462	3035.88785821002	2125.63972039726	4532.05156496547	9007.75212558498	6304.1126355749	7124.0252884047	5857.23788770768	3543.77203226082	4712.73658508237	6470.88995675708	3063.36278172276	5944.07225954225	-0.956358	0.52	9.71963207009591e-08	1.19393858806989e-05	Park7	4	150981590	150998894	-	2479	protein_coding	Parkinson disease (autosomal recessive, early onset) 7 [Source:MGI Symbol;Acc:MGI:2135637]	-	3506	4718	3201	3398	3985	3004	4079	7942	5104	4679	6247	3662	5748	4672	93.8762	82.4245	87.7938	70.7833	76.9104	53.8504
ENSMUSG00000044139	1365.54718844425	1246.11266308566	630.08881202482	941.485951736842	983.521010024878	833.556454936077	2135.47514289376	3072.52587612814	3583.11731108989	2553.32130982148	1795.51953817196	1306.41514023815	2299.79577612318	2545.69686226873	1000.05201337542	2411.48336959191	-1.2695	0.41	2.69073460025329e-10	1.19311109835621e-07	Prss53	7	127485013	127490142	-	2134	protein_coding	protease, serine 53 [Source:MGI Symbol;Acc:MGI:2652890]	-	1292	1807	582	1145	1291	1178	1922	2709	2901	1677	1915	1350	2805	1838	40.1872	36.6724	18.5431	27.7074	28.9444	24.5311
ENSMUSG00000046432	4876.65226585276	4472.76520906119	5039.62786937378	4015.08812430655	4944.2690589167	2721.44153283884	6656.41601512825	7388.12608235464	7114.35908716916	7067.69082897513	8560.36208016186	6149.82830830625	6171.32363881611	9058.13791035772	4344.9740100583	7270.78049390864	-0.742869	0.6	9.48591994859438e-08	1.17315663037718e-05	Bex3	X	135171002	135172727	+	973	protein_coding	brain expressed X-linked 3 [Source:MGI Symbol;Acc:MGI:1338016]	-	4614	6486	4655	4883	6490	3846	5991	6514	5760	4642	9130	6355	7527	6540	314.764	288.695	325.283	259.154	319.128	175.656
ENSMUSG00000023004	1889.78202239808	1786.071830322	1419.32376729302	1818.01348409621	1507.65923999941	1545.40517621425	2127.69765798207	3028.29239175421	2923.55693738358	3326.77821225994	2527.79147514966	1980.91243856851	2418.68004975522	2925.1968297669	1661.04258672049	2657.36324907751	-0.677337	0.63	9.313164349667e-08	1.15968032792429e-05	Tuba1b	15	98829306	98832446	-	1875	protein_coding	tubulin, alpha 1B [Source:MGI Symbol;Acc:MGI:107804]	-	1788	2590	1311	2211	1979	2184	1915	2670	2367	2185	2696	2047	2950	2112	63.2975	59.8237	47.5397	60.8936	50.4984	51.7627
ENSMUSG00000040724	64.4724291757734	57.2370509330988	38.9745656922569	41.1129236566306	25.9021799696715	41.0409799544079	108.884788763573	164.457826518487	150.686077887958	152.255295755604	160.330987481673	54.1920354469158	94.287527363339	72.021891641988	44.7900215636398	119.639553857442	-1.41864	0.37	9.2755810655614e-08	1.15968032792429e-05	Kcna2	3	107008462	107022321	+	11906	protein_coding	potassium voltage-gated channel, shaker-related subfamily, member 2 [Source:MGI Symbol;Acc:MGI:96659]	-	61	83	36	50	34	58	98	145	122	100	171	56	115	52	0.340082	0.301917	0.205585	0.216864	0.13663	0.216485
ENSMUSG00000005779	4234.04182423194	4023.14403787589	4196.26157286633	3969.04164981112	3763.43438382874	2887.72826196446	5710.89606372212	8610.78495812657	6582.01728741744	7813.74177817759	6732.96386611636	4299.55738376155	5418.66320299398	7505.51213092179	3845.60862176308	6584.26708390467	-0.775766	0.58	8.93118914735816e-08	1.12756262985397e-05	Psmb4	3	94791404	94794272	-	1951	protein_coding	proteasome (prosome, macropain) subunit, beta type 4 [Source:MGI Symbol;Acc:MGI:1098257]	-	4006	5834	3876	4827	4940	4081	5140	7592	5329	5132	7181	4443	6609	5419	136.293	129.504	135.077	127.763	121.144	92.9555
ENSMUSG00000047613	719.76597161806	550.992815608987	607.353648704337	581.336740504757	586.608193430795	408.994593338754	1004.40662288031	1413.20311615196	1073.32952200521	1475.3538158718	1345.46764348656	692.883881785566	1058.47998109627	1373.95608670869	575.841993867615	1179.6350837483	-1.03492	0.49	2.41629768339748e-10	1.09820729710415e-07	A430005L14Rik	4	154041694	154046382	+	1552	protein_coding	RIKEN cDNA A430005L14 gene [Source:MGI Symbol;Acc:MGI:2140680]	-	681	799	561	707	770	578	904	1246	869	969	1435	716	1291	992	29.1256	22.2962	24.5768	23.524	23.7374	16.5501
ENSMUSG00000059518	715.538271344239	734.42721980422	682.054899614496	624.916439580786	638.412553370138	402.626165414794	947.742089952328	1959.88361533755	1301.82890240908	1729.62015978366	1187.01187223274	793.526233329838	956.813429852318	1558.16592494686	632.995924854779	1304.32402848055	-1.04269	0.49	8.63427039466118e-08	1.09769955087371e-05	Znhit1	5	137011018	137016875	-	1860	protein_coding	zinc finger, HIT domain containing 1 [Source:MGI Symbol;Acc:MGI:1917353]	-	677	1065	630	760	838	569	853	1728	1054	1136	1266	820	1167	1125	24.1599	24.7977	23.0294	21.1001	21.5558	13.5946
ENSMUSG00000010607	424.883877519031	392.384120252208	464.446907832728	361.79372817835	400.72196070727	229.263405262554	626.643070027096	922.09802041055	648.444187632606	849.58455031627	690.079571850945	500.308612965276	570.644513433773	945.979845989958	378.915666625357	719.222796578309	-0.924786	0.53	8.54409293179934e-08	1.09388457394445e-05	Pigyl	9	22068142	22069654	+	777	protein_coding	phosphatidylinositol glycan anchor biosynthesis, class Y-like [Source:MGI Symbol;Acc:MGI:1913518]	-	402	569	429	440	526	324	564	813	525	558	736	517	696	683	34.342	31.7151	37.5397	29.2426	32.389	18.5306
ENSMUSG00000030062	5850.08025390009	5348.56104863993	6019.40514580412	5628.35924859274	5813.51574554597	4784.10457709916	7596.38062016889	8503.03672695928	8039.47279485835	9695.61723371685	8684.12635120035	7506.56462431653	7574.15806767414	7558.14351327555	5574.004336597	8144.68749152124	-0.547185	0.68	2.26905357709073e-10	1.05772805208999e-07	Rpn1	6	88061464	88082286	+	4512	protein_coding	ribophorin I [Source:MGI Symbol;Acc:MGI:98084]	-	5535	7756	5560	6845	7631	6761	6837	7497	6509	6368	9262	7757	9238	5457	81.427	74.4464	83.7839	78.3409	80.9181	66.5898
ENSMUSG00000041084	2654.99577195972	2492.91492919461	3156.93982107281	3044.82312601007	3043.5061464364	2349.24230083852	4458.72099294102	3931.10914974535	4194.50754514349	4206.81382172733	4590.52932579107	4119.5624088843	3362.3752149309	4632.94668350865	2790.40368258535	4187.07064283401	-0.585536	0.67	4.44602034350504e-09	1.04972272525872e-06	Ostc	3	130489561	130503093	-	2751	protein_coding	oligosaccharyltransferase complex subunit (non-catalytic) [Source:MGI Symbol;Acc:MGI:1913607]	-	2512	3615	2916	3703	3995	3320	4013	3466	3396	2763	4896	4257	4101	3345	60.6107	56.9105	72.0695	69.51	69.4799	53.6307
ENSMUSG00000020598	214.555788896426	170.331946752716	155.898262769028	150.473300583268	187.409890368799	233.509023878527	301.099773009474	258.595754801483	513.814822962217	290.807614893203	444.426246001832	368.699384022766	353.373254726949	531.853969048527	185.363035541461	382.833852433306	-1.04538	0.48	4.31514068065487e-09	1.03222707334613e-06	Nrcam	12	44375668	44648747	+	13358	protein_coding	neuronal cell adhesion molecule [Source:MGI Symbol;Acc:MGI:104750]	-	203	247	144	183	246	330	271	228	416	191	474	381	431	384	1.00873	0.800812	0.732952	0.707447	0.881104	1.09784
ENSMUSG00000047721	420.65617724521	445.483553045564	542.396039217242	474.443138997518	432.718771258041	220.772168030608	824.413400638485	1744.38715300298	796.66000194863	1423.5870153149	1042.62022268784	581.59666613565	792.015229852047	1605.25716178969	422.744974632364	1101.31710642128	-1.38141	0.38	4.23662582789272e-09	1.0269581006812e-06	Bola2	7	126294573	126298970	+	4398	protein_coding	bolA-like 2 (E. coli) [Source:MGI Symbol;Acc:MGI:1913412]	-	398	646	501	577	568	312	742	1538	645	935	1112	601	966	1159	6.00687	6.36139	7.74528	6.77493	6.17912	3.15257
ENSMUSG00000018102	1109.77132187807	1155.77466703462	1256.92974357529	981.77661692034	1165.59809863522	992.767153035073	1809.93184587613	1562.91644787914	1488.33380209008	1840.76652568525	1994.29245832468	1498.02269413974	1324.1248407982	1914.1202740236	1110.43626684643	1679.0636111021	-0.596366	0.66	7.93799777014718e-08	1.02643598770393e-05	H2bc4	13	23868182	23876891	+	1156	protein_coding	H2B clustered histone 4 [Source:MGI Symbol;Acc:MGI:1915274]	-	1050	1676	1161	1194	1530	1403	1629	1378	1205	1209	2127	1548	1615	1382	60.2909	62.7901	68.2856	53.3373	63.3238	53.9343
ENSMUSG00000003873	1231.31770475043	1212.32211494443	985.190410554272	1161.85122253638	1148.07603571456	792.515474981669	1501.05458795498	2579.15239657268	1955.21361718555	2598.99789854816	2039.29764779321	1287.06084186425	1690.61636020178	2734.06180964008	1088.54549391362	2048.18189497009	-0.911458	0.53	7.90475639685862e-08	1.02643598770393e-05	Bax	7	45111121	45116322	-	1576	protein_coding	BCL2-associated X protein [Source:MGI Symbol;Acc:MGI:99702]	-	1165	1758	910	1413	1507	1120	1351	2274	1583	1707	2175	1330	2062	1974	49.067	48.3101	39.2591	46.2988	45.7499	31.5811
ENSMUSG00000060019	141.62795917301	155.160680240328	115.841070251986	156.229109895196	146.27113394638	103.310052988682	263.323417724152	441.200651832354	303.84241934785	295.375273765871	215.64986620342	179.027259958561	212.351909453085	455.676968273347	136.406667749264	295.80597081983	-1.11307	0.46	7.96080716536055e-08	1.02643598770393e-05	Gm10073	8	107299641	107299982	-	342	processed_pseudogene	predicted pseudogene 10073 [Source:MGI Symbol;Acc:MGI:3641908]	-	134	225	107	190	192	146	237	389	246	194	230	185	259	329	26.0075	28.4926	21.2722	28.6888	26.8601	18.9711
ENSMUSG00000022241	1572.70450186149	1317.83137750785	1566.56101546377	1421.68490004629	1477.18608709391	1602.01342442723	1983.25865247937	1949.67588817434	1871.22465573981	1894.05587919971	2133.05845918601	2046.71705303977	1987.41709851073	1810.24254569381	1492.99688440009	1959.45627900294	-0.393529	0.76	7.87279226072704e-08	1.02643598770393e-05	Tars	15	11382387	11399751	-	5901	protein_coding	threonyl-tRNA synthetase [Source:MGI Symbol;Acc:MGI:106314]	-	1488	1911	1447	1729	1939	2264	1785	1719	1515	1244	2275	2115	2424	1307	16.7378	14.0252	16.6724	15.1305	15.7212	17.0497
ENSMUSG00000034621	353.012972864071	406.865783741305	356.184225354237	430.863439921489	421.29133891848	498.152584274192	298.877634463278	212.093886613497	242.085830049506	240.563367293854	241.902893393402	292.249905445867	310.738894527874	249.306547991497	411.061724178962	260.977369972347	0.654532	1.57	7.79410905825674e-08	1.02643598770393e-05	Gpatch8	11	102366741	102447218	-	8178	protein_coding	G patch domain containing 8 [Source:MGI Symbol;Acc:MGI:1918667]	-	334	590	329	524	553	704	269	187	196	158	258	302	379	180	2.71094	3.1245	2.73529	3.30878	3.23528	3.82553
ENSMUSG00000063524	5893.41418170676	5691.98335423853	4551.36317139578	5116.91447830425	5125.5843187044	5257.49105278018	7446.38626830071	9020.22823656225	8601.45775747327	10178.2665212621	8509.73124200976	7478.50089167438	8402.24852538694	9846.2236092864	5272.79175952165	8685.38038149448	-0.719779	0.61	5.12188381106367e-14	1.02351876046734e-10	Eno1	4	150321178	150333336	+	5379	protein_coding	enolase 1, alpha non-neuron [Source:MGI Symbol;Acc:MGI:95393]	-	5576	8254	4204	6223	6728	7430	6702	7953	6964	6685	9076	7728	10248	7109	68.8084	66.4566	53.1393	59.7424	59.8436	61.3837
ENSMUSG00000033653	684.887444359035	901.311151440484	696.1290483367	623.271922634521	919.527388923337	566.790085232426	1216.62085404197	1268.02655205288	1527.85801924102	1600.2031583914	1607.99791538637	1231.90109149864	1492.20260696763	1710.51992649721	731.98617348775	1456.91626550964	-0.992099	0.5	5.15322372919002e-14	1.02351876046734e-10	Vps8	16	21241868	21463430	+	8279	protein_coding	VPS8 CORVET complex subunit [Source:MGI Symbol;Acc:MGI:2146407]	-	648	1307	643	758	1207	801	1095	1118	1237	1051	1715	1273	1820	1235	5.19538	6.83711	5.28065	4.72798	6.9753	4.29952
ENSMUSG00000028957	530.576384364561	623.401133054474	726.442599430677	597.78190996741	690.978742132118	716.801942996813	314.432604286646	340.257572107214	298.901892203982	191.841672652061	310.34828571014	367.731669104071	384.529133333965	321.328439633485	647.663785324342	316.171408628946	1.03051	2.04	4.54611906238211e-14	1.02351876046734e-10	Per3	4	151088109	151129122	-	9608	protein_coding	period circadian clock 3 [Source:MGI Symbol;Acc:MGI:1277134]	-	502	904	671	727	907	1013	283	300	242	126	331	380	469	232	3.46809	4.07484	4.74837	3.90738	4.51656	4.68535
ENSMUSG00000052373	179.677261637401	194.468052567878	181.881306563866	154.584592948931	185.124403900887	159.210698098996	274.434110455129	367.478177875791	293.961365060115	275.582085317643	332.85088044441	309.668773982376	316.478135323903	301.937930345257	175.824385952993	309.048932350578	-0.816358	0.57	5.62991617418777e-14	1.02351876046734e-10	Mpp3	11	101890478	101919287	-	9385	protein_coding	membrane protein, palmitoylated 3 (MAGUK p55 subfamily member 3) [Source:MGI Symbol;Acc:MGI:1328354]	-	170	282	168	188	243	225	247	324	238	181	355	320	386	218	1.20236	1.30134	1.21711	1.03445	1.23881	1.0654
ENSMUSG00000028088	192.360362458865	195.157655591168	199.203335760424	194.875258132429	174.458800383964	205.204899772039	95.5519574864012	78.2592415846593	93.870015733482	73.0825419626898	105.012108759926	97.7392067881874	96.7472019902087	84.4872190415628	193.543385349815	90.5936866683897	1.08497	2.12	1.11311247702272e-18	1.01181924161366e-14	Fmo5	3	97536120	97562598	+	5675	protein_coding	flavin containing monooxygenase 5 [Source:MGI Symbol;Acc:MGI:1310004]	-	182	283	184	237	229	290	86	69	76	48	112	101	118	61	2.12875	2.15971	2.20448	2.15659	1.93065	2.2709
ENSMUSG00000017404	9141.3449170699	8022.15196993661	8043.91730815191	7786.78774056584	7935.20901659112	5340.98821889432	12223.9841426208	19116.8045928903	15537.9578674632	16586.6919196155	14479.4821033888	8717.17598760388	11528.4949761383	23330.9377828709	7711.73319520162	15190.191171574	-0.977988	0.51	7.53217038204802e-08	1.00687395254142e-05	Rpl19	11	97917536	97921318	+	1022	protein_coding	ribosomal protein L19 [Source:MGI Symbol;Acc:MGI:98020]	-	8649	11633	7430	9470	10416	7548	11002	16855	12580	10894	15443	9008	14061	16845	561.74	492.965	494.302	478.502	487.622	328.206
ENSMUSG00000116097	31.707752053659	44.1345934905822	61.7097290127401	37.8238897641002	48.7570446487933	30.4269334144748	72.2195027513497	120.224342144549	113.632124308952	83.7404126655821	90.0103789370798	67.7400443086447	83.6289373135702	149.583928794898	42.4266570640583	97.5974589030782	-1.20169	0.43	7.44612324052186e-08	1.00274459639028e-05	Gm36738	15	78458607	78465870	-	1328	lncRNA	predicted gene, 36738 [Source:MGI Symbol;Acc:MGI:5595897]	-	30	64	57	46	64	43	65	106	92	55	96	70	102	108	1.49949	2.08717	2.91831	1.78873	2.30577	1.43892
ENSMUSG00000028550	152.197209857563	152.402268147167	173.220291965586	161.162660733992	171.411485093414	217.941755619959	142.216866956504	102.077271632164	129.688837526521	109.623812944035	113.450581785278	180.962689795951	195.134187064997	103.87772832979	171.389278569614	134.628997004405	0.341687	1.27	0.0499727194087987	0.138554832827812	Atg4c	4	99082171	99148024	+	3351	protein_coding	autophagy related 4C, cysteine peptidase [Source:MGI Symbol;Acc:MGI:2651854]	-	144	221	160	196	225	308	128	90	105	72	121	187	238	75	2.85238	2.85623	3.24639	3.02041	3.21249	4.08453
ENSMUSG00000040003	164.880310679027	158.60869535678	138.576233572469	138.961681959412	162.269539221765	187.514822205484	105.55158094428	137.23722074991	139.569891814256	54.8119064720174	125.639487266341	180.962689795951	126.263297512645	103.87772832979	158.468547165823	121.739225360649	0.373965	1.3	0.04989792527382	0.13836856032307	Magi2	5	19432034	20909790	+	11348	protein_coding	membrane associated guanylate kinase, WW and PDZ domain containing 2 [Source:MGI Symbol;Acc:MGI:1354953]	-	156	230	128	169	213	265	95	121	113	36	134	187	154	75	0.912484	0.877776	0.766912	0.769045	0.898036	1.03775
ENSMUSG00000028795	364.639148617079	317.90699373685	315.04440601241	254.077868197977	302.446042587046	188.930028410809	303.321911555669	310.768582524589	395.242171509398	376.070580516342	462.240800166462	244.831874429816	356.652820896108	477.837550317036	290.507414593695	365.870786489427	-0.333479	0.79	0.0497961006059604	0.138123143615505	Ccdc28b	4	129513067	129517740	-	2026	protein_coding	coiled coil domain containing 28B [Source:MGI Symbol;Acc:MGI:1913514]	-	345	461	291	309	397	267	273	274	320	247	493	253	435	345	11.3032	9.85454	9.76581	7.87596	9.37528	5.85649
ENSMUSG00000074220	13.7400258899189	9.65444232606486	27.0656706196229	8.22258473132613	12.1892611621983	16.2748713612307	4.44427709239075	0	6.17565892983434	3.04510591511208	13.1265135949908	14.5157237804239	6.55913233831923	9.69525464411377	14.5244760150603	7.19520828689811	0.978955	1.97	0.0498018265346332	0.138123143615505	Zfp382	7	29821367	29834375	+	2298	protein_coding	zinc finger protein 382 [Source:MGI Symbol;Acc:MGI:3588204]	zf-C2H2	13	14	25	10	16	23	4	0	5	2	14	15	8	7	0.375503	0.263848	0.739681	0.224716	0.333122	0.444778
ENSMUSG00000041165	4.22770027382121	3.44801511645174	5.41313412392457	4.93355083879568	5.33280175846177	0	12.2217620040746	19.2812624194088	0	15.2255295755604	4.68804056963957	2.90314475608477	17.217722388088	5.54014551092215	3.89253368524249	9.63470090297228	-1.32639	0.4	0.0497904068130934	0.138123143615505	Spem1	11	69711702	69713006	-	1041	protein_coding	spermatid maturation 1 [Source:MGI Symbol;Acc:MGI:1921538]	-	4	5	5	6	7	0	11	17	0	10	5	3	21	4	0.255052	0.208015	0.326568	0.297636	0.321722	0
ENSMUSG00000022961	4625.1040995604	4158.99583346409	4932.44781372007	4131.84882749138	4569.4492781791	6200.01838552623	3856.52144692208	4763.606009501	4388.42323554028	3958.6376896457	4496.76851439828	4193.10874270511	3801.017190056	3112.17674076052	4769.64403965688	4071.28244619112	0.228299	1.17	0.0497470305882508	0.138052818090682	Son	16	91444394	91476109	+	14907	protein_coding	Son DNA binding protein [Source:MGI Symbol;Acc:MGI:98353]	-	4376	6031	4556	5025	5998	8762	3471	4200	3553	2600	4796	4333	4636	2247	19.4853	17.5216	20.7801	17.4072	19.2508	26.1203
ENSMUSG00000016386	42.2770027382121	37.2385632576788	62.792355837525	55.9135761730177	51.8043599393429	75.0059288821937	42.2206323777122	48.770252002034	35.8188217930392	35.0187180237889	41.2547570128283	43.5471713412716	46.7338179105245	29.0857639323413	54.1719644713284	40.3062417991925	0.416487	1.33	0.0497536888960477	0.138052818090682	Mpped2	2	106523614	106698701	+	3425	protein_coding	metallophosphoesterase domain containing 2 [Source:MGI Symbol;Acc:MGI:1924265]	-	40	54	58	68	68	106	38	43	29	23	44	45	57	21	0.77521	0.682823	1.15139	1.02526	0.949908	1.37534
ENSMUSG00000108878	5.28462534227651	6.89603023290347	17.3220291965586	8.22258473132613	2.28548646791219	13.4444589505819	7.77748491168382	0	6.17565892983434	0	0.937608113927915	3.8708596747797	6.55913233831923	2.77007275546108	8.90920248692647	3.51135209050076	1.30653	2.47	0.0496966540363575	0.137936667233737	Gm49493	7	83541470	83545605	+	4136	TEC	predicted gene, 49493 [Source:MGI Symbol;Acc:MGI:6155171]	-	5	10	16	10	3	19	7	0	5	0	1	4	8	2	0.0802434	0.104712	0.263023	0.124854	0.0347036	0.204145
ENSMUSG00000058444	252.605091360817	219.29376140633	187.29444068779	240.921732627856	250.641682647703	181.146394281524	274.434110455129	216.630654241593	332.250450425088	272.536979402531	242.84050150733	207.090992600714	286.962039801466	313.018221367102	221.983850502003	268.220493725119	-0.270987	0.83	0.0496774145959065	0.137904320866328	Map2k5	9	63071050	63285184	-	3240	protein_coding	mitogen-activated protein kinase kinase 5 [Source:MGI Symbol;Acc:MGI:1346345]	-	239	318	173	293	329	256	247	191	269	179	259	214	350	226	4.89636	4.25067	3.63041	4.66989	4.8583	3.51124
ENSMUSG00000117942	72.9278297234158	82.0627597715513	34.6440583931173	59.2026100655481	54.8516752298925	49.5322171863543	67.775225658959	56.7095953512024	109.926728951051	77.650200835358	90.9479870510077	51.288890690831	92.6477442787592	92.7974373079461	58.8701917283132	79.9679762656393	-0.436509	0.74	0.0496761418916016	0.137904320866328	Maskbp3	18	36780913	36798970	+	2235	protein_coding	multiple ankyrin repeats single KH domain binding protein 3 [Source:MGI Symbol;Acc:MGI:3845902]	-	69	119	32	72	72	70	61	50	89	51	97	53	113	67	2.04923	2.30592	0.97348	1.66356	1.5413	1.39183
ENSMUSG00000068263	53.9031784912204	28.2737239549042	35.7266852179022	51.8022838073546	46.4715581808812	30.4269334144748	22.2213854619538	195.081008008136	60.5214575123766	89.8306244958063	44.067581354612	21.2897282112883	67.2311064677722	56.7864914869521	41.1007271777896	69.6286728748622	-0.760096	0.59	0.0496480381616939	0.137864874565388	Efcc1	6	87707851	87732890	+	4053	protein_coding	EF hand and coiled-coil domain containing 1 [Source:MGI Symbol;Acc:MGI:3611451]	-	51	41	33	63	61	43	20	172	49	59	47	22	82	41	0.835245	0.438109	0.553595	0.802691	0.72009	0.471474
ENSMUSG00000021866	402.68845108147	404.796974671434	259.830437948379	473.620880524385	405.292933643095	385.643690950901	353.320028845065	258.595754801483	380.420590077796	284.717403062979	217.525082431276	349.345085648868	332.875966169701	355.954349076748	388.645561469944	316.59428251424	0.297782	1.23	0.0495700191863226	0.137669255852023	Anxa11	14	25842580	25887228	+	4135	protein_coding	annexin A11 [Source:MGI Symbol;Acc:MGI:108481]	-	381	587	240	576	532	545	318	228	308	187	232	361	406	257	6.11603	6.14805	3.9463	7.19335	6.15559	5.85715
ENSMUSG00000020653	306.508269852037	259.290736757171	261.995691597949	247.499800412916	265.116430277814	254.029513855731	234.435616623612	285.81636057006	253.202016123208	184.228907864281	180.02075787416	246.767304267206	213.171800995375	186.979910993623	265.74007379227	223.077834413941	0.249462	1.19	0.0495549284319906	0.13764837263462	Klf11	12	24701273	24712788	+	4340	protein_coding	Kruppel-like factor 11 [Source:MGI Symbol;Acc:MGI:2653368]	zf-C2H2	290	376	242	301	348	359	211	252	205	121	192	255	260	135	4.43535	3.75209	3.79123	3.58147	3.83639	3.67596
ENSMUSG00000025354	732.449072439524	819.248391668933	819.54850636218	845.281710380326	874.579488387731	871.059419377174	678.863325862688	744.029891007775	715.141304074817	564.86714725329	692.892396192729	881.588290931077	818.251759205324	631.576588245125	827.027764769311	715.901337846603	0.206248	1.15	0.049540367716958	0.137628955546194	Dnajc14	10	128639931	128655315	+	6558	protein_coding	DnaJ heat shock protein family (Hsp40) member C14 [Source:MGI Symbol;Acc:MGI:1921580]	-	693	1188	757	1028	1148	1231	611	656	579	371	739	911	998	456	7.01426	7.84549	7.84836	8.0948	8.37537	8.34166
ENSMUSG00000081221	23.2523515060166	11.7232513959359	7.5783877734944	7.40032625819352	11.4274323395609	7.78363412928425	17.777108369563	20.4154543264329	9.88105428773495	28.9285061935647	19.6897703924862	21.2897282112883	12.2983731343486	19.3905092882275	11.5275639004143	18.7088130254558	-0.704613	0.61	0.0495381052072366	0.137628955546194	Gm14760	X	79237460	79238458	-	999	processed_pseudogene	predicted gene 14760 [Source:MGI Symbol;Acc:MGI:3709612]	-	22	17	7	9	15	11	16	18	8	19	21	22	15	14	1.46176	0.736985	0.476417	0.465223	0.718388	0.48932
ENSMUSG00000039480	172.278786158214	234.465027918718	251.1694233501	250.788834305447	217.121214451658	303.561731042086	241.102032262198	165.592018425511	165.50765931956	158.345507585828	210.024217519853	262.250742966325	166.437983084851	159.279183439012	238.23083620437	191.067418075392	0.316564	1.25	0.0495114352276324	0.137590628620966	Nt5dc1	10	34164284	34294548	-	3505	protein_coding	5'-nucleotidase domain containing 1 [Source:MGI Symbol;Acc:MGI:2442446]	-	163	340	232	305	285	429	217	146	134	104	224	271	203	115	3.08688	4.20113	4.50044	4.49362	3.89036	5.4392
ENSMUSG00000101854	6.34155041073181	1.37920604658069	1.08262682478491	0.822258473132613	2.28548646791219	1.41520620532441	4.44427709239075	14.7444947913126	9.88105428773495	9.13531774533623	3.75043245571166	0.967714918694925	5.73924079602933	0	2.22105573807777	6.08281651090131	-1.4857	0.36	0.049471234654294	0.137499930593956	1700026F02Rik	8	71400890	71538402	-	1679	lncRNA	RIKEN cDNA 1700026F02 gene [Source:MGI Symbol;Acc:MGI:1916669]	-	6	2	1	1	3	2	4	13	8	6	4	1	7	0	0.237203	0.0515887	0.0404952	0.0307563	0.0854877	0.0529352
ENSMUSG00000010048	161.709535473661	153.091871170457	129.91521897419	194.875258132429	163.031368044403	173.36276015224	102.218373124987	165.592018425511	144.510418958124	153.77784871316	140.641217089187	121.932079755561	125.443405970355	127.42334675121	162.664335324563	135.192338598512	0.272613	1.21	0.0494156383356866	0.137366407483606	Ifrd2	9	107464841	107470584	+	2637	protein_coding	interferon-related developmental regulator 2 [Source:MGI Symbol;Acc:MGI:1316708]	-	153	222	120	237	214	245	92	146	117	101	150	126	153	92	3.85125	3.64601	3.09404	4.64112	3.88273	4.12878
ENSMUSG00000044250	72.9278297234158	106.198865586713	77.9491313845138	120.049737077361	80.753855199564	85.6199754221267	67.775225658959	62.3805548863226	95.1051475194489	85.2629656231382	54.3812706078191	59.0306100403904	82.8090457712803	60.9416006201437	90.5832323989492	70.9608025909378	0.360716	1.28	0.0494116326981096	0.137366407483606	Pced1b	15	97144988	97283561	+	2197	protein_coding	PC-esterase domain containing 1B [Source:MGI Symbol;Acc:MGI:2446270]	-	69	154	72	146	106	121	61	55	77	56	58	61	101	44	2.08468	3.03575	2.22822	3.43168	2.30839	2.44749
ENSMUSG00000105941	41.2200776697568	36.5489602343884	44.3876998161815	46.0464744954263	26.6640087923089	52.3626295970031	37.7763552853214	37.4283329317936	23.4675039333705	33.4961650662328	33.7538921014049	22.2574431299833	21.3171800995375	30.4708003100718	41.2049751008442	29.9959591072145	0.464478	1.38	0.0494150447422922	0.137366407483606	Gm42809	3	89820223	89821360	+	1138	lncRNA	predicted gene 42809 [Source:MGI Symbol;Acc:MGI:5662946]	-	39	53	41	56	35	74	34	33	19	22	36	23	26	22	2.2748	2.01701	2.44961	2.54115	1.4715	2.88972
ENSMUSG00000020331	244.149690813175	338.595084435561	160.228770068167	328.081130779913	227.024989145944	254.029513855731	279.989456820617	424.187773226994	331.015318639121	362.367603898337	240.027677165546	228.380720812002	371.410868657327	440.441568118311	258.684863183082	334.727623417282	-0.367748	0.77	0.0493872811240963	0.137363362670864	Hcn2	10	79552468	79571942	+	3195	protein_coding	hyperpolarization-activated, cyclic nucleotide-gated K+ 2 [Source:MGI Symbol;Acc:MGI:1298210]	-	231	491	148	399	298	359	252	374	268	238	256	236	453	318	4.79912	6.65558	3.14953	6.44891	4.4625	4.99332
ENSMUSG00000038936	442.851603682771	416.52022606737	521.826129546329	366.727279017145	422.814996563755	506.643821506138	508.869727078741	748.566658635871	487.877055456913	491.7846052906	565.377692698533	489.663748859632	451.760239801737	505.538277871646	446.230676063918	531.179750711709	-0.252155	0.84	0.0493918757854478	0.137363362670864	Sccpdh	1	179495775	179514754	+	7562	protein_coding	saccharopine dehydrogenase (putative) [Source:MGI Symbol;Acc:MGI:1924486]	-	419	604	482	446	555	716	458	660	395	323	603	506	551	365	3.67788	3.4592	4.33376	3.04567	3.51148	4.20767
ENSMUSG00000022614	179.677261637401	226.879394662524	145.071994521179	241.743991100988	146.27113394638	162.041110509645	175.548945149435	257.461562894459	235.910171119672	266.446767572307	196.897703924862	202.252418007239	219.730933333694	267.312020901994	183.614147729686	227.695065362958	-0.304874	0.81	0.0493411600606724	0.137264313680646	Lmf2	15	89235207	89239862	-	3885	protein_coding	lipase maturation factor 2 [Source:MGI Symbol;Acc:MGI:2146015]	-	170	329	134	294	192	229	158	227	191	175	210	209	268	193	2.90454	3.66758	2.34514	3.90787	2.36452	2.61945
ENSMUSG00000063568	151.140284789108	172.400755822587	166.724531016877	154.584592948931	171.411485093414	234.21662698119	139.994728410309	82.7960092127555	150.686077887958	54.8119064720174	137.828392747403	174.188685365086	162.338525373401	146.813856039437	175.079712775351	131.182272688546	0.412158	1.33	0.0492758799556531	0.13710368803088	Jazf1	6	52745782	53045616	-	2536	protein_coding	JAZF zinc finger 1 [Source:MGI Symbol;Acc:MGI:2141450]	zf-C2H2	143	250	154	188	225	331	126	73	122	36	147	180	198	106	3.74289	4.26939	4.12882	3.82818	4.24489	5.80022
ENSMUSG00000020692	135.286408762279	196.536861637749	182.963933388651	187.474931874236	185.886232723525	116.754511939264	195.548192065193	237.046108568026	185.26976789503	219.24762588807	174.395109190592	162.576106340747	220.550824875984	267.312020901994	167.483813387617	207.743219465705	-0.307432	0.81	0.0492252908707831	0.136983895305501	Nle1	11	82791594	82799237	-	3233	protein_coding	notchless homolog 1 [Source:MGI Symbol;Acc:MGI:2429770]	-	128	285	169	228	244	165	176	209	150	144	186	168	269	193	2.62799	3.81781	3.55415	3.64178	3.61092	2.268
ENSMUSG00000011837	340.329872042607	352.387144901367	272.821959845798	352.748884973891	317.682619039794	215.11134320931	284.433733913008	563.693377790951	428.590729730503	449.153122479031	315.973934393707	233.219295405477	445.201107463418	458.447041028808	308.513637335461	397.339042775613	-0.36375	0.78	0.0491783472714487	0.13687421209353	Snapc2	8	4303080	4306220	+	1769	protein_coding	small nuclear RNA activating complex, polypeptide 2 [Source:MGI Symbol;Acc:MGI:1914861]	-	322	511	252	429	417	304	256	497	347	295	337	241	543	331	12.0823	12.5103	9.68562	12.5232	11.2782	7.6368
ENSMUSG00000066068	6.34155041073181	4.82722116303243	17.3220291965586	13.1561355701218	8.38011704901136	0.707603102662204	18.8881776426607	20.4154543264329	14.8215814316024	12.1804236604483	8.43847302535123	11.6125790243391	10.6585900497688	31.8558366878024	8.45577608201971	16.1088894810507	-0.945282	0.52	0.0491707553282146	0.136874036421213	Gm13611	2	32161857	32162174	+	318	processed_pseudogene	predicted gene 13611 [Source:MGI Symbol;Acc:MGI:3651300]	-	6	7	16	16	11	1	17	18	12	8	9	12	13	23	1.2524	0.953336	3.42096	2.59823	1.655	0.139746
ENSMUSG00000020132	877.2478068179	868.210206322547	769.747672422074	949.708536468168	897.434353066853	889.457100046391	764.41565989121	793.934334916833	902.881335541781	526.803323314389	607.570057825289	846.750553858059	706.746509453897	804.706135461443	875.300945857322	744.225988782863	0.234013	1.18	0.0491625806866337	0.136872238420061	Rab21	10	115122989	115151499	-	5047	protein_coding	RAB21, member RAS oncogene family [Source:MGI Symbol;Acc:MGI:894308]	-	830	1259	711	1155	1178	1257	688	700	731	346	648	875	862	581	10.916	10.8036	9.57836	11.8177	11.1672	11.068
ENSMUSG00000040006	1177.41452625921	1127.50094307972	1500.52077915189	1108.40442178276	1232.63903502731	1423.69744255636	1375.50376009494	790.531759195761	920.173180545317	849.58455031627	1144.81950710598	1344.15602206725	975.670935324986	930.744445834922	1261.69619130954	1041.39802006068	0.275767	1.21	0.0491457160639997	0.136846242616559	Ginm1	10	7643711	7668588	-	2996	protein_coding	glycoprotein integral membrane 1 [Source:MGI Symbol;Acc:MGI:2384905]	-	1114	1635	1386	1348	1618	2012	1238	697	745	558	1221	1389	1190	672	24.681	23.6347	31.454	23.2344	25.8387	29.8436
ENSMUSG00000036019	130.001783420002	143.437428844392	140.741487222039	152.940076002666	131.034557493632	222.187374235932	126.661897133136	100.94307972514	104.986201807184	141.597425052712	94.6984195067194	163.543821259442	134.462212935544	106.647801085251	153.390451203111	121.692607313141	0.33604	1.26	0.0491114993134857	0.136771914448402	Tmtc2	10	105023524	105410312	-	7779	protein_coding	transmembrane and tetratricopeptide repeat containing 2 [Source:MGI Symbol;Acc:MGI:1914057]	-	123	208	130	186	172	314	114	89	85	93	101	169	164	77	1.04955	1.15802	1.13625	1.23473	1.05788	1.79379
ENSMUSG00000087213	2.1138501369106	0	2.16525364956983	0.822258473132613	4.57097293582438	4.95322171863543	7.77748491168382	0	11.1161860737018	7.61276478778019	7.50086491142332	1.93542983738985	4.09945771144952	15.2354001550359	2.43759281901214	6.90969854855805	-1.4737	0.36	0.049092452860803	0.136739818141474	2810408I11Rik	1	64719013	64729842	-	2382	lncRNA	RIKEN cDNA 2810408I11 gene [Source:MGI Symbol;Acc:MGI:1917191]	-	2	0	2	1	6	7	7	0	9	5	8	2	5	11	0.0557325	0	0.0570877	0.0216792	0.120515	0.130594
ENSMUSG00000020038	419.599252176755	400.659356531692	357.266852179022	476.087655943783	431.195113612766	358.047169947075	352.208959571967	372.014945503887	300.137023989949	403.47653375235	240.965285279474	380.311963047106	378.789892537936	313.018221367102	407.142566731849	342.615353131221	0.249955	1.19	0.0490758593667293	0.136724616293014	Cry1	10	84967564	85020928	-	3340	protein_coding	cryptochrome 1 (photolyase-like) [Source:MGI Symbol;Acc:MGI:1270841]	-	397	581	330	579	566	506	317	328	243	265	257	393	462	226	7.88977	7.53364	6.71772	8.95192	8.1078	6.7324
ENSMUSG00000072789	5.28462534227651	11.0336483726456	16.2394023717737	11.5116186238566	9.90377469428615	6.36842792395984	16.6660390964653	26.0864138615531	9.88105428773495	21.3157414057845	14.0641217089187	7.7417193495594	12.2983731343486	30.4708003100718	10.0569162214664	17.3155328943046	-0.771071	0.59	0.0490794744734987	0.136724616293014	Gm10420	6	122672960	122673841	+	882	processed_pseudogene	predicted gene 10420 [Source:MGI Symbol;Acc:MGI:3704275]	-	5	16	15	14	13	9	15	23	8	14	15	8	15	22	0.376289	0.785645	1.15632	0.819679	0.705193	0.453461
ENSMUSG00000022884	8357.10651627607	7384.26917339304	9533.61181905596	7361.68010995628	8709.22710039071	10444.2217952941	8474.12534591607	5176.45186365775	7345.32873114497	5513.16425931042	8376.59088983199	9237.80661386175	7031.38986667822	5130.17474311391	8631.6860857277	7035.62903918939	0.294785	1.23	0.049050895991126	0.136686892875333	Eif4a2	16	22926194	22932886	+	5338	protein_coding	eukaryotic translation initiation factor 4A2 [Source:MGI Symbol;Acc:MGI:106906]	-	7907	10708	8806	8953	11432	14760	7627	4564	5947	3621	8934	9546	8576	3704	98.3226	86.877	112.164	86.6112	102.465	122.878
ENSMUSG00000026200	117.318682598538	129.645368378585	143.989367696394	89.6261735714548	111.988836927697	77.1287381901803	88.8855418478151	60.1121710722745	90.1646203755814	95.9208363260304	101.261676304215	81.2880531703737	86.0886119404399	99.7226191965988	111.616194560475	87.9305162791661	0.341788	1.27	0.0490458842733177	0.136686892875333	Glb1l	1	75174880	75187457	-	5905	protein_coding	galactosidase, beta 1-like [Source:MGI Symbol;Acc:MGI:1921827]	-	111	188	133	109	147	109	80	53	73	63	108	84	105	72	1.24774	1.37884	1.53139	0.953215	1.19105	0.820299
ENSMUSG00000042111	500.982482447813	519.271076537632	634.41931932396	534.468007536198	553.08772523475	445.789954677189	613.310238749924	668.039033237164	513.814822962217	522.235664441721	733.209545091629	580.628951216955	592.781585075601	760.384971374066	531.336427626257	623.05060151866	-0.231248	0.85	0.0489903681147236	0.136560087753093	Ccdc115	1	34475751	34478753	-	2543	protein_coding	coiled-coil domain containing 115 [Source:MGI Symbol;Acc:MGI:1916918]	-	474	753	586	650	726	630	552	589	416	343	782	600	723	549	12.3723	12.824	15.6677	13.1993	13.6591	11.0093
ENSMUSG00000030780	206.100388348784	237.91304303517	207.864350358704	234.343664842795	202.646466821547	217.234152517297	184.437499334216	217.764846148617	150.686077887958	207.067202227621	122.826662924557	175.156400283781	217.271258706825	168.974438083126	217.683677654049	180.523048199588	0.271927	1.21	0.0489616505312921	0.136500967130638	Rusf1	7	127870551	127897342	-	5526	protein_coding	RUS family member 1 [Source:MGI Symbol;Acc:MGI:2384572]	-	195	345	192	285	266	307	166	192	122	136	131	181	265	122	2.34231	2.70385	2.36235	2.66329	2.30305	2.46884
ENSMUSG00000047250	73.9847547918711	95.1652172140679	72.5359972605893	166.096211572788	55.6135040525299	106.848068501993	41.1095631046145	75.9908577706112	46.935007866741	82.2178597080261	47.8180138103237	59.9983249590853	88.5482865673097	94.1824736856766	95.0406255656398	67.1000484340485	0.507738	1.42	0.0489207616476927	0.136407890606603	Ptgs1	2	36120438	36142284	+	3884	protein_coding	prostaglandin-endoperoxide synthase 1 [Source:MGI Symbol;Acc:MGI:97797]	-	70	138	67	202	73	151	37	67	38	54	51	62	108	68	1.1963	1.53877	1.17287	2.68569	0.899243	1.72768
ENSMUSG00000025872	461.876254914967	530.304724910277	532.652397794178	444.841833964744	492.141419423758	503.813409095489	552.201428729551	716.809285239198	587.922730120229	552.686723592842	612.258098394928	484.825174266157	555.066574130265	493.072950472072	494.271673350569	569.355370618155	-0.20421	0.87	0.0488959804977041	0.136359706312051	Thoc3	13	54606650	54616662	-	2428	protein_coding	THO complex 3 [Source:MGI Symbol;Acc:MGI:1920916]	-	437	769	492	541	646	712	497	632	476	363	653	501	677	356	11.9468	13.7168	13.7775	11.5062	12.7297	13.0316
ENSMUSG00000028540	94.0663310925218	100.682041400391	101.766921529782	116.760703184831	122.654440444621	60.1462637262874	102.218373124987	98.6746959110921	119.807783238786	130.939554349819	137.828392747403	128.706084186425	154.139609950502	128.80838312894	99.3461168964056	125.140359579744	-0.336579	0.79	0.0488922642862047	0.136359706312051	Dph2	4	117745840	117749229	-	3030	protein_coding	DPH2 homolog [Source:MGI Symbol;Acc:MGI:1914978]	-	89	146	94	142	161	85	92	87	97	86	147	133	188	93	1.9497	2.08682	2.10931	2.42008	2.54224	1.24664
ENSMUSG00000029712	295.939019167484	276.530812339429	272.821959845798	310.813702844128	284.162150843749	181.853997384186	318.876881379037	421.919389412946	324.839659709286	287.762508978091	277.532001722663	260.315313128935	307.459328358714	542.934260070371	270.353607070796	342.704917845005	-0.341095	0.79	0.0488524477312495	0.136280113511449	Actl6b	5	137551779	137567844	+	4267	protein_coding	actin-like 6B [Source:MGI Symbol;Acc:MGI:1933548]	-	280	401	252	378	373	257	287	372	263	189	296	269	375	392	4.35567	4.07002	4.01543	4.5746	4.18234	2.67655
ENSMUSG00000072949	29.5939019167484	25.5153118617429	27.0656706196229	34.5348558715697	19.0457205659349	29.0117272091504	9.9996234578792	6.80515144214428	6.17565892983434	27.4059532360087	28.1282434178374	12.580293943034	27.0564208955668	0	27.4611980074615	14.7689181652881	0.87965	1.84	0.0488400190123794	0.13626635138813	Acot1	12	84056264	84065145	+	3919	protein_coding	acyl-CoA thioesterase 1 [Source:MGI Symbol;Acc:MGI:1349396]	-	28	37	25	42	25	41	9	6	5	18	30	13	33	0	0.474245	0.408885	0.43373	0.553424	0.305209	0.464916
ENSMUSG00000031906	302.280569578216	251.015500477686	168.889784666447	224.476563165203	237.690592662868	235.631833186514	219.991716073342	167.860402239559	192.680558610831	161.39061350094	147.204473886683	260.315313128935	212.351909453085	162.049256194473	236.664140622822	190.480530385981	0.310293	1.24	0.0488313873057836	0.136263180540161	Smpd3	8	106979180	107064620	-	5232	protein_coding	sphingomyelin phosphodiesterase 3, neutral [Source:MGI Symbol;Acc:MGI:1927578]	-	286	364	156	273	312	333	198	148	156	106	157	269	259	117	3.62843	3.01307	2.02727	2.69451	2.85312	2.82841
ENSMUSG00000029330	629.92734079936	530.304724910277	498.008339401061	459.642486481131	478.428500616285	462.064826038419	459.982679062443	489.970903834388	466.879815095476	479.604181630152	363.791948204031	433.536283575326	446.840890547998	368.419676476323	509.729369707755	438.628297303267	0.215959	1.16	0.0488007452866177	0.136198579875761	Cds1	5	101912996	101971724	+	3939	protein_coding	CDP-diacylglycerol synthase 1 [Source:MGI Symbol;Acc:MGI:1921846]	-	596	769	460	559	628	653	414	432	378	315	388	448	545	266	10.0434	8.45503	7.94011	7.32842	7.62793	7.36704
ENSMUSG00000028676	1234.48847995579	1117.15689773036	1402.00173809646	1279.43418419435	1387.2902860227	1962.18340368229	1295.5067724319	1105.83710934845	1077.03491736311	1017.06537564743	1330.46591366371	1379.96147405896	1182.28360398204	810.246280972365	1397.09249828033	1149.8001809335	0.280344	1.21	0.0487809501873961	0.136164236819724	Srsf10	4	135583058	135597219	+	7003	protein_coding	serine and arginine-rich splicing factor 10 [Source:MGI Symbol;Acc:MGI:1333805]	-	1168	1620	1295	1556	1821	2773	1166	975	872	668	1419	1426	1442	585	11.0708	10.0186	12.573	11.4739	12.4411	17.5967
ENSMUSG00000029403	382.606874780819	371.696029553497	506.66935399934	365.905020544013	445.669861242877	583.772559696319	439.983432146685	292.621512012204	321.134264351386	269.491873487419	431.299732406841	416.117415038818	387.808699503125	317.173330500293	442.719949969477	359.453782430846	0.297716	1.23	0.0487189630418578	0.136012092767349	Cdkl2	5	92153933	92191742	-	6064	protein_coding	cyclin-dependent kinase-like 2 (CDC2-related kinase) [Source:MGI Symbol;Acc:MGI:1858227]	-	362	539	468	445	585	825	396	258	260	177	460	430	473	229	3.9625	3.8495	5.24737	3.78953	4.61562	6.04589
ENSMUSG00000020956	224.068114512524	243.429867221493	282.565601268863	293.546274908343	261.307286164627	246.953482829109	317.765812105939	266.535098150651	319.899132565419	255.788896869414	390.982583507941	305.797914307596	293.521172139786	275.622239168377	258.64510448416	303.23910610189	-0.232888	0.85	0.0487038414947565	0.135990760002254	Dtd2	12	52035095	52053284	-	3108	protein_coding	D-tyrosyl-tRNA deacylase 2 [Source:MGI Symbol;Acc:MGI:1923485]	-	212	353	261	357	343	349	286	235	259	168	417	316	358	199	4.52767	4.91891	5.70971	5.93159	5.28015	4.99011
ENSMUSG00000061650	432.282352998218	453.069186301758	469.860041956653	417.707304351367	398.436474239358	271.719591422286	442.20557069288	541.009539650471	452.058233663874	502.442475993493	462.240800166462	447.084292437055	467.338179105245	531.853969048527	407.17915854494	480.779132594751	-0.240583	0.85	0.0486720886571794	0.135922975697008	Med9	11	59839032	59853031	+	1920	protein_coding	mediator complex subunit 9 [Source:MGI Symbol;Acc:MGI:2183151]	-	409	657	434	508	523	384	398	477	366	330	493	462	570	384	14.1398	14.8197	15.3689	13.663	13.0327	8.88783
ENSMUSG00000046836	918.467884487657	906.827975626807	1044.73488591744	924.218523801057	1055.13291935279	1323.92540508098	988.851653056943	745.164082914799	790.484343018796	583.137782743963	990.114168307878	1087.7115686131	891.222106469126	649.582061155622	1028.88459904446	840.783470785028	0.289823	1.22	0.0486551464217715	0.135903191628911	Brox	1	183057916	183078813	-	5010	protein_coding	BRO1 domain and CAAX motif containing [Source:MGI Symbol;Acc:MGI:1918928]	-	869	1315	965	1124	1385	1871	890	657	640	383	1056	1124	1087	469	11.5134	11.3675	13.0962	11.5854	13.2265	16.5959
ENSMUSG00000030895	5.28462534227651	8.96483930277451	5.41313412392457	9.04484320445874	7.61828822637396	1.41520620532441	5.55534636548844	30.6231814896493	12.3513178596687	0	15.9393379367746	5.80628951216955	10.6585900497688	31.8558366878024	6.29015606752212	14.0987374876652	-1.15902	0.45	0.0486575288400758	0.135903191628911	Hpx	7	105240820	105249344	-	1499	protein_coding	hemopexin [Source:MGI Symbol;Acc:MGI:105112]	-	5	13	5	11	10	2	5	27	10	0	17	6	13	23	0.221406	0.375592	0.22679	0.378944	0.319177	0.0592917
ENSMUSG00000085633	9.51232561609771	12.4128544192263	9.74364142306423	2.46677541939784	5.33280175846177	13.4444589505819	14.4439005502699	27.2206057685771	25.9377675053042	6.09021183022415	12.1889054810629	11.6125790243391	10.6585900497688	19.3905092882275	8.81880959780495	15.9428836872217	-0.845607	0.56	0.0486483789702164	0.135903191628911	Bloc1s6os	2	122574858	122580334	-	2561	lncRNA	biogenesis of lysosomal organelles complex-1, subunit 6, pallidin, opposite strand [Source:MGI Symbol;Acc:MGI:1923165]	-	9	18	9	3	7	19	13	24	21	4	13	12	13	14	0.233267	0.304395	0.238939	0.0604917	0.130774	0.329693
ENSMUSG00000099481	53.9031784912204	66.8914932591637	80.1143850340837	47.6909914416916	71.6119093279152	43.8713923650567	58.8866714741775	91.8695444689478	83.9889614457471	135.507213222487	74.0710410003053	61.9337547964752	62.3117572140327	88.6423281747545	60.6805583198552	82.1514089746159	-0.428598	0.74	0.048630686225107	0.135890850841138	Xndc1	7	101714718	101732972	+	5278	protein_coding	Xrcc1 N-terminal domain containing 1 [Source:MGI Symbol;Acc:MGI:5546359]	-	51	97	74	58	94	62	53	81	68	89	79	64	76	64	0.641388	0.795935	0.953272	0.56747	0.852102	0.522021
ENSMUSG00000044017	27.4800517798378	58.6162569796795	10.8262682478491	59.2026100655481	39.6150987771446	29.0117272091504	18.8881776426607	9.07353525619238	27.1728992912711	33.4961650662328	18.7521622785583	31.9345923169325	28.6962039801466	18.005472910497	37.4586688432016	23.2524010928114	0.69833	1.62	0.0485815303119914	0.135774361425366	Adgrd1	5	129173814	129281663	+	8321	protein_coding	adhesion G protein-coupled receptor D1 [Source:MGI Symbol;Acc:MGI:3041203]	-	26	85	10	72	52	41	17	8	22	22	20	33	35	13	0.207404	0.442403	0.0817107	0.446829	0.298993	0.218965
ENSMUSG00000035245	145.855659446832	142.058222797812	190.542321162145	169.385245465318	186.648061546162	198.128868745417	152.216490414383	106.61403926026	125.983442168621	135.507213222487	150.954906342394	170.317825690307	153.319718408212	142.658746906245	172.103063193948	142.196547801614	0.271803	1.21	0.0485063513116896	0.135585096378616	Eogt	6	97086985	97126143	-	4900	protein_coding	EGF domain-specific O-linked N-acetylglucosamine (GlcNAc) transferase [Source:MGI Symbol;Acc:MGI:2141669]	-	138	206	176	206	245	280	137	94	102	89	161	176	187	103	1.8694	1.82073	2.44214	2.17098	2.39223	2.53938
ENSMUSG00000015087	1241.88695543498	1375.75803146424	991.686171502981	1360.01551456134	1264.63584557808	989.936740624424	1123.29103510176	1744.38715300298	1461.16090279881	1613.9061350094	1175.76057486561	1171.90276653955	1524.99826865922	1778.38670900601	1203.98654319434	1449.22419312292	-0.266538	0.83	0.0484877395899306	0.135553914461777	Rabl6	2	25473030	25498533	-	6379	protein_coding	RAB, member RAS oncogene family-like 6 [Source:MGI Symbol;Acc:MGI:2442633]	-	1175	1995	916	1654	1660	1399	1011	1538	1183	1060	1254	1211	1860	1284	12.2266	13.5446	9.76332	13.3896	12.4506	9.7461
ENSMUSG00000022972	116.261757530083	133.782986518327	150.485128645103	119.227478604229	132.558215138907	105.432862296668	162.216113872262	172.397169867655	96.3402793054157	153.77784871316	158.455771253818	164.511536178137	142.661128358443	188.364947371353	126.291404788886	154.840599365031	-0.295338	0.81	0.0484728724441934	0.135533193022983	Cfap298	16	90722697	90732002	-	1589	protein_coding	cilia and flagella associate protien 298 [Source:MGI Symbol;Acc:MGI:1915251]	-	110	194	139	145	174	149	146	152	78	101	169	170	174	136	4.59504	5.28753	5.94765	4.71225	5.23912	4.16704
ENSMUSG00000031310	383.663799849274	438.587522812661	400.571925170418	388.928257791726	465.477410631449	396.965340593497	359.986444483651	232.50934093993	377.950326505862	325.826332916992	356.291083292608	401.601691258394	422.244144279301	257.61676625788	412.365709474838	341.753266241827	0.26858	1.2	0.0484708906216559	0.135533193022983	Zmym3	X	100447990	100464455	-	8021	protein_coding	zinc finger, MYM-type 3 [Source:MGI Symbol;Acc:MGI:1927231]	-	363	636	370	473	611	561	324	205	306	214	380	415	515	186	3.00399	3.43403	3.13637	3.04521	3.64457	3.10814
ENSMUSG00000100007	77.155529997237	73.7875234920672	201.368589409994	115.116186238566	105.894206346598	101.894846783357	108.884788763573	54.4412115371543	37.0539535790061	44.1540357691251	100.324068190287	117.093505162086	81.9891542289904	67.8667825087964	112.536147044637	76.4759374673773	0.546403	1.46	0.048399954539575	0.135370949773765	Gm5527	1	52623677	52624318	+	642	processed_pseudogene	predicted gene 5527 [Source:MGI Symbol;Acc:MGI:3646585]	-	73	107	186	140	139	144	98	48	30	29	107	121	100	49	7.54758	7.21811	19.6985	11.261	10.3589	9.96766
ENSMUSG00000036853	33.8216021905696	44.1345934905822	30.3135510939776	16.4451694626523	58.6608193430795	57.3158513156385	74.4416412975451	24.952221954529	64.2268528702772	57.8570123871295	71.2582166585215	86.1266277638483	44.2741432836548	58.1715278646826	40.11526448275	60.1635305100235	-0.577757	0.67	0.0483959877685685	0.135370949773765	Mcoln3	3	145823205	145847561	+	3467	protein_coding	mucolipin 3 [Source:MGI Symbol;Acc:MGI:1890500]	-	32	64	28	20	77	81	67	22	52	38	76	89	54	42	0.612655	0.799468	0.549109	0.297893	1.0626	1.03824
ENSMUSG00000082229	254.718941497728	248.946691407815	312.87915236284	253.255609724845	289.494952602211	327.620236532601	255.545932812468	132.700453121814	224.79398504597	172.048484203832	309.410677596212	285.475901015003	222.190607960564	134.348528639862	281.152597354673	217.064321299466	0.368723	1.29	0.048318753566835	0.135185432416907	Nap1l2	X	102227782	102230246	-	2465	protein_coding	nucleosome assembly protein 1-like 2 [Source:MGI Symbol;Acc:MGI:106654]	-	241	361	289	308	380	463	230	117	182	113	330	295	271	97	6.48963	6.34257	7.97142	6.45235	7.37564	8.34699
ENSMUSG00000078794	52.8462534227651	40.6865783741305	29.2309242691927	53.4468007536198	54.8516752298925	65.0994854449228	56.6645329279821	103.211463539188	65.461984656244	57.8570123871295	56.2564868356749	69.6754741460346	57.3924079602933	63.7116733756048	49.3602862490872	66.2788794785189	-0.417758	0.75	0.0482455773415853	0.135015963196516	Dact3	7	16609242	16621387	+	2989	protein_coding	dishevelled-binding antagonist of beta-catenin 3 [Source:MGI Symbol;Acc:MGI:3654828]	-	50	59	27	65	72	92	51	91	53	38	60	72	70	46	1.11036	0.854872	0.614176	1.12298	1.1525	1.36782
ENSMUSG00000081058	16.9108010952848	10.3440453493552	3.24788047435474	20.5564618283153	6.85645940373656	17.6900775665551	42.2206323777122	23.818030047505	25.9377675053042	22.8382943633406	17.8145541646304	15.4834386991188	9.83869850747885	18.005472910497	12.600954286267	21.9946110719484	-0.788697	0.58	0.0482507542842554	0.135015963196516	H3c15	3	96145424	96146443	-	1020	protein_coding	H3 clustered histone 15 [Source:MGI Symbol;Acc:MGI:2448357]	-	16	15	3	25	9	25	38	21	21	15	19	16	12	13	1.04121	0.636892	0.199975	1.26568	0.422159	1.08919
ENSMUSG00000073406	9.51232561609771	1.37920604658069	8.66101459827931	3.28903389253045	3.04731529054958	7.07603102662204	4.44427709239075	41.9651005598897	6.17565892983434	13.7029766180043	16.8769460507025	7.7417193495594	2.45967462686971	6.92518188865269	5.49415441177663	12.5364418894879	-1.21432	0.43	0.0482319979736849	0.135005038208097	H2-Bl	17	36391007	36395115	-	1682	protein_coding	histocompatibility 2, blastocyst [Source:MGI Symbol;Acc:MGI:892004]	-	9	2	8	4	4	10	4	37	5	9	18	8	3	5	0.35517	0.0514967	0.323384	0.122806	0.11378	0.264204
ENSMUSG00000097640	32.7646771221143	60.6850660495506	63.8749826623099	38.6461482372328	41.9005852450568	23.3509023878527	52.2202558355914	102.077271632164	53.1106667965753	68.5148830900217	63.7573517470982	42.5794564225767	42.634360199075	74.7919643974491	43.5370602840195	62.460776265069	-0.517956	0.7	0.0482117813361993	0.134969230781045	Gm20033	5	64865550	64961516	-	3537	lncRNA	predicted gene, 20033 [Source:MGI Symbol;Acc:MGI:5012218]	-	31	88	59	47	55	33	47	90	43	45	68	44	52	54	0.581764	1.07751	1.13415	0.686194	0.743979	0.414614
ENSMUSG00000034361	21.138501369106	26.8945179083235	22.7351633204832	29.6013050327741	16.7602340980227	24.0585054905149	9.9996234578792	2.26838381404809	6.17565892983434	7.61276478778019	10.3136892532071	22.2574431299833	26.2365293532769	22.1605820436886	23.5313712032041	13.3780843462122	0.796522	1.74	0.0481525440936406	0.134824157034096	Cpne2	8	95259618	95297159	+	3200	protein_coding	copine II [Source:MGI Symbol;Acc:MGI:2387578]	-	20	39	21	36	22	34	9	2	5	5	11	23	32	16	0.414859	0.527825	0.446194	0.580947	0.328932	0.472166
ENSMUSG00000037031	744.075248192532	752.356898409769	741.599374977666	754.833278335739	783.921858493881	607.831065186833	707.751126963228	425.321965134018	579.276807618461	563.344594295734	600.069192913866	773.204220037245	727.243798011145	463.98718653973	730.769620599403	605.024861439178	0.270293	1.21	0.0481116123577626	0.134748460811805	Tspan15	10	62021175	62067030	-	8183	protein_coding	tetraspanin 15 [Source:MGI Symbol;Acc:MGI:1917673]	-	704	1091	685	918	1029	859	637	375	469	370	640	799	887	335	5.71058	5.77414	5.69158	5.79314	6.01639	4.66494
ENSMUSG00000052934	250.491241223906	318.59659676014	242.508408751821	308.34692742473	240.737907953417	160.62590430432	277.767318274422	482.03156048522	270.493861126744	386.728451219234	226.901163570555	236.122440161562	361.572170149848	394.735367653203	253.551164403056	329.544041580099	-0.376508	0.77	0.0481180972271859	0.134748460811805	Fbxo31	8	122276179	122305545	-	5482	protein_coding	F-box protein 31 [Source:MGI Symbol;Acc:MGI:1354708]	-	237	462	224	375	316	227	250	425	219	254	242	244	441	285	2.86965	3.64987	2.7782	3.53245	2.75792	1.84015
ENSMUSG00000020289	660.578167784563	690.982229336928	640.915080272669	612.582562483797	607.939400464642	565.374879027101	579.978160556993	362.941410247695	515.049954748184	507.010134866161	581.317030635307	570.951802030006	606.719741294529	577.560169513634	629.72871989495	537.691050486564	0.226476	1.17	0.0480695121978303	0.134653887789916	Nprl3	11	32175628	32217707	-	7572	protein_coding	nitrogen permease regulator-like 3 [Source:MGI Symbol;Acc:MGI:109258]	-	625	1002	592	745	798	799	522	320	417	333	620	590	740	417	5.47885	5.73102	5.31576	5.08077	5.04226	4.68923
ENSMUSG00000023868	336.102171768786	273.772400246268	438.46386403789	392.217291684256	352.726744881114	526.45670838068	165.549321691556	156.518483169319	271.728992912711	280.149744190311	499.745124723579	439.342573087496	200.873427861027	186.979910993623	386.623196833166	275.110947328702	0.489329	1.4	0.0480498603553139	0.13461958102321	Pde10a	17	8744204	9205480	+	12849	protein_coding	phosphodiesterase 10A [Source:MGI Symbol;Acc:MGI:1345143]	-	318	397	405	477	463	744	149	138	220	184	533	454	245	135	1.64277	1.33812	2.14309	1.91705	1.72403	2.57317
ENSMUSG00000002983	134.229483693823	171.021549776006	102.849548354567	174.318796304114	123.416269267258	127.368558479197	111.106927309769	230.240957125882	175.388713607295	286.239956020535	128.452311608124	125.80293943034	180.376139303779	271.467130035186	138.867367645828	188.634384305114	-0.434636	0.74	0.0480418723645033	0.134617946915331	Relb	7	19340142	19363363	-	3885	protein_coding	avian reticuloendotheliosis viral (v-rel) oncogene related B [Source:MGI Symbol;Acc:MGI:103289]	RHD	127	248	95	212	162	180	100	203	142	188	137	130	220	196	2.16987	2.76462	1.6626	2.81792	1.99507	2.05896
ENSMUSG00000106978	82.4401553395135	91.0275990743258	80.1143850340837	90.4484320445874	89.1339722485753	99.0644343727086	91.1076803940104	71.454090142515	49.4052714386747	38.063823938901	68.4453923167378	91.9329172760179	78.7095880598308	51.2463459760299	88.7048296856324	67.5456386928397	0.381001	1.3	0.0480325691330926	0.13461262630486	N4bp2os	5	65918334	65921722	-	2611	lncRNA	NEDD4 binding protein 2, opposite strand [Source:MGI Symbol;Acc:MGI:1921484]	-	78	132	74	110	117	140	82	63	40	25	73	95	96	37	1.98293	2.18949	1.92699	2.17555	2.14394	2.3828
ENSMUSG00000084990	23.2523515060166	27.5841209316139	24.900416970053	29.6013050327741	23.6166935017593	15.5672682585685	35.554216739126	29.4889895826252	39.5242171509398	36.5412709813449	51.5684462660353	22.2574431299833	31.1558786070164	26.3156911768802	24.0870260334642	34.0507692042439	-0.503193	0.71	0.048023585320353	0.134608199371572	Gm14549	X	36078424	36080853	+	1035	lncRNA	predicted gene 14549 [Source:MGI Symbol;Acc:MGI:3705175]	-	22	40	23	36	31	22	32	26	32	24	55	23	38	19	1.41092	1.67377	1.51092	1.79617	1.43303	0.9446
ENSMUSG00000102496	5.28462534227651	0.689603023290347	16.2394023717737	5.75580931192829	5.33280175846177	19.1052837718795	4.44427709239075	0	0	0	4.68804056963957	9.67714918694925	1.63978308457981	0	8.73458759660169	2.55615624169492	1.71159	3.28	0.0479910861683742	0.134537848348657	Gm36989	18	35707960	35710119	+	2160	TEC	predicted gene, 36989 [Source:MGI Symbol;Acc:MGI:5610217]	-	5	1	15	7	7	27	4	0	0	0	5	10	2	0	0.153651	0.0200503	0.472163	0.167351	0.155052	0.555489
ENSMUSG00000118026	27.4800517798378	17.929678605549	29.2309242691927	16.4451694626523	23.6166935017593	19.8128868745417	9.9996234578792	7.93934334916833	3.70539535790061	9.13531774533623	18.7521622785583	5.80628951216955	29.5160955224366	16.6204365327665	22.4192340822555	12.6843329695269	0.788089	1.73	0.047972535379929	0.134506584393447	Gm50335	17	34346894	34348388	-	1415	lncRNA	predicted gene, 50335 [Source:MGI Symbol;Acc:MGI:6303206]	-	26	26	27	20	31	28	9	7	3	6	20	6	36	12	1.21965	0.795778	1.29736	0.729891	1.04819	0.879361
ENSMUSG00000030219	195.531137664231	185.503213265103	220.855872256122	216.253978433877	85.3248281353884	323.374617916627	256.657002085566	1170.48604804882	337.190977568955	593.795653446855	236.277244709835	182.898119633341	173.81700696546	175.899619971778	204.473941278558	390.877709053826	-0.934272	0.52	0.047958840798277	0.134488928846626	Erp27	6	136884309	136899178	-	2981	protein_coding	endoplasmic reticulum protein 27 [Source:MGI Symbol;Acc:MGI:1916437]	-	185	269	204	263	112	457	231	1032	273	390	252	189	212	127	4.11936	3.9081	4.65289	4.55594	1.79758	6.81271
ENSMUSG00000035198	424.883877519031	411.003401881047	289.061362217572	435.796990760285	436.527915371228	268.889179011638	383.318899218702	606.792670257865	575.571412260561	500.919923035937	329.100447988698	299.991624795427	546.047767165076	692.518188865269	377.693787793467	491.782616698442	-0.379226	0.77	0.047935252990963	0.134460497694146	Tubg1	11	101010764	101017245	+	2266	protein_coding	tubulin, gamma 1 [Source:MGI Symbol;Acc:MGI:101834]	-	402	596	267	530	573	380	345	535	466	329	351	310	666	500	11.7757	11.391	8.01136	12.0781	12.0984	7.45228
ENSMUSG00000049556	67.6432043811393	64.8226841892926	55.2139680640306	97.0264998296483	89.1339722485753	72.1755164715448	52.2202558355914	52.1728277231062	41.9944807228735	42.6314828115691	42.1923651267562	73.5463338208143	78.7095880598308	62.3266369978742	74.3359741973718	55.724246387302	0.40997	1.33	0.0479413061635564	0.134460497694146	Lingo1	9	56525759	56703752	-	4715	protein_coding	leucine rich repeat and Ig domain containing 1 [Source:MGI Symbol;Acc:MGI:1915522]	-	64	94	51	118	117	102	47	46	34	28	45	76	96	45	0.900987	0.863418	0.735433	1.29236	1.18724	0.961356
ENSMUSG00000029053	362.525298480168	312.390169550527	290.143989042357	290.257241015812	255.212655583528	290.117272091504	304.432980828767	437.798076111282	323.60452792332	377.593133473898	288.783299089798	331.926217112359	373.870543284196	398.890476786395	300.107770960649	354.612406826252	-0.240663	0.85	0.0479122717043774	0.134420540059503	Prkcz	4	155344586	155445818	-	6318	protein_coding	protein kinase C, zeta [Source:MGI Symbol;Acc:MGI:97602]	-	343	453	268	353	335	410	274	386	262	248	308	343	456	288	3.60358	3.10523	2.8841	2.88522	2.53687	2.88383
ENSMUSG00000074406	128.944858351547	160.677504426651	87.6927728075781	142.250715851942	140.176503365281	112.50889332329	148.88328259509	187.141664658968	163.037395747627	184.228907864281	150.954906342394	126.770654349035	126.263297512645	214.680638548233	128.708541354382	162.745093452284	-0.327976	0.8	0.0479003040520945	0.134407706076104	Zfp628	7	4918216	4925001	+	3523	protein_coding	zinc finger protein 628 [Source:MGI Symbol;Acc:MGI:2665174]	zf-C2H2	122	233	81	173	184	159	134	165	132	121	161	131	154	155	2.29862	2.8643	1.56324	2.53582	2.49884	2.00563
ENSMUSG00000105776	5.28462534227651	2.75841209316139	4.33050729913966	7.40032625819352	2.28548646791219	16.9824744638929	1.11106927309769	0	7.41079071580121	0	1.87521622785583	0.967714918694925	1.63978308457981	5.54014551092215	6.50697198742936	2.31808996636895	1.52808	2.88	0.0478902989127911	0.134400375769457	Gm43292	6	70860338	70862786	-	2449	TEC	predicted gene 43292 [Source:MGI Symbol;Acc:MGI:5663429]	-	5	4	4	9	3	24	1	0	6	0	2	1	2	4	0.135519	0.0707369	0.111052	0.189775	0.0586092	0.4355
ENSMUSG00000068115	9.51232561609771	14.4816634890973	14.0741487222039	32.0680804521719	15.2365764527479	29.7193303118126	12.2217620040746	11.3419190702405	3.70539535790061	15.2255295755604	2.81282434178374	10.6448641056442	12.2983731343486	19.3905092882275	19.1820208406886	10.9551471097225	0.836029	1.79	0.047847386293604	0.134300676674034	Ninl	2	150776439	150881302	-	5952	protein_coding	ninein-like [Source:MGI Symbol;Acc:MGI:1925427]	-	9	21	13	39	20	42	11	10	3	10	3	11	15	14	0.100369	0.152803	0.148503	0.338365	0.160768	0.313583
ENSMUSG00000040694	12.6831008214636	12.4128544192263	9.74364142306423	11.5116186238566	15.9984052753853	19.1052837718795	6.66641563858613	0	1.23513178596687	0	12.1889054810629	9.67714918694925	13.9381562189284	4.15510913319161	13.5758173891459	5.98260843058564	1.12692	2.18	0.0478163817178947	0.134234376101193	Apobec2	17	48726259	48739958	-	1597	protein_coding	apolipoprotein B mRNA editing enzyme, catalytic polypeptide 2 [Source:MGI Symbol;Acc:MGI:1343178]	-	12	18	9	14	21	27	6	0	1	0	13	10	17	3	0.498765	0.488138	0.383171	0.452697	0.629141	0.751319
ENSMUSG00000066357	2014.4991804758	2606.00982501422	1305.64795069061	2379.61602124578	2490.41842120165	1853.92012897498	1746.60089730957	1062.73781688153	1636.5496164061	1414.45169756956	1341.71721103085	2156.06883885229	2439.99722985476	1218.83201240287	2108.35192126717	1627.11941503844	0.373515	1.3	0.0477741941117103	0.134136656208632	Wdr6	9	108449510	108455938	-	4163	protein_coding	WD repeat domain 6 [Source:MGI Symbol;Acc:MGI:1930140]	-	1906	3779	1206	2894	3269	2620	1572	937	1325	929	1431	2228	2976	880	30.3904	39.3138	19.6968	35.8985	37.5701	27.9679
ENSMUSG00000022900	608.788839430254	659.260490265572	542.396039217242	586.270291343553	655.172787468161	629.0591582667	561.089982914333	325.513077315902	508.87429581835	400.431427837238	495.994692267867	575.79037662348	574.743971145223	630.191551867395	613.491267665247	509.078671973723	0.268839	1.2	0.0477252181334801	0.134031116101008	Ildr1	16	36514340	36547166	+	4296	protein_coding	immunoglobulin-like domain containing receptor 1 [Source:MGI Symbol;Acc:MGI:2146574]	-	576	956	501	713	860	889	505	287	412	263	529	595	701	455	8.89976	9.63759	7.92918	8.57057	9.57784	9.19609
ENSMUSG00000040549	927.980210103755	879.933457718483	1191.97213408819	883.105600144426	1029.99256820576	1183.81999075387	949.964228498524	702.064790447885	726.257490148519	581.615229786407	925.419208446852	1159.32247259652	914.179069653243	556.784623847676	1016.13399350241	814.450889178203	0.317301	1.25	0.0477292324333294	0.134031116101008	Ckap5	2	91357107	91451009	+	9462	protein_coding	cytoskeleton associated protein 5 [Source:MGI Symbol;Acc:MGI:1923036]	-	878	1276	1101	1074	1352	1673	855	619	588	382	987	1198	1115	402	6.1593	5.8404	7.9115	5.86146	6.83639	7.8574
ENSMUSG00000056258	10.569250684553	2.06880906987104	14.0741487222039	12.3338770969892	0.761828822637396	9.19884033460866	2.22213854619538	0	8.64592250176808	0	4.68804056963957	2.90314475608477	3.27956616915962	0	8.16779245514386	2.71735156785593	1.54167	2.91	0.0476816426886732	0.133938854153288	Kcnq3	15	65858236	66158491	-	14708	protein_coding	potassium voltage-gated channel, subfamily Q, member 3 [Source:MGI Symbol;Acc:MGI:1336181]	-	10	3	13	15	1	13	2	0	7	0	5	3	4	0	0.0451301	0.0088337	0.0600958	0.052665	0.00325297	0.0392785
ENSMUSG00000006527	656.350467510742	609.609072588667	692.881167862345	595.315134548012	667.362048630359	671.515344426432	562.20105218743	542.143731557495	632.387474415037	497.874817120825	650.700031065973	615.466688289972	561.625706468584	523.543750782143	648.838872594426	573.242906485932	0.175904	1.13	0.0476684378975064	0.133922454176583	Sfmbt1	14	30436806	30544678	+	8637	protein_coding	Scm-like with four mbt domains 1 [Source:MGI Symbol;Acc:MGI:1859609]	-	621	884	640	724	876	949	506	478	512	327	694	636	685	378	4.77253	4.43266	5.03816	4.32872	4.8526	4.8828
ENSMUSG00000036452	258.946641771549	295.839696991559	260.913064773164	273.81207155316	239.214250308142	300.731318631437	182.215360788021	255.193179080411	308.782946491717	243.608473208966	196.897703924862	250.638163941986	152.499826865922	171.744510838587	271.576174004835	220.197520642559	0.30603	1.24	0.0476397729464941	0.133862607753827	Arhgap26	18	39126198	39509337	+	9723	protein_coding	Rho GTPase activating protein 26 [Source:MGI Symbol;Acc:MGI:1918552]	-	245	429	241	333	314	425	164	225	250	160	210	259	186	124	1.67258	1.91087	1.68528	1.76859	1.54512	1.94247
ENSMUSG00000024283	1133.02367338408	1112.32967656733	1083.7094516097	1123.20507429915	1254.73207088379	1525.59228933971	1025.51693906917	928.903171852695	1079.50518093504	837.404126655821	1107.31518254887	1335.446587799	978.130609951856	652.352133911084	1205.43203934729	993.071741590441	0.278791	1.21	0.0476257304750449	0.133857088297073	Wac	18	7868832	7929028	+	5919	protein_coding	WW domain containing adaptor with coiled-coil [Source:MGI Symbol;Acc:MGI:2387357]	-	1072	1613	1001	1366	1647	2156	923	819	874	550	1181	1380	1193	471	12.0217	11.8021	11.4985	11.9175	13.3131	16.187
ENSMUSG00000028158	262.117416976915	204.122494893943	297.722376815851	224.476563165203	248.356196179791	319.128999300654	245.546309354589	114.553382609429	209.972403614368	162.913166458496	225.963555456627	297.088480039342	198.413753234157	137.118601395323	259.320674555393	198.946206520291	0.377912	1.3	0.0476304457752346	0.133857088297073	Mttp	3	137795615	137850729	-	6206	protein_coding	microsomal triglyceride transfer protein [Source:MGI Symbol;Acc:MGI:106926]	-	248	296	275	273	326	451	221	101	170	107	241	307	242	99	2.65253	2.06564	3.01284	2.27162	2.51327	3.22946
ENSMUSG00000051527	609.845764498709	486.170131419695	603.023141405197	565.713829515238	546.99309465365	535.655548715289	475.537648885811	489.970903834388	512.57969117625	398.908874879682	536.311841166767	486.760604103547	514.07199701577	506.923314249377	557.900251701296	490.133109413949	0.18251	1.13	0.0476300438122754	0.133857088297073	Usp29	7	6733577	6970218	+	18078	protein_coding	ubiquitin specific peptidase 29 [Source:MGI Symbol;Acc:MGI:1888998]	-	577	705	557	688	718	757	428	432	415	262	572	503	627	366	2.11858	1.68894	2.09488	1.96527	1.90024	1.86085
ENSMUSG00000030386	211.38501369106	179.29678605549	236.012647803111	199.808808971225	198.83732270836	233.509023878527	163.32718314536	142.90818028503	193.915690396798	167.480825331164	179.083149760232	222.574431299833	164.798200000271	177.284656349509	209.808267184629	176.421539571025	0.246849	1.19	0.0475996048598586	0.133832480103964	Zfp606	7	12212220	12230162	+	7680	protein_coding	zinc finger protein 606 [Source:MGI Symbol;Acc:MGI:1914620]	zf-C2H2	200	260	218	243	261	330	147	126	157	110	191	230	201	128	1.72858	1.46618	1.92997	1.63391	1.62597	1.90949
ENSMUSG00000028832	199.758837938052	166.194328612974	187.29444068779	235.165923315927	145.509305123743	171.947553946916	151.105421141286	607.926862164889	186.504899680997	348.664627280333	181.895974102015	162.576106340747	200.053536318737	290.857639323413	184.311731604234	266.198133294052	-0.529088	0.69	0.047583050863051	0.133806630269183	Stmn1	4	134195631	134201154	+	1922	protein_coding	stathmin 1 [Source:MGI Symbol;Acc:MGI:96739]	-	189	241	173	286	191	243	136	536	151	229	194	168	244	210	6.52722	5.43049	6.11994	7.68417	4.75459	5.61848
ENSMUSG00000027935	89.8386308187006	102.750850470262	80.1143850340837	57.5580931192829	79.9920263769266	78.5439443955047	83.3301954823266	139.505604563958	100.045674663316	137.029766180043	97.5112438485032	67.7400443086447	86.9085034827299	155.12407430582	81.46632170246	108.399388354418	-0.403009	0.76	0.0475704957790988	0.133792938597142	Rab13	3	90121002	90133692	+	2300	protein_coding	RAB13, member RAS oncogene family [Source:MGI Symbol;Acc:MGI:1927232]	-	85	149	74	70	105	111	75	123	81	90	104	70	106	112	2.45308	2.80565	2.18755	1.57164	2.18421	2.14467
ENSMUSG00000099354	1.0569250684553	1.37920604658069	4.33050729913966	1.64451694626523	4.57097293582438	0	2.22213854619538	0	3.70539535790061	13.7029766180043	1.87521622785583	7.7417193495594	7.37902388060914	15.2354001550359	2.16368804937754	6.48273376689508	-1.58256	0.33	0.0475708226123172	0.133792938597142	1700124L16Rik	6	83738738	83739847	-	1110	lncRNA	RIKEN cDNA 1700124L16 gene [Source:MGI Symbol;Acc:MGI:1915184]	-	1	2	4	2	6	0	2	0	3	9	2	8	9	11	0.0597994	0.0780337	0.245014	0.0930446	0.25862	0
ENSMUSG00000061167	101.464806571709	79.9939507016803	103.932175179352	123.338770969892	87.6103146033006	63.6842792395984	99.996234578792	187.141664658968	100.045674663316	112.668918859147	81.5719059117286	160.640676503358	104.126225870818	144.043783283976	93.3373828775887	123.779385541263	-0.409977	0.75	0.0475536652396971	0.133786077693855	Rpl15-ps3	9	22096903	22097517	-	615	processed_pseudogene	ribosomal protein L15, pseudogene 3 [Source:MGI Symbol;Acc:MGI:3782952]	-	96	116	96	150	115	90	90	165	81	74	87	166	127	104	10.3613	8.16879	10.6133	12.5951	8.94656	6.50329
ENSMUSG00000058886	867.735481201803	796.491491900351	762.16928464858	677.540981861273	678.78948096992	534.947945612626	831.079816277071	797.336910637905	785.543815874928	928.757304109184	808.218194205863	784.816799061584	805.133494528686	958.445173389533	719.612444365759	837.416438510594	-0.219014	0.86	0.0475276683948804	0.13373363433198	Deaf1	7	140877093	140907603	-	4389	protein_coding	DEAF1, transcription factor [Source:MGI Symbol;Acc:MGI:1858496]	SAND	821	1155	704	824	891	756	748	703	636	610	862	811	982	692	12.4165	11.397	10.9059	9.69496	9.71282	7.65459
ENSMUSG00000018707	3683.38386356673	3797.64384925994	3006.45469242771	3696.0518367311	3374.90168428366	3375.26679969871	3274.32114781889	4842.99944299268	4940.52714386747	4820.40266362242	3836.69240219303	2856.69443998742	4570.89534826622	4152.33906043615	3488.95045432797	4161.85895614803	-0.254168	0.84	0.047492782462528	0.133656158694854	Dync1h1	12	110567886	110633379	+	15658	protein_coding	dynein cytoplasmic 1 heavy chain 1 [Source:MGI Symbol;Acc:MGI:103147]	-	3485	5507	2777	4495	4430	4770	2947	4270	4000	3166	4092	2952	5575	2998	14.7736	15.2319	12.0585	14.8244	13.5363	13.5378
ENSMUSG00000032303	27.4800517798378	19.3088846521297	68.2054899614496	9.04484320445874	25.1403511470341	41.0409799544079	8.88855418478151	9.07353525619238	20.9972403614368	15.2255295755604	16.8769460507025	37.7408818291021	20.4972885572476	1.38503637773054	31.7034334498863	16.3356265240942	0.935671	1.91	0.0474796091110082	0.133639772973855	Chrna3	9	54917395	54933846	-	5265	protein_coding	cholinergic receptor, nicotinic, alpha polypeptide 3 [Source:MGI Symbol;Acc:MGI:87887]	-	26	28	63	11	33	58	8	8	17	10	18	39	25	1	0.32779	0.230322	0.813574	0.107889	0.299881	0.489548
ENSMUSG00000037103	311.792895194314	333.767863272528	221.938499080907	288.612724069547	316.158961394519	174.777966357564	309.988327194255	361.807218340671	369.304404004094	382.160792346566	247.52854207697	294.185335283257	359.932387065268	412.7408405637	274.508151561563	342.205980859348	-0.315619	0.8	0.0474118047686696	0.133469589763768	Dcaf15	8	84823701	84831397	-	2372	protein_coding	DDB1 and CUL4 associated factor 15 [Source:MGI Symbol;Acc:MGI:2684420]	-	295	484	205	351	415	247	279	319	299	251	264	304	439	298	8.2552	8.83702	5.87616	7.64147	8.37079	4.62752
ENSMUSG00000032577	184.961886979678	202.053685824072	179.716052914296	179.25234714291	141.700161010556	186.09961600016	159.993975326067	127.029493586693	104.986201807184	197.931884482285	156.580555025962	164.511536178137	122.163839801196	137.118601395323	178.963958311945	146.289510950356	0.294196	1.23	0.0474089622733321	0.133469589763768	Mapkapk3	9	107132126	107167076	-	5542	protein_coding	mitogen-activated protein kinase-activated protein kinase 3 [Source:MGI Symbol;Acc:MGI:2143163]	-	175	293	166	218	186	263	144	112	85	130	167	170	149	99	2.096	2.28969	2.03656	2.0313	1.60576	2.10889
ENSMUSG00000002635	245.20661588163	248.257088384525	255.49993064924	240.921732627856	247.594367357154	223.602580441257	285.544803186106	222.301613776713	270.493861126744	255.788896869414	287.84569097587	299.991624795427	286.962039801466	457.062004651078	243.51371922361	295.748816897852	-0.279347	0.82	0.0473807467899068	0.133423478413957	Pdcd2l	7	33883924	33896086	-	1549	protein_coding	programmed cell death 2-like [Source:MGI Symbol;Acc:MGI:1915329]	-	232	360	236	293	325	316	257	196	219	168	307	310	350	330	9.94161	10.0653	10.3589	9.76788	10.0384	9.0657
ENSMUSG00000022312	2472.14773511695	2390.16407872434	2939.33182929104	2580.24708869014	2539.17546585044	2560.81562853452	3053.21836247245	2623.38588094662	2907.50022416601	2769.52382979443	3162.55216827886	2802.5024045405	2551.50247960618	4027.68578644041	2580.31363770124	2987.23389203068	-0.211129	0.86	0.0473514442479422	0.133361619895831	Eif3h	15	51649954	51728919	-	1612	protein_coding	eukaryotic translation initiation factor 3, subunit H [Source:MGI Symbol;Acc:MGI:1915385]	-	2339	3466	2715	3138	3333	3619	2748	2313	2354	1819	3373	2896	3112	2908	96.3131	93.1191	114.514	100.525	98.9244	99.7675
ENSMUSG00000003309	793.750726409931	844.763703530675	921.315427891962	744.966176658147	873.055830742456	803.129521521602	988.851653056943	976.539231947705	831.243691955703	857.19731510405	1049.18347948534	860.298562719788	940.41559900652	959.830209767263	830.163564459129	932.944967880414	-0.169584	0.89	0.0473242978207536	0.133317304470619	Ap1m2	9	21205571	21223633	-	3140	protein_coding	adaptor protein complex AP-1, mu 2 subunit [Source:MGI Symbol;Acc:MGI:1336974]	-	751	1225	851	906	1146	1135	890	861	673	563	1119	889	1147	693	15.8756	16.8959	18.427	14.8999	17.4618	16.0632
ENSMUSG00000054737	146.912584515287	148.954253030715	165.641904192092	129.916838754953	166.84051215759	198.128868745417	144.439005502699	93.0037363759719	97.5754110913826	73.0825419626898	148.142082000611	193.542983738985	91.0079611941794	126.038310373479	159.399160232676	120.85400403	0.395123	1.32	0.0473283764055763	0.133317304470619	Zfp182	X	20895178	20928555	-	5733	protein_coding	zinc finger protein 182 [Source:MGI Symbol;Acc:MGI:2442220]	zf-C2H2	139	216	153	158	219	280	130	82	79	48	158	200	111	91	1.60936	1.63172	1.81453	1.42318	1.82766	2.17041
ENSMUSG00000036957	236.751215333988	404.796974671434	201.368589409994	377.416639167869	281.876664375837	202.37448736139	367.763929395335	370.880753596863	398.947566867299	278.627191232755	242.84050150733	398.698546502309	442.741432836548	441.826604496042	284.097428386752	367.79081580431	-0.370881	0.77	0.0472922757157944	0.133256908325038	Lrfn3	7	30054914	30062197	-	2886	protein_coding	leucine rich repeat and fibronectin type III domain containing 3 [Source:MGI Symbol;Acc:MGI:2442512]	-	224	587	186	459	370	286	331	327	323	183	259	412	540	319	5.15195	8.8088	4.38199	8.21298	6.13393	4.40388
ENSMUSG00000066406	591.878038334969	691.671832360218	540.230785567672	666.851621710549	556.896869347937	744.398464000639	658.864078946929	550.083074906663	601.509179765865	493.307158248156	402.233880875075	519.662911339175	550.967116418816	275.622239168377	631.987935220331	506.531204958632	0.319104	1.25	0.047283204373539	0.133252000544247	Akap13	7	75105282	75404357	+	21024	protein_coding	A kinase (PRKA) anchor protein 13 [Source:MGI Symbol;Acc:MGI:2676556]	-	560	1003	499	811	731	1052	593	485	487	324	429	537	672	199	1.76804	2.06614	1.61376	1.992	1.66355	2.22365
ENSMUSG00000036718	33.8216021905696	19.3088846521297	25.9830437948379	41.9351821297633	35.0441258413202	23.3509023878527	42.2206323777122	70.3198982354909	37.0539535790061	98.9659422411425	29.0658515317654	31.9345923169325	33.6155532338861	27.7007275546108	29.9072901660789	46.3596438838183	-0.622535	0.65	0.0472515793500157	0.133183521330742	Micall2	5	139692451	139722091	-	4144	protein_coding	MICAL-like 2 [Source:MGI Symbol;Acc:MGI:2444818]	-	32	28	24	51	46	33	38	62	30	65	31	33	41	20	0.512567	0.292626	0.393773	0.635528	0.531094	0.353883
ENSMUSG00000028909	287.483618619842	328.251039086205	232.764767328757	360.971469705217	302.446042587046	227.84819905723	231.102408804319	284.682168663036	182.799504323097	290.807614893203	225.963555456627	236.122440161562	259.9056189059	184.209838238162	289.960856064049	236.949143680738	0.292132	1.22	0.0472376566753199	0.133164924539823	Ptpru	4	131495768	131565599	-	7113	protein_coding	protein tyrosine phosphatase, receptor type, U [Source:MGI Symbol;Acc:MGI:1321151]	-	272	476	215	439	397	322	208	251	148	191	241	244	317	133	2.53826	2.89821	2.05513	3.1871	2.67037	2.01173
ENSMUSG00000037977	38.0493024643909	46.8930055837436	47.6355802905362	37.8238897641002	45.7097293582438	45.2865985703811	84.4412647554243	54.4412115371543	53.1106667965753	50.2442475993493	51.5684462660353	54.1920354469158	59.0321910448731	44.3211640873772	43.5663510052326	56.4189034417131	-0.375864	0.77	0.0472186315916339	0.133131935846139	6430571L13Rik	9	107217801	107229621	+	2912	protein_coding	RIKEN cDNA 6430571L13 gene [Source:MGI Symbol;Acc:MGI:2445137]	-	36	68	44	46	60	64	76	48	43	33	55	56	72	32	0.820599	1.01133	1.02734	0.815738	0.98581	0.976684
ENSMUSG00000086645	7.39847547918711	12.4128544192263	12.991521897419	9.86710167759136	10.6656035169235	2.12280930798661	13.3328312771723	58.9779791652505	18.526976789503	9.13531774533623	18.7521622785583	8.70943426825432	7.37902388060914	12.4653273995748	9.24306104972231	18.4098816005323	-0.998909	0.5	0.0471806990846979	0.133045619568762	Gm15743	16	31246694	31248594	-	1901	lncRNA	predicted gene 15743 [Source:MGI Symbol;Acc:MGI:3783185]	-	7	18	12	12	14	3	12	52	15	6	20	9	9	9	0.24442	0.410077	0.429194	0.325974	0.352354	0.0701301
ENSMUSG00000022897	556.999511075944	535.8215490966	584.618485383854	575.580931192829	585.846364608158	727.415989536746	536.646458906184	563.693377790951	555.809303685091	471.991416842372	503.49555717929	549.662073818717	531.289719403858	419.666022452353	594.380471815688	516.531741259852	0.201546	1.15	0.0471284440456153	0.132918881903395	Dyrk1a	16	94370869	94496376	+	8251	protein_coding	dual-specificity tyrosine-(Y)-phosphorylation regulated kinase 1a [Source:MGI Symbol;Acc:MGI:1330299]	-	527	777	540	700	769	1028	483	497	450	310	537	568	648	303	4.23959	4.0784	4.44981	4.38102	4.45916	5.53671
ENSMUSG00000025878	616.187314909441	623.401133054474	717.781584832398	615.049337903194	649.839985709699	653.117663757215	653.308732581441	349.331107363407	521.225613678018	447.630569521475	587.880287432803	610.628113696498	626.397138309487	515.23353251576	645.896170027737	538.954386887361	0.258792	1.2	0.047102727620837	0.132885691019047	Uimc1	13	55175693	55248113	-	5085	protein_coding	ubiquitin interaction motif containing 1 [Source:MGI Symbol;Acc:MGI:103185]	-	583	904	663	748	853	923	588	308	422	294	627	631	764	372	7.61023	7.69932	8.86497	7.59617	8.02586	8.06634
ENSMUSG00000028962	529.519459296106	522.029488630793	409.232939768698	481.021206782579	468.524725921999	331.865855148574	432.205947235001	666.90484133014	576.806544046528	615.11139485264	447.239070343615	476.115739997903	561.625706468584	653.737170288814	457.032279258125	553.718301820403	-0.275636	0.83	0.0471093662606029	0.132885691019047	Slc4a2	5	24628835	24645948	+	8322	protein_coding	solute carrier family 4 (anion exchanger), member 2 [Source:MGI Symbol;Acc:MGI:109351]	-	501	757	378	585	615	469	389	588	467	404	477	492	685	472	3.99604	3.93952	3.08829	3.63005	3.53574	2.50444
ENSMUSG00000072915	395.289975602283	430.312286533177	528.321890495038	426.752147555826	478.428500616285	545.56199215256	389.985314857289	256.327370987435	302.607287561883	242.08592025141	501.620340951435	524.501485932649	420.604361194721	270.082093657455	467.444465492528	363.476771924284	0.359351	1.28	0.0470838076589171	0.132854822790488	Gm12258	11	58737984	58752782	+	4429	protein_coding	predicted gene 12258 [Source:MGI Symbol;Acc:MGI:3651534]	zf-C2H2	374	624	488	519	628	771	351	226	245	159	535	542	513	195	5.60513	6.10174	7.4915	6.05126	6.78402	7.73596
ENSMUSG00000121017	9.51232561609771	12.4128544192263	14.0741487222039	15.6229109895196	17.5220629206601	0	16.6660390964653	51.0386358160821	14.8215814316024	18.2706354906725	21.564986620342	10.6448641056442	20.4972885572476	23.5456184214191	11.5240504446179	22.1312061924344	-0.945528	0.52	0.0470776593497733	0.132854822790488	ENSMUSG00000121017	13	97428678	97433289	+	700	lncRNA	novel transcript	-	9	18	13	19	23	0	15	45	12	12	23	11	25	17	0.853423	1.11365	1.2627	1.40165	1.57204	0
ENSMUSG00000108814	2.1138501369106	0.689603023290347	1.08262682478491	0	2.28548646791219	3.53801551331102	0	21.5496462334569	3.70539535790061	9.13531774533623	2.81282434178374	0.967714918694925	1.63978308457981	5.54014551092215	1.61826366103485	5.6688533990843	-1.77883	0.29	0.0470399710535241	0.13277234493915	Gm30717	7	125016166	125017286	-	494	lncRNA	predicted gene, 30717 [Source:MGI Symbol;Acc:MGI:5589876]	-	2	1	1	0	3	5	0	19	3	6	3	1	2	4	0.268734	0.0876694	0.137635	0	0.290554	0.449789
ENSMUSG00000050088	479.843981078707	562.026463981633	651.741348520518	495.821859298966	542.422121717826	575.988925567034	494.425826528471	376.551713131984	374.244931147961	380.63823938901	492.244259812155	611.595828615193	418.144686567851	529.083896293066	551.307450027447	459.616172685711	0.261072	1.2	0.0470295354504553	0.132763502249888	1600012H06Rik	17	15163446	15179832	+	3294	protein_coding	RIKEN cDNA 1600012H06 gene [Source:MGI Symbol;Acc:MGI:1915162]	-	454	815	602	603	712	814	445	332	303	250	525	632	510	382	9.14855	10.7154	12.4259	9.45318	10.3416	10.9816
ENSMUSG00000039556	15.8538760268295	11.7232513959359	18.4046560213435	18.9119448820501	15.9984052753853	26.1813147985016	9.9996234578792	11.3419190702405	12.3513178596687	0	10.3136892532071	17.4188685365086	9.83869850747885	12.4653273995748	17.845574733341	10.4661805105697	0.74777	1.68	0.0470238586126641	0.132763502249888	Ppp1r3f	X	7423535	7440522	-	5153	protein_coding	protein phosphatase 1, regulatory subunit 3F [Source:MGI Symbol;Acc:MGI:1859617]	-	15	17	17	23	21	37	9	10	10	0	11	18	12	9	0.19322	0.142877	0.224307	0.23049	0.194981	0.319086
ENSMUSG00000035572	381.549949712364	414.451416997499	380.002015499505	420.174079770765	440.337059484415	507.3514246088	345.542543933381	361.807218340671	374.244931147961	411.08929854013	368.479988773671	413.214270282733	339.43509850802	225.760929570078	423.977657678891	354.946784887081	0.257078	1.2	0.0469853950844659	0.132680099819135	Dcaf10	4	45342101	45379759	+	7305	protein_coding	DDB1 and CUL4 associated factor 10 [Source:MGI Symbol;Acc:MGI:2140179]	-	361	601	351	511	578	717	311	319	303	270	393	427	414	163	3.28025	3.56311	3.26694	3.61231	3.78565	4.36179
ENSMUSG00000039917	588.707263129603	592.368997006408	468.777415131868	570.647380354033	578.989905204421	648.872045141241	479.981925978201	505.849590532725	599.038916193931	462.856099097036	443.488637887904	454.826011786615	564.905272637744	476.452513939305	574.727167661262	498.424871006683	0.206512	1.15	0.0469651101522019	0.132643421247014	Rhbdd2	5	135661472	135675302	+	7534	protein_coding	rhomboid domain containing 2 [Source:MGI Symbol;Acc:MGI:1915612]	-	557	859	433	694	760	917	432	446	485	304	473	470	689	344	4.90738	4.9379	3.90766	4.75683	4.82638	5.4089
ENSMUSG00000007908	243.092765744719	252.394706524267	297.722376815851	203.920101336888	268.163745568363	310.637762068708	279.989456820617	115.687574516453	180.329240751163	156.822954628272	236.277244709835	265.153887722409	231.209414925753	159.279183439012	262.6552430098	203.093619689189	0.366601	1.29	0.0469450130759651	0.13260726192061	Hmgcll1	9	75922137	76043632	+	5449	protein_coding	3-hydroxymethyl-3-methylglutaryl-Coenzyme A lyase-like 1 [Source:MGI Symbol;Acc:MGI:2446108]	-	230	366	275	248	352	439	252	102	146	103	252	274	282	115	2.80176	2.90897	3.43139	2.35028	3.09072	3.58025
ENSMUSG00000115821	6.34155041073181	4.13761813974208	6.49576094870948	8.22258473132613	16.7602340980227	8.49123723194645	6.66641563858613	0	3.70539535790061	3.04510591511208	2.81282434178374	6.77400443086447	4.91934925373943	2.77007275546108	8.40816426007978	3.83664596168094	1.11438	2.17	0.0468561767565921	0.132376890976666	6330576A10Rik	14	100696859	100716961	+	1893	lncRNA	RIKEN cDNA 6330576A10 gene [Source:MGI Symbol;Acc:MGI:1923448]	-	6	6	6	10	22	12	6	0	3	2	3	7	6	2	0.210388	0.13727	0.215504	0.272793	0.556039	0.281706
ENSMUSG00000030662	1842.22039431759	1688.83780403806	1872.9444068779	1854.19285691404	1847.43489489569	2227.53456718062	2038.81211613426	2539.45567982684	1989.79730719263	2259.46858901316	2194.94059470525	2109.61852275494	1802.9415014955	2260.37936845624	1888.86082070398	2149.42670994735	-0.185876	0.88	0.0468004742710888	0.132248500801109	Ipo5	14	121148636	121185411	+	6001	protein_coding	importin 5 [Source:MGI Symbol;Acc:MGI:1917822]	-	1743	2449	1730	2255	2425	3148	1835	2239	1611	1484	2341	2180	2199	1632	19.2794	17.6742	19.601	19.4047	19.334	23.3118
ENSMUSG00000074165	473.502430667975	432.381095603048	538.065531918102	421.81859671703	438.81340183914	554.053229384506	438.872362873587	319.842117780781	418.709675442768	409.566745582574	449.114286571471	457.7291565427	390.268374129994	389.195222142281	476.4390476883	409.16224263327	0.218072	1.16	0.046803457324221	0.132248500801109	Zfp788	7	41282627	41300954	+	4346	protein_coding	zinc finger protein 788 [Source:MGI Symbol;Acc:MGI:1914857]	zf-C2H2	448	627	497	513	576	783	395	282	339	269	479	473	476	281	6.8424	6.24817	7.77537	6.09554	6.34112	8.00641
ENSMUSG00000004446	112.034057256262	122.749338145682	112.593189777631	124.161029443025	101.323233410774	152.134667072374	144.439005502699	130.432069307765	106.221333593151	165.958272373608	171.582284848808	152.898957153798	138.561670646994	177.284656349509	120.832585850958	148.422281222042	-0.291935	0.82	0.0467989547023926	0.132248500801109	Bid	6	120868891	120893814	-	3550	protein_coding	BH3 interacting domain death agonist [Source:MGI Symbol;Acc:MGI:108093]	-	106	178	104	151	133	215	130	115	86	109	183	158	169	128	1.98197	2.17153	1.99186	2.19651	1.79249	2.69138
ENSMUSG00000003234	971.314137910422	1025.43969563275	834.705281909169	957.108862726361	891.339722485753	798.176299802966	1015.51731561129	965.197312877464	985.635165201561	1160.1853536577	1054.8091281689	998.681796093162	980.590284578725	1044.31742880883	913.014000077903	1025.6167231247	-0.166655	0.89	0.0467247074008872	0.132087572779992	Abcf3	16	20367327	20380129	+	3558	protein_coding	ATP-binding cassette, sub-family F (GCN20), member 3 [Source:MGI Symbol;Acc:MGI:1351656]	-	919	1487	771	1164	1170	1128	914	851	798	762	1125	1032	1196	754	17.1447	18.1001	14.7334	16.894	15.7331	14.0886
ENSMUSG00000021610	1780.91874034718	1767.45254869316	1474.53773535705	2055.64618283153	1989.13505590624	1808.63353040459	1955.48192065193	2006.38548352554	2092.31324542788	2046.31117495532	1884.59230899511	2216.06716381138	2197.30933333694	1947.36114708914	1812.72063225663	2043.22772222415	-0.172323	0.89	0.046685011937546	0.132062180001197	Clptm1l	13	73752125	73768724	+	3068	protein_coding	CLPTM1-like [Source:MGI Symbol;Acc:MGI:2442892]	-	1685	2563	1362	2500	2611	2556	1760	1769	1694	1344	2010	2290	2680	1406	36.4556	36.18	30.184	42.0793	40.7178	37.023
ENSMUSG00000034354	1405.71034104555	1452.99357007276	1321.88735306238	1323.01388327037	1566.32005934249	1302.69731200112	1263.28576351207	1010.56498915843	1149.90769273515	1041.42622296833	1307.02571081551	1299.64113580728	1520.07891940548	1029.08202865379	1395.43708646578	1202.62655788201	0.213059	1.16	0.0467037753380294	0.132062180001197	Mtmr3	11	4430868	4544863	-	7588	protein_coding	myotubularin related protein 3 [Source:MGI Symbol;Acc:MGI:1921552]	-	1330	2107	1221	1609	2056	1841	1137	891	931	684	1394	1343	1854	743	11.6344	12.0258	10.9406	10.95	12.9637	10.7818
ENSMUSG00000031697	363.582223548624	353.766350947948	318.292286486765	302.591118112802	340.537483718916	360.877582357724	359.986444483651	509.252166253797	450.823101877907	362.367603898337	402.233880875075	346.441940892783	321.397484577642	466.757259295191	339.941174195463	402.407485269298	-0.241047	0.85	0.0467084608035035	0.132062180001197	Orc6	8	86026261	86034907	+	2469	protein_coding	origin recognition complex, subunit 6 [Source:MGI Symbol;Acc:MGI:1929285]	-	344	513	294	368	447	510	324	449	365	238	429	358	392	337	9.2482	8.99852	8.09619	7.69681	8.66203	9.17941
ENSMUSG00000000686	176.506486432035	209.639319080266	195.955455286069	203.097842863755	186.648061546162	268.181575908975	158.882906052969	151.981715541222	170.448186463428	137.029766180043	139.703608975259	226.445290974612	204.152994030186	156.509110683551	206.671456852877	168.144197362659	0.295186	1.23	0.0467042734294477	0.132062180001197	Abhd15	11	77405947	77429433	+	3035	protein_coding	abhydrolase domain containing 15 [Source:MGI Symbol;Acc:MGI:1914727]	-	167	304	181	247	245	379	143	134	138	90	149	234	249	113	3.6524	4.338	4.05485	4.20264	3.86225	5.5494
ENSMUSG00000058093	183.904961911222	168.263137682845	169.972411491232	170.207503938451	206.455610934734	198.836471848079	222.213854619538	83.9302011197795	137.099628242322	130.939554349819	166.894244279169	168.382395852917	106.585900497688	120.498164862557	182.940016301094	142.067992977974	0.363875	1.29	0.0466911566023164	0.132062180001197	Zfp729b	13	67737558	67757826	-	4865	protein_coding	zinc finger protein 729b [Source:MGI Symbol;Acc:MGI:2145180]	zf-C2H2	174	244	157	207	271	281	200	74	111	86	178	174	130	87	2.37403	2.17211	2.19418	2.19721	2.66514	2.56678
ENSMUSG00000043088	140.571034104555	190.330434428136	137.493606747684	152.940076002666	158.460395108578	125.24574917121	142.216866956504	162.189442704439	171.683318249395	178.138696034057	244.715717735186	160.640676503358	246.787354229261	191.135020126814	150.840215927138	187.188386567377	-0.312935	0.81	0.0466974920677155	0.132062180001197	Il17re	6	113435445	113447719	+	5868	protein_coding	interleukin 17 receptor E [Source:MGI Symbol;Acc:MGI:1889371]	-	133	276	127	186	208	177	128	143	139	117	261	166	301	138	1.50446	2.03701	1.47153	1.63684	1.69592	1.34044
ENSMUSG00000094441	132.115633556913	119.30132302923	141.824114046824	166.91847004592	143.22381865583	277.380416243584	149.994351868188	68.0515144214428	96.3402793054157	102.011048156255	153.767730684178	186.768979308121	104.126225870818	70.6368552642574	163.46062926305	116.462123109834	0.486273	1.4	0.0465313093911904	0.13168418504543	Zfp955a	17	33458692	33474119	-	3544	protein_coding	zinc finger protein 955A [Source:MGI Symbol;Acc:MGI:4834570]	zf-C2H2	125	173	131	203	188	392	135	60	78	67	164	193	127	51	2.34119	2.11411	2.51323	2.95792	2.53803	4.91539
ENSMUSG00000004383	70.8139795865052	84.1315688414224	45.4703266409664	64.9584193774764	59.4226481657169	100.479640578033	51.1091865624937	34.0257572107214	62.9917210843103	57.8570123871295	45.9427975824678	45.4826011786615	59.852082587163	69.2518188865269	70.8794305316867	53.3141221849343	0.423863	1.34	0.0463885846581148	0.131300711362997	Large1	8	73541227	74080168	-	7976	protein_coding	LARGE xylosyl- and glucuronyltransferase 1 [Source:MGI Symbol;Acc:MGI:1342270]	-	67	122	42	79	78	142	46	30	51	38	49	47	73	50	0.557583	0.662445	0.358029	0.511477	0.467889	0.791168
ENSMUSG00000005514	1396.19801542945	1906.75235939781	965.703127708143	1870.63802637669	1469.56779886754	1471.10685043472	1205.51016131099	1285.03943065825	1257.36415811427	1417.49680348467	849.472951218691	1105.1304371496	1429.0709582113	1292.23894042259	1513.32769636906	1230.1654800713	0.299871	1.23	0.0463750891219819	0.131282952388295	Por	5	135698887	135764180	+	4021	protein_coding	cytochrome p450 oxidoreductase [Source:MGI Symbol;Acc:MGI:97744]	-	1321	2765	892	2275	1929	2079	1085	1133	1018	931	906	1142	1743	933	21.8066	29.7808	15.0829	29.2167	22.9526	22.9766
ENSMUSG00000019873	714.481346275784	654.43326910254	822.796386836535	736.743591926821	705.453489762229	1127.21174254089	678.863325862688	790.531759195761	673.146823351943	537.461194017282	686.329139395234	686.109877354702	637.055728359256	619.111260845551	793.519971074133	663.576138547802	0.257507	1.2	0.0462902851836997	0.131063289929865	Reep3	10	66844968	66932724	-	8294	protein_coding	receptor accessory protein 3 [Source:MGI Symbol;Acc:MGI:88930]	-	676	949	760	896	926	1593	611	697	545	353	732	709	777	447	5.41007	4.95538	6.23023	5.57864	5.34171	8.53527
ENSMUSG00000024137	339.272946974152	358.593572110981	258.747811123594	349.45985108136	300.922384941771	175.485569460227	325.543297017623	419.651005598897	387.831380793597	494.829711205713	313.161110051924	286.443615933698	349.273797015499	422.436095207814	297.080355948681	374.896251603096	-0.333317	0.79	0.0462810259990313	0.131063289929865	E4f1	17	24662752	24689287	-	4447	protein_coding	E4F transcription factor 1 [Source:MGI Symbol;Acc:MGI:109530]	zf-C2H2	321	520	239	425	395	248	293	370	314	325	334	296	426	305	4.79135	5.0642	3.65414	4.93521	4.24975	2.47828
ENSMUSG00000021589	353.012972864071	267.565973036655	408.150312943913	329.725647726178	398.436474239358	544.854389049897	404.429215407559	142.90818028503	228.499380403871	255.788896869414	330.038056102626	419.020559794903	299.260412935815	160.664219816742	383.624294976679	280.076115201995	0.451657	1.37	0.0462859807819728	0.131063289929865	Rhobtb3	13	76017656	76092044	-	5781	protein_coding	Rho-related BTB domain containing 3 [Source:MGI Symbol;Acc:MGI:1920546]	-	334	388	377	401	523	770	364	126	185	168	352	433	365	116	3.83498	2.90672	4.43397	3.582	4.32845	5.91907
ENSMUSG00000009739	270.572817524557	293.770887921688	259.830437948379	247.499800412916	271.211060858913	247.661085931772	205.547815523072	274.474441499819	239.615566477572	271.014426444975	185.646406557727	200.316988169849	236.948655721782	170.359474460856	265.091015099704	222.990471856957	0.251643	1.19	0.0462736767124177	0.131063289929865	Pou6f1	15	100473199	100497865	-	6949	protein_coding	POU domain, class 6, transcription factor 1 [Source:MGI Symbol;Acc:MGI:102935]	Pou	256	426	240	301	356	350	185	242	194	178	198	207	289	123	2.44533	2.65499	2.34825	2.23681	2.4511	2.23826
ENSMUSG00000031546	211.38501369106	191.020037451426	215.442738132198	219.543012326408	226.263160323307	193.175647026782	265.545556270348	168.994594146583	227.264248617904	242.08592025141	262.530271899816	246.767304267206	269.744317413378	329.638657899868	209.471601491863	251.571358845814	-0.264712	0.83	0.0462603878809139	0.131060285441018	Gins4	8	23716632	23727675	-	1349	protein_coding	GINS complex subunit 4 (Sld5 homolog) [Source:MGI Symbol;Acc:MGI:1923847]	-	200	277	199	267	297	273	239	149	184	159	280	255	329	238	9.84097	8.89289	10.0299	10.2208	10.5336	8.99324
ENSMUSG00000015748	333.988321631875	316.527787690269	348.605837580742	320.680804521719	380.152582496061	336.111473764547	379.985691399409	358.404642619599	379.185458291829	357.799945025669	412.547570128283	411.278840445343	384.529133333965	371.189749231784	339.344467947536	381.865128809485	-0.172975	0.89	0.046253222758166	0.131060285441018	Prpf3	3	95737436	95763197	-	5661	protein_coding	pre-mRNA processing factor 3 [Source:MGI Symbol;Acc:MGI:1918017]	-	316	459	322	390	499	475	342	316	307	235	440	425	469	268	3.70522	3.51152	3.86738	3.55759	4.21736	3.72877
ENSMUSG00000086965	14.7969509583742	20.6880906987104	5.41313412392457	22.2009787745805	13.7129188074731	29.7193303118126	17.777108369563	1.13419190702405	12.3513178596687	7.61276478778019	6.5632567974954	9.67714918694925	7.37902388060914	15.2354001550359	17.7552339458126	9.71627661801571	0.893937	1.86	0.0462507814889412	0.131060285441018	Rtl10	16	18317651	18320408	+	865	protein_coding	retrotransposon Gag like 10 [Source:MGI Symbol;Acc:MGI:3833934]	-	14	30	5	27	18	42	16	1	10	5	7	10	9	11	1.07432	1.50204	0.393014	1.61188	0.995611	2.15774
ENSMUSG00000042306	8.45540054764241	1.37920604658069	55.2139680640306	1.64451694626523	0.761828822637396	5.66082482129763	9.9996234578792	0	6.17565892983434	0	1.87521622785583	3.8708596747797	4.09945771144952	0	12.185957541409	3.25260200022482	1.8693	3.65	0.0462494332484015	0.131060285441018	S100a14	3	90434163	90436144	+	1727	protein_coding	S100 calcium binding protein A14 [Source:MGI Symbol;Acc:MGI:1913416]	-	8	2	51	2	1	8	9	0	5	0	2	4	5	0	0.307481	0.0501548	2.00786	0.0598029	0.0277039	0.205856
ENSMUSG00000028389	183.904961911222	160.677504426651	221.938499080907	121.694254023627	182.077088610338	258.982735574367	157.771836779872	107.748231167284	159.332000389726	92.8757304109184	191.272055241295	177.091830121171	149.220260696763	110.802910218443	188.212507271185	143.264356878184	0.387473	1.31	0.0461997306417082	0.130970076885429	Zfp37	4	62107777	62149284	-	4086	protein_coding	zinc finger protein 37 [Source:MGI Symbol;Acc:MGI:99181]	zf-C2H2	174	233	205	148	239	366	142	95	129	61	204	183	182	80	2.82664	2.46963	3.41122	1.87046	2.79855	3.9806
ENSMUSG00000020649	48.6185531489439	48.2722116303243	66.0402363118798	70.7142286894047	35.8059546639576	152.134667072374	67.775225658959	41.9651005598897	22.2323721474036	33.4961650662328	40.3171488989003	57.0951802030006	41.8144686567851	60.9416006201437	70.2643085861474	45.7046577264144	0.622088	1.54	0.0461876600108931	0.130956278695888	Rrm2	12	24758240	24764145	+	2771	protein_coding	ribonucleotide reductase M2 [Source:MGI Symbol;Acc:MGI:98181]	-	46	70	61	86	47	215	61	37	18	22	43	59	51	44	1.1019	1.09405	1.49675	1.60268	0.811511	3.448
ENSMUSG00000030701	511.551733132366	441.345934905822	515.330368597619	370.838571382808	460.906437695625	330.450648943249	327.765435563818	337.989188293166	285.315442558347	412.611851497686	406.921921444715	396.763116664919	386.988807960835	375.344858364976	438.403949109582	366.212577793558	0.256999	1.19	0.0461089643643459	0.130762253063442	Plekhb1	7	100292099	100311621	-	3713	protein_coding	pleckstrin homology domain containing, family B (evectins) member 1 [Source:MGI Symbol;Acc:MGI:1351469]	-	484	640	476	451	605	467	295	298	231	271	434	410	472	271	8.65248	7.465	8.71639	6.27243	7.79585	5.5893
ENSMUSG00000030216	486.185531489439	487.549337466276	344.275330281603	520.489613492944	489.094104133208	621.275524137415	512.202934898034	343.660147828286	439.706915804205	345.619521365221	278.469609836591	416.117415038818	477.176877612724	375.344858364976	491.478240166814	398.537285093607	0.302991	1.23	0.0461120354449795	0.130762253063442	Wbp11	6	136790652	136805231	-	5029	protein_coding	WW domain binding protein 11 [Source:MGI Symbol;Acc:MGI:1891823]	-	460	707	318	633	642	878	461	303	356	227	297	430	582	271	6.0715	6.08854	4.29932	6.49989	6.10783	7.75851
ENSMUSG00000021136	223.011189444069	194.468052567878	175.385545615156	229.410114003999	191.219034481986	169.117141536267	186.659637880412	345.928531642334	284.08031077238	347.142074322777	248.466150190897	179.994974877256	199.233644776447	211.910565792772	197.101846274892	250.426986281909	-0.34242	0.79	0.0460679126778241	0.13067789865546	Smoc1	12	81073582	81233188	+	3496	protein_coding	SPARC related modular calcium binding 1 [Source:MGI Symbol;Acc:MGI:1929878]	-	211	282	162	279	251	239	168	305	230	228	265	186	243	153	4.00619	3.49344	3.15064	4.12114	3.43507	3.03803
ENSMUSG00000086533	7.39847547918711	15.1712665123876	20.5699096709134	20.5564618283153	36.567783486595	16.9824744638929	12.2217620040746	11.3419190702405	3.70539535790061	9.13531774533623	11.251297367135	14.5157237804239	18.8575054726678	0	19.5410619068819	10.1286150997223	0.92099	1.89	0.0460619747292042	0.13067789865546	Mypopos	7	18727159	18735157	-	3322	lncRNA	Myb-related transcription factor, partner of profilin, opposite strand [Source:MGI Symbol;Acc:MGI:3826523]	-	7	22	19	25	48	24	11	10	3	6	12	15	23	0	0.139868	0.286813	0.388874	0.38862	0.691313	0.321053
ENSMUSG00000046573	269.515892456102	238.60264605846	321.540166961119	239.27721568159	254.45082676089	286.579256578193	337.765059021697	284.682168663036	348.307163642657	240.563367293854	372.230421229382	274.831036909359	299.260412935815	440.441568118311	268.327667416059	324.760149726764	-0.276808	0.83	0.0459599845368043	0.130422387809136	Lyrm4	13	36162378	36301509	-	2086	protein_coding	LYR motif containing 4 [Source:MGI Symbol;Acc:MGI:2683538]	-	255	346	297	291	334	405	304	251	282	158	397	284	365	318	8.1142	7.18351	9.68048	7.20382	7.66065	8.62792
ENSMUSG00000028573	269.515892456102	248.257088384525	269.574079371444	255.722385144243	235.405106194955	137.98260501913	265.545556270348	235.911916661002	313.723473635585	298.420379680984	325.350015532987	238.057869998952	314.018460697033	342.103985299443	236.076192761733	291.641457222041	-0.307151	0.81	0.0459634894770701	0.130422387809136	Fggy	4	95445744	95815176	+	5844	protein_coding	FGGY carbohydrate kinase domain containing [Source:MGI Symbol;Acc:MGI:1922828]	-	255	360	249	311	309	195	239	208	254	196	347	246	383	247	2.89634	2.66789	2.89697	2.74811	2.52977	1.48283
ENSMUSG00000024830	417.485402039844	424.795462346854	281.482974444078	346.993075661963	371.772465447049	232.801420775865	319.987950652134	512.654741974869	550.868776541223	589.227994574187	404.109097102931	254.509023616765	420.604361194721	558.169660225407	345.888466785942	451.26645073528	-0.381577	0.77	0.0459439160391196	0.130407555595815	Rps6kb2	19	4203990	4213353	-	5167	protein_coding	ribosomal protein S6 kinase, polypeptide 2 [Source:MGI Symbol;Acc:MGI:1927343]	-	395	616	260	422	488	329	288	452	446	387	431	263	513	403	5.07433	5.16318	3.42129	4.21753	4.51871	2.82959
ENSMUSG00000032279	785.295325862289	796.491491900351	893.167130447554	878.994307778763	841.059020191685	874.597434890485	1193.28839930692	708.86994189003	858.416591246974	832.836467783153	1188.8870884606	1172.87048145825	1051.10095721566	1015.23166487648	844.934118511855	1002.68769902976	-0.248121	0.84	0.0459222039555832	0.130366281685275	Idh3a	9	54493618	54511945	+	5072	protein_coding	isocitrate dehydrogenase 3 (NAD+) alpha [Source:MGI Symbol;Acc:MGI:1915084]	-	743	1155	825	1069	1104	1236	1074	625	695	547	1268	1212	1282	733	9.72366	9.86229	11.0593	10.8839	10.4141	10.8294
ENSMUSG00000026926	907.898633803104	879.243854695193	856.357818404867	855.148812057917	888.292407195204	891.579909354377	698.862572778446	875.596152222564	775.662761587193	764.321584693131	794.154072496944	855.459988126314	838.749047762572	703.598479887113	879.75357258511	788.300582444285	0.15679	1.11	0.0459037754860433	0.130334318028466	Pmpca	2	26279351	26287134	+	4282	protein_coding	peptidase (mitochondrial processing) alpha [Source:MGI Symbol;Acc:MGI:1918568]	-	859	1275	791	1040	1166	1260	629	772	628	502	847	884	1023	508	13.3158	12.8955	12.5599	12.5421	13.0282	13.0764
ENSMUSG00000031292	142.684884241466	125.507750238843	195.955455286069	141.428457378809	176.744286851876	225.725389749243	155.549698233676	85.0643930268035	142.04015538619	85.2629656231382	134.077960291692	161.608391422052	162.338525373401	92.7974373079461	168.007703957718	127.342440833112	0.392845	1.31	0.0459010008115207	0.130334318028466	Cdkl5	X	159554919	159777700	-	14331	protein_coding	cyclin-dependent kinase-like 5 [Source:MGI Symbol;Acc:MGI:1278336]	-	135	182	181	172	232	319	140	75	115	56	143	167	198	67	0.625284	0.550009	0.85873	0.619778	0.774542	0.98919
ENSMUSG00000032405	634.155041073181	622.711530031184	788.152328443418	592.026100655481	711.548120343328	878.135450403796	645.531247669757	496.776055276533	618.801024769401	546.596511762618	664.764152774892	714.173609996855	571.464404976063	483.377695827958	704.454761825064	592.685587881759	0.247913	1.19	0.0458618181870143	0.130255874807049	Pias1	9	62785650	62895206	-	6830	protein_coding	protein inhibitor of activated STAT 1 [Source:MGI Symbol;Acc:MGI:1913125]	zf-MIZ	600	903	728	720	934	1241	581	438	501	359	709	738	697	349	5.8311	5.72588	7.24712	5.44372	6.54274	8.07452
ENSMUSG00000091636	289.597468756753	311.010963503947	410.315566593483	236.810440262193	291.780439070123	312.760571376694	276.656249001324	221.167421869689	243.320961835473	144.642530967824	305.6602451405	298.056194958037	260.72551044819	214.680638548233	308.712574927199	245.613719096159	0.323729	1.25	0.0458067605895445	0.130119829299675	Akain1	17	69746321	69796228	+	2620	protein_coding	A kinase (PRKA) anchor inhibitor 1 [Source:MGI Symbol;Acc:MGI:2444600]	-	274	451	379	288	383	442	249	195	197	95	326	308	318	155	6.94176	7.45505	9.83541	5.67643	6.99408	7.49698
ENSMUSG00000107785	0	1.37920604658069	1.08262682478491	4.11129236566306	9.14194587164875	0	15.5549698233676	14.7444947913126	3.70539535790061	15.2255295755604	4.68804056963957	1.93542983738985	2.45967462686971	5.54014551092215	2.6191785181129	7.98171001162032	-1.56467	0.34	0.0457907367767963	0.130094638943922	Gm45083	6	117553500	117589579	-	3524	lncRNA	predicted gene 45083 [Source:MGI Symbol;Acc:MGI:5753659]	-	0	2	1	5	12	0	14	13	3	10	5	2	3	4	0	0.0245793	0.0192938	0.0732687	0.162922	0
ENSMUSG00000106967	7.39847547918711	5.51682418632278	7.5783877734944	5.75580931192829	2.28548646791219	0	3.33320781929307	21.5496462334569	17.2918450035362	12.1804236604483	10.3136892532071	4.83857459347462	4.91934925373943	9.69525464411377	4.75583053647413	10.5152488076587	-1.16669	0.45	0.0457470702859878	0.129990893685411	Gm42477	16	4826234	4831282	+	469	lncRNA	predicted gene 42477 [Source:MGI Symbol;Acc:MGI:5662614]	-	7	8	7	7	3	0	3	19	14	8	11	5	6	7	0.990707	0.738741	1.0148	0.770743	0.306042	0
ENSMUSG00000016495	489.356306694805	492.376558629308	456.868520059234	418.5295628245	459.38278005035	405.456577825443	515.536142717327	620.402973142154	554.574171899124	542.02885288995	493.181867926083	415.149700120123	464.058612936086	639.886806511509	453.661717680607	530.602391017794	-0.223992	0.86	0.0456538886453436	0.129746396056331	Plgrkt	19	29325999	29344790	-	3799	protein_coding	plasminogen receptor, C-terminal lysine transmembrane protein [Source:MGI Symbol;Acc:MGI:1915009]	-	463	714	422	509	603	573	464	547	449	356	526	429	566	462	8.08969	8.13962	7.55262	6.91883	7.59419	6.70272
ENSMUSG00000024184	1378.23028926571	1249.56067820211	1223.36831200695	1540.91237865052	684.122282728382	1459.78520079213	1711.04668057044	6223.31099384095	1740.30068642732	4092.62234991063	1617.37399652565	1317.06000434379	903.520479603474	886.423281747544	1255.99652360763	2311.45730912123	-0.879877	0.54	0.0456257440362695	0.129691464615501	Pdia2	17	26414973	26418061	-	1721	protein_coding	protein disulfide isomerase associated 2 [Source:MGI Symbol;Acc:MGI:1916441]	-	1304	1812	1130	1874	898	2063	1540	5487	1409	2688	1725	1361	1102	640	50.2941	45.5987	44.6429	56.2306	24.9648	53.2702
ENSMUSG00000110027	65.5293542442287	58.6162569796795	41.1398193418267	37.8238897641002	39.6150987771446	39.6257737490834	48.8870480162983	111.150806888357	114.867256094919	76.1276478778019	67.5077842028099	19.3542983738985	71.3305641792217	59.5565642424131	47.0583654760105	71.0977462344649	-0.593886	0.66	0.0456274261650576	0.129691464615501	C030029H02Rik	7	135870051	135920251	+	4540	lncRNA	RIKEN cDNA C030029H02 gene [Source:MGI Symbol;Acc:MGI:1924633]	-	62	85	38	46	52	56	44	98	93	50	72	20	87	43	0.906475	0.810845	0.569092	0.523222	0.548	0.548148
ENSMUSG00000051663	2.1138501369106	2.75841209316139	11.9088950726341	5.75580931192829	9.14194587164875	24.7661085931772	1.11106927309769	0	0	0	6.5632567974954	11.6125790243391	0.819891542289904	2.77007275546108	9.40750351324337	2.8596086740854	1.67777	3.2	0.0456134894584807	0.129691464615501	Pcdhb1	18	37397991	37400578	+	2588	protein_coding	protocadherin beta 1 [Source:MGI Symbol;Acc:MGI:2136730]	-	2	4	11	7	12	35	1	0	0	0	7	12	1	2	0.0512963	0.0669377	0.28899	0.139675	0.221845	0.600993
ENSMUSG00000052751	257.889716703094	312.390169550527	276.069840320153	299.302084220271	299.398727296497	249.076292137096	216.658508254049	258.595754801483	251.966884337241	199.454437439841	225.0259473427	250.638163941986	294.341063682076	229.916038703269	282.354471704606	240.824599812831	0.226243	1.17	0.045561988260659	0.129566235973531	Repin1	6	48570817	48576016	+	3975	protein_coding	replication initiator 1 [Source:MGI Symbol;Acc:MGI:1889817]	zf-C2H2	244	453	255	364	393	352	195	228	204	131	240	259	359	166	4.07449	4.93556	4.36172	4.72877	4.7303	3.93524
ENSMUSG00000048578	3700.29466466201	3934.18524787143	3488.22362945699	4022.48845056474	3945.51147243907	3230.20816365296	3866.52107037996	4337.14985245996	4357.54494089111	4567.65887266812	4055.15509273823	4205.68903664814	4263.4360199075	3626.02523689855	3720.15193810787	4159.89751532395	-0.161074	0.89	0.045536021578592	0.129512652111828	Mlec	5	115281040	115296238	-	6007	protein_coding	malectin [Source:MGI Symbol;Acc:MGI:1924015]	-	3501	5705	3222	4892	5179	4565	3480	3824	3528	3000	4325	4346	5200	2618	38.6861	41.1314	36.4689	42.0546	41.2498	33.7714
ENSMUSG00000085175	121.54638287236	122.749338145682	185.12918703822	137.317165013146	118.083467508796	83.4971661141401	171.104668057044	154.25009935527	137.099628242322	161.39061350094	207.211393178069	114.190360406001	145.940694527603	240.996329725114	128.053784448724	166.522973374045	-0.38154	0.77	0.0454982073190756	0.129425349563573	Gm11423	11	82670423	82671925	-	1503	lncRNA	predicted gene 11423 [Source:MGI Symbol;Acc:MGI:3651335]	-	115	178	171	167	155	118	154	136	111	106	221	118	178	174	5.07877	5.12904	7.73556	5.73775	4.93408	3.4889
ENSMUSG00000005370	275.857442866834	267.565973036655	335.614315683323	277.923363918823	281.876664375837	343.895107893831	235.54668589671	192.812624194088	274.199256484645	194.886778567173	239.090069051618	329.023072356274	250.886811940711	256.23172988015	297.122144629217	246.584628546421	0.265834	1.2	0.0454862871256763	0.129425349563573	Msh6	17	88282490	88298320	+	4346	protein_coding	mutS homolog 6 [Source:MGI Symbol;Acc:MGI:1343961]	-	261	388	310	338	370	486	212	170	222	128	255	340	306	185	3.98631	3.86649	4.84983	4.01616	4.07329	4.96949
ENSMUSG00000017688	82.4401553395135	80.6835537249706	97.4364142306423	83.0481057863939	83.8011704901136	88.4503878327755	89.9966111209128	28.3547976756012	72.8727753720452	24.3608473208966	57.1940949496028	106.448641056442	47.5537094528144	42.9361277096467	85.9766312340682	58.7147005822452	0.541251	1.46	0.0454921355975844	0.129425349563573	Hnf4g	3	3573084	3724860	+	4389	protein_coding	hepatocyte nuclear factor 4, gamma [Source:MGI Symbol;Acc:MGI:1353604]	RXR-like	78	117	90	101	110	125	81	25	59	16	61	110	58	31	1.17964	1.1545	1.39422	1.18834	1.19911	1.26564
ENSMUSG00000039218	3036.54572167208	3279.75197876889	3004.28943877814	3173.09544781875	2805.05372495089	3063.92143452734	2568.79215940186	2872.90810049191	2717.28992912711	2918.73401963493	2314.95443328802	1934.46212247115	3350.07684179655	2045.69872990801	3060.44295775268	2590.36454201494	0.240541	1.18	0.0454390823639303	0.129317864335669	Srrm2	17	24009506	24043715	+	12842	protein_coding	serine/arginine repetitive matrix 2 [Source:MGI Symbol;Acc:MGI:1923206]	-	2873	4756	2775	3859	3682	4330	2312	2533	2200	1917	2469	1999	4086	1477	14.8499	16.0393	14.6921	15.5177	13.7178	14.9838
ENSMUSG00000059273	356.183748069437	386.867296065885	299.887630465421	424.285372136428	390.818186012984	367.246010281684	285.544803186106	345.928531642334	324.839659709286	362.367603898337	254.091798874465	307.733344144986	373.050651741906	231.301075081	370.88137383864	310.607183534803	0.25703	1.2	0.0454359282293584	0.129317864335669	Zc3h4	7	16134835	16171621	+	9147	protein_coding	zinc finger CCCH-type containing 4 [Source:MGI Symbol;Acc:MGI:2682314]	-	337	561	277	516	513	519	257	305	263	238	271	318	455	167	2.44552	2.65619	2.059	2.9131	2.68332	2.52147
ENSMUSG00000109780	43.3339278066674	38.6177693042594	43.3050729913966	35.3571143447024	34.2822970186828	43.8713923650567	33.3320781929307	24.952221954529	28.408031077238	16.7480825331164	27.1906353039095	23.2251580486782	36.0752278607558	41.5510913319161	39.7945956384609	28.9353157878842	0.450635	1.37	0.0453990538521479	0.129244409494527	Gm45447	2	160951331	160956778	+	1805	lncRNA	predicted gene 45447 [Source:MGI Symbol;Acc:MGI:5791283]	-	41	56	40	43	45	62	30	22	23	11	29	24	44	30	1.50774	1.34365	1.50674	1.2302	1.1928	1.52644
ENSMUSG00000038893	885.703207365543	1102.67523424127	742.682001802451	920.107231435394	1000.2812441229	915.638414844892	902.188249755323	614.732013607034	822.597769453934	462.856099097036	650.700031065973	954.166909833196	887.942540299966	714.678770908958	927.847888968741	751.232798002677	0.303805	1.23	0.0453574555319063	0.129161586165839	Fam117a	11	95227844	95272698	+	3029	protein_coding	family with sequence similarity 117, member A [Source:MGI Symbol;Acc:MGI:2144564]	-	838	1599	686	1119	1313	1294	812	542	666	304	694	986	1083	516	18.3639	22.8625	15.3985	19.0772	20.7395	18.9846
ENSMUSG00000024782	451.307004230414	410.313798857757	460.116400533589	531.178973643668	477.666671793647	686.375009582338	444.427709239075	488.836711927364	368.069272218127	357.799945025669	420.986043153634	422.891419469682	416.504903483271	459.832077406539	502.826309773569	422.41851024042	0.251789	1.19	0.0453555631370149	0.129161586165839	Ak3	19	28998233	29025361	-	3120	protein_coding	adenylate kinase 3 [Source:MGI Symbol;Acc:MGI:1860835]	-	427	595	425	646	627	970	400	431	298	235	449	437	508	332	9.08434	8.25919	9.26166	10.6921	9.61493	13.816
ENSMUSG00000026659	154.311059994474	130.334971401876	109.345309303276	134.028131120616	129.510899848357	171.239950844253	189.992845699705	172.397169867655	175.388713607295	170.525931246276	169.707068620953	134.512373698595	133.642321393254	211.910565792772	138.128387085475	169.759623740813	-0.290213	0.82	0.0453578230382029	0.129161586165839	Dusp12	1	170701067	170713109	-	2743	protein_coding	dual specificity phosphatase 12 [Source:MGI Symbol;Acc:MGI:1890614]	-	146	189	101	163	170	242	171	152	142	112	181	139	163	153	3.53303	2.98408	2.50352	3.06864	2.96522	3.92062
ENSMUSG00000018909	72.9278297234158	90.3379960510355	68.2054899614496	119.227478604229	80.753855199564	108.263274707317	55.5534636548844	72.588282049539	72.8727753720452	68.5148830900217	66.570176088882	78.3849084142889	86.9085034827299	63.7116733756048	89.9526540411685	70.6380831909995	0.350257	1.27	0.0453628563074193	0.129161586165839	Arrb1	7	99184673	99255978	+	11175	protein_coding	arrestin, beta 1 [Source:MGI Symbol;Acc:MGI:99473]	-	69	131	63	145	106	153	50	64	59	45	71	81	106	46	0.409847	0.50769	0.383308	0.670046	0.453828	0.608428
ENSMUSG00000027997	175.44956136358	175.159167915748	173.220291965586	157.873626841462	179.029773319788	191.052837718795	191.103914972802	122.492725958597	113.632124308952	147.687636882936	154.705338798106	175.156400283781	129.542863681805	117.728092107096	175.297543187493	144.006137124259	0.281347	1.22	0.0452573905705214	0.128942071865237	Casp6	3	129695074	129707752	+	5584	protein_coding	caspase 6 [Source:MGI Symbol;Acc:MGI:1312921]	-	166	254	160	192	235	270	172	108	92	97	165	181	158	85	1.97325	1.96999	1.94818	1.77558	2.01352	2.14874
ENSMUSG00000074639	62.3585790388628	53.0994327933567	74.7012509101591	36.179372817835	38.8532699545072	22.6432992851905	75.5527105706428	72.588282049539	60.5214575123766	51.7668005569053	88.135162709224	42.5794564225767	72.9703472638015	73.4069280197185	47.9725341333186	67.1901431380981	-0.501786	0.71	0.0452385864728169	0.128908699384923	Rdh16f2	10	127702343	127713186	+	1265	protein_coding	RDH16 family member 2 [Source:MGI Symbol;Acc:MGI:3583955]	-	59	77	69	44	51	32	68	64	49	34	94	44	89	53	3.09586	2.63618	3.70863	1.79617	1.92891	1.12415
ENSMUSG00000020271	1043.18504256538	1088.19357075217	1282.91278737012	1052.49084560974	1058.18023464334	1156.9310728527	956.63064413711	742.895699100751	889.294885896145	820.656044122705	998.552641333229	1250.28767495384	1037.98269253902	529.083896293066	1113.64892563224	903.173022296983	0.300608	1.23	0.0452256985852377	0.128892177501116	Fbxw11	11	32592724	32696816	+	4327	protein_coding	F-box and WD-40 domain protein 11 [Source:MGI Symbol;Acc:MGI:2144023]	-	987	1578	1185	1280	1389	1635	861	655	720	539	1065	1292	1266	382	15.1409	15.7941	18.6203	15.2759	15.3585	16.7918
ENSMUSG00000014503	121.54638287236	125.507750238843	123.41945802548	152.117817529533	149.31844923693	189.637631513471	98.8851653056943	90.7353525619238	117.337519666853	94.3982833684744	141.578825203115	143.221807966849	135.282104477834	70.6368552642574	143.591248236103	111.509489226875	0.358868	1.28	0.0452250961275596	0.128892177501116	Pkd2l2	18	34541542	34577169	+	5804	protein_coding	polycystic kidney disease 2-like 2 [Source:MGI Symbol;Acc:MGI:1858231]	-	115	182	114	185	196	268	89	80	95	62	151	148	165	51	1.3152	1.35806	1.33546	1.646	1.6157	2.05198
ENSMUSG00000060519	1306.35938461075	1301.28090494889	1376.01869430163	982.598875393472	1279.11059320819	969.41625064722	1583.27371416421	1087.69003883606	1301.82890240908	1243.92576632328	1659.56636165241	1632.53506783834	1329.86408159422	1620.49256194473	1202.46411718502	1432.39706184529	-0.253226	0.84	0.0452096044385326	0.128886719255531	Tor3a	1	156481187	156501926	-	3892	protein_coding	torsin family 3, member A [Source:MGI Symbol;Acc:MGI:1353652]	-	1236	1887	1271	1195	1679	1370	1425	959	1054	817	1770	1687	1622	1170	21.0798	20.9978	22.2038	15.8555	20.6401	15.6428
ENSMUSG00000019989	10.569250684553	19.9984876754201	7.5783877734944	10.689360150724	6.85645940373656	10.6140465399331	6.66641563858613	5.67095953512024	6.17565892983434	4.56765887266812	1.87521622785583	13.5480088617289	4.09945771144952	1.38503637773054	11.0509987046435	5.49855151937171	1.00076	2	0.0452058745309833	0.128886719255531	Enpp3	10	24648304	24718721	-	6017	protein_coding	ectonucleotide pyrophosphatase/phosphodiesterase 3 [Source:MGI Symbol;Acc:MGI:2143702]	-	10	29	7	13	9	15	6	5	5	3	2	14	5	1	0.110316	0.208734	0.0790993	0.11157	0.0715642	0.110784
ENSMUSG00000095836	19.0246512321954	10.3440453493552	12.991521897419	10.689360150724	12.1892611621983	12.0292527452575	4.44427709239075	7.93934334916833	4.94052714386747	4.56765887266812	6.5632567974954	11.6125790243391	9.01880696518895	9.69525464411377	12.8780154228582	7.34771298615399	0.777267	1.71	0.045159672608269	0.128784760473464	Gm21960	3	96320226	96320677	-	452	processed_pseudogene	predicted gene, 21960 [Source:MGI Symbol;Acc:MGI:5439429]	-	18	15	12	13	16	17	4	7	4	3	7	12	11	7	2.64335	1.43724	1.80508	1.48521	1.69362	1.67138
ENSMUSG00000015882	417.485402039844	325.492626993044	495.843085751491	346.993075661963	426.624140676942	794.638284289655	428.872739415708	231.375149032906	334.720713997021	316.691015171656	406.921921444715	524.501485932649	302.539979104975	177.284656349509	467.846102568823	340.363457556142	0.457716	1.37	0.0451467379939044	0.128768072910132	Lcorl	5	45854523	46014957	-	19019	protein_coding	ligand dependent nuclear receptor corepressor-like [Source:MGI Symbol;Acc:MGI:2651932]	HTH	395	472	458	422	560	1123	386	204	271	208	434	542	369	128	1.37857	1.0748	1.63732	1.1458	1.40875	2.62396
ENSMUSG00000029199	696.513620112044	621.332323984603	718.864211657183	530.356715170535	651.363643354974	554.053229384506	701.084711324641	841.570395011843	817.657242310067	700.374360475778	761.337788509467	680.303587842532	626.397138309487	678.667825087964	628.747290610641	725.924131108972	-0.208548	0.87	0.0451223650544153	0.128718750461207	Lias	5	65548840	65568036	+	4570	protein_coding	lipoic acid synthetase [Source:MGI Symbol;Acc:MGI:1934604]	-	659	901	664	645	855	783	631	742	662	460	812	703	764	490	9.5717	8.53854	9.87885	7.28833	8.95124	7.61397
ENSMUSG00000022120	108.863282050896	112.405292796327	128.832592149405	124.983287916157	163.79319686704	147.889048456401	115.55120440216	90.7353525619238	118.572651452819	41.108929854013	95.6360276206473	146.124952722934	99.2068766170784	44.3211640873772	131.127783372704	93.9071449148691	0.474126	1.39	0.045108450310656	0.128718750461207	Obi1	14	104714972	104760081	-	4435	protein_coding	ORC ubiquitin ligase 1 [Source:MGI Symbol;Acc:MGI:1919736]	-	103	163	119	152	215	209	104	80	96	27	102	151	121	32	1.54157	1.59173	1.82435	1.76984	2.31941	2.0942
ENSMUSG00000106680	2.1138501369106	12.4128544192263	12.991521897419	16.4451694626523	11.4274323395609	12.7368558479197	19.9992469157584	17.0128786053607	16.0567132175693	16.7480825331164	41.2547570128283	10.6448641056442	15.5779393035082	19.3905092882275	11.3546140172815	19.5856238727516	-0.778201	0.58	0.0451196364784819	0.128718750461207	Gm43852	5	32870416	32871332	-	917	TEC	predicted gene 43852 [Source:MGI Symbol;Acc:MGI:5663989]	-	2	18	12	20	15	18	18	15	13	11	44	11	19	14	0.144771	0.850116	0.889747	1.12628	0.782628	0.872306
ENSMUSG00000036241	949.118711472861	790.285064690738	711.285823883689	876.527532359365	759.543336169484	972.954266160531	903.299319028421	1308.85746070575	1219.0750727493	1026.20069339277	850.410559332619	709.33503540338	913.359178110953	1373.95608670869	843.285789122778	1038.06167567899	-0.298624	0.81	0.0450934007575691	0.128696707342638	Ube2r2	4	41135743	41193380	+	4189	protein_coding	ubiquitin-conjugating enzyme E2R 2 [Source:MGI Symbol;Acc:MGI:1914865]	-	898	1146	657	1066	997	1375	813	1154	987	674	907	733	1114	992	14.2294	11.8481	10.6637	13.1411	11.3872	14.5867
ENSMUSG00000034247	209.27116355415	234.465027918718	181.881306563866	240.099474154723	225.501331500669	227.140595954568	237.768824442905	249.52221954529	339.661241140889	290.807614893203	222.213123000916	226.445290974612	259.08572736361	267.312020901994	219.726483274449	261.602007782927	-0.244842	0.84	0.0450648044811429	0.128635287402603	Plekhm1	11	103255101	103303513	-	5968	protein_coding	pleckstrin homology domain containing, family M (with RUN domain) member 1 [Source:MGI Symbol;Acc:MGI:2443207]	-	198	340	168	292	296	321	214	220	275	191	237	234	316	193	2.2022	2.46732	1.91397	2.52661	2.37299	2.39024
ENSMUSG00000120012	13.7400258899189	8.27523627948417	16.2394023717737	13.1561355701218	15.2365764527479	14.1520620532441	16.6660390964653	40.8309086528657	28.408031077238	15.2255295755604	12.1889054810629	13.5480088617289	17.217722388088	30.4708003100718	13.4665731028818	21.8194931803851	-0.693732	0.62	0.0450408529482664	0.128587108448411	ENSMUSG00000120012	11	106391687	106393229	+	1543	lncRNA	novel transcript	-	13	12	15	16	20	20	15	36	23	10	13	14	21	22	0.559239	0.336814	0.660967	0.535474	0.620151	0.57601
ENSMUSG00000050621	1073.83586955059	924.068051209065	1856.70500450613	995.755010963594	904.290812470589	1038.76135470812	1332.17205844413	1285.03943065825	1877.40031466964	1650.44740599075	1344.53003537263	1466.08810182281	790.375446767468	2242.37389554574	1132.23601723468	1498.55333615893	-0.404376	0.76	0.0448826070353727	0.128155457185971	Rps27rt	9	114811434	114811807	-	374	protein_coding	ribosomal protein S27, retrogene [Source:MGI Symbol;Acc:MGI:3704345]	-	1016	1340	1715	1211	1187	1468	1199	1133	1520	1084	1434	1515	964	1619	180.319	155.17	311.779	167.208	151.849	174.43
ENSMUSG00000030987	652.122767236921	729.599998641187	476.355802905362	720.298422464169	647.554499241787	774.825397415114	432.205947235001	612.463629792986	641.033396916805	517.668005569053	509.121205862858	622.240692720837	582.942886568122	573.405060380443	666.792814650757	561.385103130763	0.249589	1.19	0.0448671841194196	0.128131543715213	Stim1	7	101917013	102086526	+	10371	protein_coding	stromal interaction molecule 1 [Source:MGI Symbol;Acc:MGI:107476]	-	617	1058	440	876	850	1095	389	540	519	340	543	643	711	414	3.94898	4.41815	2.88461	4.36182	3.92131	4.69201
ENSMUSG00000053835	12.6831008214636	29.6529300014849	34.6440583931173	23.8454957208458	15.9984052753853	35.3801551331102	8.88855418478151	17.0128786053607	16.0567132175693	25.8834002784527	15.0017298228466	6.77400443086447	24.5967462686971	9.69525464411377	25.3673575575679	15.4886601815858	0.718277	1.65	0.0448605272119995	0.128131543715213	H2-T24	17	36316587	36331452	-	2182	protein_coding	histocompatibility 2, T region locus 24 [Source:MGI Symbol;Acc:MGI:95958]	-	12	43	32	29	21	50	8	15	13	17	16	7	30	7	0.365045	0.853471	0.997126	0.686321	0.460466	1.01831
ENSMUSG00000030284	398.460750807649	488.238940489566	331.283808384184	459.642486481131	380.914411318698	252.614307650407	457.760540516248	514.923125788917	521.225613678018	519.190558526609	394.733015963652	356.119090079732	533.749394030728	499.998132360724	385.192450855272	474.712433868079	-0.300101	0.81	0.0448446516914167	0.128107443078246	Creld1	6	113460258	113470304	+	4251	protein_coding	cysteine-rich with EGF-like domains 1 [Source:MGI Symbol;Acc:MGI:2152539]	-	377	708	306	559	500	357	412	454	422	341	421	368	651	361	5.88668	7.21302	4.89424	6.79055	5.62746	3.73201
ENSMUSG00000083626	141.62795917301	100.682041400391	127.74996532462	96.2042413565157	98.2759181202241	111.801290220628	127.772966406234	167.860402239559	169.213054677461	127.894448434707	182.833582215943	135.480088617289	70.5106726369318	217.450711303695	112.723569265898	149.876990816478	-0.410815	0.75	0.0448140356453542	0.128049804987656	Gm4459	7	139239604	139240071	-	468	processed_pseudogene	predicted gene 4459 [Source:MGI Symbol;Acc:MGI:3782643]	-	134	146	118	117	129	158	115	148	137	84	195	140	86	157	19.0055	13.5108	17.1432	12.9099	13.1879	15.003
ENSMUSG00000033166	243.092765744719	288.254063735365	310.71389871327	289.43498254268	272.734718504188	456.404001217122	251.101655720078	141.773988378006	280.374915414479	222.292731803182	257.842231330177	319.345923169325	228.749740298883	249.306547991497	310.105738409557	243.848466763203	0.347333	1.27	0.0448150870255464	0.128049804987656	Dis3	14	99312642	99337206	-	7754	protein_coding	DIS3 homolog, exosome endoribonuclease and 3'-5' exoribonuclease [Source:MGI Symbol;Acc:MGI:1919912]	-	230	418	287	352	358	645	226	125	227	146	275	330	279	180	1.96889	2.33467	2.51658	2.34423	2.20897	3.69657
ENSMUSG00000074364	138.457183967645	135.851795588198	112.593189777631	154.584592948931	78.4683687316518	140.105414327116	79.9969876630336	81.6618173057314	80.2835660878465	146.16508392538	55.318878721747	116.125790243391	107.405792039977	95.5675100634071	126.676757556862	95.3156782563142	0.415456	1.33	0.0448174317456798	0.128049804987656	Ehd2	7	15680883	15701492	-	5119	protein_coding	EH-domain containing 2 [Source:MGI Symbol;Acc:MGI:2154274]	-	131	197	104	188	103	198	72	72	65	96	59	120	131	69	1.69866	1.66669	1.38135	1.89652	0.962688	1.71888
ENSMUSG00000030047	21.138501369106	46.8930055837436	17.3220291965586	49.3355083879568	15.9984052753853	41.0409799544079	24.4435240081491	4.53676762809619	16.0567132175693	36.5412709813449	17.8145541646304	9.67714918694925	17.217722388088	24.9306547991497	31.9547382945264	18.9022945467471	0.784159	1.72	0.0448084617150132	0.128049804987656	Arhgap25	6	87435527	87510241	-	4434	protein_coding	Rho GTPase activating protein 25 [Source:MGI Symbol;Acc:MGI:2443687]	-	20	68	16	60	21	58	22	4	13	24	19	10	21	18	0.299402	0.664184	0.245346	0.698779	0.226598	0.581297
ENSMUSG00000028427	19.0246512321954	41.3761813974208	34.6440583931173	22.2009787745805	32.758639373408	45.2865985703811	31.1099396467353	43.0992924669138	30.8782946491717	51.7668005569053	48.7556219242516	49.3534608534412	56.5725164180034	58.1715278646826	32.5485179568505	46.2134317975131	-0.494723	0.71	0.0447863812818566	0.128041580705166	Aqp7	4	41033074	41048139	-	2828	protein_coding	aquaporin 7 [Source:MGI Symbol;Acc:MGI:1314647]	-	18	60	32	27	43	64	28	38	25	34	52	51	69	42	0.422487	0.918855	0.769352	0.493025	0.727482	1.00569
ENSMUSG00000023224	3065.08269852037	2669.45330315693	2303.8298831423	2191.31883089841	2430.99577303593	2587.70454643568	2915.44577260833	2753.81795025439	2724.70071984291	3954.07003077303	3479.46371078649	2971.85251531211	2365.38709950637	2850.40486536945	2541.39750586494	3001.89283305664	-0.239969	0.85	0.0446992066108197	0.127812453001683	Serping1	2	84595731	84605788	-	2325	protein_coding	serine (or cysteine) peptidase inhibitor, clade G, member 1 [Source:MGI Symbol;Acc:MGI:894696]	-	2900	3871	2128	2665	3191	3657	2624	2428	2206	2597	3711	3071	2885	2058	82.7933	72.1066	62.2305	59.1914	65.6655	69.8985
ENSMUSG00000047126	5484.38418021456	5282.35915840406	6119.00681368434	5608.62504523755	6399.36211015413	7969.73374528441	5630.89907605908	4565.12242577179	5560.56330042284	4386.47507071895	5635.02476470677	6356.91930090696	5188.27367961051	4123.25329650381	6143.91184216317	5180.81636433759	0.245822	1.19	0.0446640005253583	0.127777572882372	Cltc	11	86585177	86648391	-	8499	protein_coding	clathrin, heavy polypeptide (Hc) [Source:MGI Symbol;Acc:MGI:2388633]	-	5189	7660	5652	6821	8400	11263	5068	4025	4502	2881	6010	6569	6328	2977	40.5262	39.0334	45.2157	41.4443	47.2873	58.8914
ENSMUSG00000032508	358.297598206347	395.832135368659	384.332522798645	363.438245124615	319.968105507706	340.35709238052	403.318146134461	430.992924669138	350.777427214591	468.94631092726	452.864719027183	397.730831583614	387.808699503125	404.430622297317	360.370949897749	412.108710169586	-0.193172	0.87	0.0446614852067736	0.127777572882372	Myd88	9	119165000	119170477	-	2576	protein_coding	myeloid differentiation primary response gene 88 [Source:MGI Symbol;Acc:MGI:108005]	-	339	574	355	442	420	481	363	380	284	308	483	411	473	292	8.73522	9.65031	9.36995	8.86055	7.80076	8.29784
ENSMUSG00000041220	477.730130941796	415.141020020789	417.893954366977	350.282109554493	496.712392359582	471.97126947569	385.541037764898	816.618173057314	711.435908716916	729.302866669343	456.615151482895	494.502323453107	389.448482587705	502.768205116185	438.288479453221	560.779018606045	-0.353796	0.78	0.0446442974488071	0.127777572882372	Elovl6	3	129326004	129432144	+	6431	protein_coding	ELOVL family member 6, elongation of long chain fatty acids (yeast) [Source:MGI Symbol;Acc:MGI:2156528]	-	452	602	386	426	652	667	347	720	576	479	487	511	475	363	4.6653	4.05409	4.08097	3.4207	4.85068	4.60907
ENSMUSG00000051427	295.939019167484	286.874857688784	219.773245431338	286.968207123282	277.305691440012	176.193172562889	197.770330611389	170.128786053607	218.618326116136	225.337837718294	203.460960722358	208.058707519409	272.203992040248	175.899619971778	257.175698902298	208.934820094152	0.297095	1.23	0.04464800707071	0.127777572882372	Ccdc157	11	4091123	4110293	-	5589	protein_coding	coiled-coil domain containing 157 [Source:MGI Symbol;Acc:MGI:3041210]	-	280	416	203	349	364	249	178	150	177	148	217	215	332	127	3.3254	3.22355	2.46954	3.2246	3.11602	1.97984
ENSMUSG00000020604	140.571034104555	136.541398611489	153.733009119458	166.096211572788	163.79319686704	166.99433222828	136.661520591016	61.2463629792986	125.983442168621	117.236577731815	117.201014240989	149.028097479018	149.220260696763	120.498164862557	154.621530417268	122.13443009376	0.337298	1.26	0.0446799796926973	0.127777572882372	Arsg	11	109364200	109464156	+	3906	protein_coding	arylsulfatase G [Source:MGI Symbol;Acc:MGI:1921258]	-	133	198	142	202	215	236	123	54	102	77	125	154	182	87	2.26016	2.19537	2.47179	2.67057	2.63354	2.68501
ENSMUSG00000085457	23.2523515060166	25.5153118617429	27.0656706196229	24.6677541939784	27.4258376149463	38.210567543759	24.4435240081491	37.4283329317936	46.935007866741	39.586376896457	30.9410677596212	35.8054519917122	36.8951194030457	62.3266369978742	27.6895822233443	39.2951897319243	-0.486335	0.71	0.04467833337924	0.127777572882372	1110046J04Rik	13	34119550	34144174	+	3497	lncRNA	RIKEN cDNA 1110046J04 gene [Source:MGI Symbol;Acc:MGI:1916058]	-	22	37	25	30	36	54	22	33	38	26	33	37	45	45	0.417587	0.458227	0.48607	0.443006	0.492538	0.686221
ENSMUSG00000045689	7.39847547918711	6.89603023290347	6.49576094870948	6.5780677850609	12.9510899848357	14.8596651559063	3.33320781929307	0	4.94052714386747	1.52255295755604	1.87521622785583	10.6448641056442	4.09945771144952	6.92518188865269	9.1965149311005	4.16762598178985	1.13912	2.2	0.0446742051913244	0.127777572882372	Pcdhb4	18	37440508	37444225	+	3718	protein_coding	protocadherin beta 4 [Source:MGI Symbol;Acc:MGI:2136738]	-	7	10	6	8	17	21	3	0	4	1	2	11	5	5	0.124971	0.116484	0.109723	0.111113	0.218762	0.251001
ENSMUSG00000027674	619.358090114807	590.989790959828	596.527380456488	513.08928723475	547.754923476288	575.281322464372	521.091489082816	465.018681879859	540.987722253488	471.991416842372	540.999881736407	558.371508086972	512.43221393119	441.826604496042	573.833465784422	506.589939788643	0.176628	1.13	0.0446188606093239	0.127748524061472	Pex5l	3	33003557	33197396	-	8846	protein_coding	peroxisomal biogenesis factor 5-like [Source:MGI Symbol;Acc:MGI:1916672]	-	586	857	551	624	719	813	469	410	438	310	577	577	625	319	4.39714	4.19574	4.23506	3.64269	3.8888	4.08422
ENSMUSG00000020319	313.906745331225	298.59810908472	345.357957106388	236.810440262193	278.829349085287	258.982735574367	367.763929395335	299.426663454348	324.839659709286	289.285061935647	370.355205001526	330.958502193664	327.136725373672	394.735367653203	288.74755607403	338.062639339585	-0.231098	0.85	0.0446075172324175	0.127748524061472	Wdpcp	11	21522235	21848989	+	5934	protein_coding	WD repeat containing planar cell polarity effector [Source:MGI Symbol;Acc:MGI:2144467]	-	297	433	319	288	366	366	331	264	263	190	395	342	399	285	3.32222	3.16021	3.65509	2.50628	2.95098	2.74094
ENSMUSG00000021779	156.424910131385	133.093383495037	129.91521897419	149.651042110136	155.413079818029	183.976806692173	146.661144048895	108.882423074309	123.513178596687	124.849342519595	140.641217089187	122.899794674255	136.921887562414	91.4124009302155	151.412406870158	124.472673561945	0.279337	1.21	0.0446206340918782	0.127748524061472	Thrb	14	4431611	4809435	-	7398	protein_coding	thyroid hormone receptor beta [Source:MGI Symbol;Acc:MGI:98743]	THR-like	148	193	120	182	204	260	132	96	100	82	150	127	167	66	1.32791	1.12984	1.10286	1.2704	1.31932	1.5618
ENSMUSG00000028630	615.130389840985	536.51115211989	672.311258191432	592.848359128614	697.073372713217	746.521273308626	599.977407472752	441.200651832354	586.687598334263	430.882486988359	562.564868356749	714.173609996855	505.873081592871	347.644130810365	643.399300883794	523.625479423071	0.295206	1.23	0.0445866878821263	0.127727338282725	Dyrk2	10	118691508	118706114	-	6251	protein_coding	dual-specificity tyrosine-(Y)-phosphorylation regulated kinase 2 [Source:MGI Symbol;Acc:MGI:1330301]	-	582	778	621	721	915	1055	540	389	475	283	600	738	617	251	6.18007	5.3902	6.75456	5.95621	7.00333	7.50013
ENSMUSG00000015757	593.991888471879	639.951605613442	701.542182460624	597.78190996741	665.838390985084	729.538798844733	641.086970577366	482.03156048522	570.630885116693	464.378652054592	646.949598610261	652.239855200379	546.867658707366	486.147768583419	654.774129390529	561.291618666912	0.220156	1.16	0.044592157100135	0.127727338282725	Ppil4	10	7668655	7698899	+	6450	protein_coding	peptidylprolyl isomerase (cyclophilin)-like 4 [Source:MGI Symbol;Acc:MGI:1914668]	-	562	928	648	727	874	1031	577	425	462	305	690	674	667	351	5.78358	6.23108	6.83077	5.82048	6.48313	7.10337
ENSMUSG00000043733	2213.2010933454	2153.63024173575	1833.96984118564	1953.68613216309	2168.16482922603	2284.85041849626	1897.70631845085	1418.87407568708	1947.80282646975	1530.16572234382	1883.65470088118	2221.87345332355	1962.00046069974	1311.62944971082	2101.25042602536	1771.71337594585	0.245456	1.19	0.0445590611340485	0.127672770908905	Ptpn11	5	121268596	121329460	-	7492	protein_coding	protein tyrosine phosphatase, non-receptor type 11 [Source:MGI Symbol;Acc:MGI:99511]	-	2094	3123	1694	2376	2846	3229	1708	1251	1577	1005	2009	2296	2393	947	18.5524	18.053	15.3734	16.3769	18.1748	19.153
ENSMUSG00000082129	7.39847547918711	14.4816634890973	5.41313412392457	13.9783940432544	13.7129188074731	9.90644343727086	13.3328312771723	17.0128786053607	9.88105428773495	15.2255295755604	18.7521622785583	19.3542983738985	19.6773970149577	29.0857639323413	10.8151715633679	17.790239418198	-0.69218	0.62	0.0445418080908615	0.127643453829108	Gm14502	X	8696561	8696673	-	113	unprocessed_pseudogene	predicted gene 14502 [Source:MGI Symbol;Acc:MGI:3705819]	-	7	21	5	17	18	14	12	15	8	10	20	20	24	21	4.11187	8.04852	3.00847	7.76881	7.62127	5.50573
ENSMUSG00000019849	200.815763006507	234.465027918718	204.616469884349	267.234003768099	283.400322021111	292.947684502153	234.435616623612	180.336513216824	203.796744684533	178.138696034057	199.710528266646	271.927892153274	187.755163184388	164.819328949934	247.24654518349	202.615060389158	0.287327	1.22	0.0445414873093082	0.127643453829108	Prep	10	44943299	45043294	+	10933	protein_coding	prolyl endopeptidase [Source:MGI Symbol;Acc:MGI:1270863]	-	190	340	189	325	372	414	211	159	165	117	213	281	229	119	1.15354	1.34684	1.17538	1.53507	1.62793	1.68278
ENSMUSG00000044340	127.887933283091	142.747825821102	138.576233572469	125.80554638929	131.79638631627	215.818946311972	148.88328259509	106.61403926026	87.6943568036477	83.7404126655821	124.701879152413	161.608391422052	105.766008955398	65.0967097533353	147.105478615699	110.513135075972	0.407732	1.33	0.0444951809447229	0.127550045659896	Phlpp1	1	106099482	106321980	+	6752	protein_coding	PH domain and leucine rich repeat protein phosphatase 1 [Source:MGI Symbol;Acc:MGI:2138327]	-	121	207	128	153	173	305	134	94	71	55	133	167	129	47	1.18952	1.32774	1.28894	1.17015	1.22588	2.0074
ENSMUSG00000024927	536.917934775293	566.853685144666	374.58888137558	590.381583709216	406.054762465732	443.667145369202	479.981925978201	942.513474736983	681.792745853711	985.091763538757	503.49555717929	415.149700120123	541.128417911337	556.784623847676	486.410665473282	638.24227614576	-0.390092	0.76	0.0444691407353991	0.127505518764456	Rela	19	5687511	5698158	+	3072	protein_coding	v-rel reticuloendotheliosis viral oncogene homolog A (avian) [Source:MGI Symbol;Acc:MGI:103290]	RHD	508	822	346	718	533	627	432	831	552	647	537	429	660	402	10.9765	11.5885	7.6579	12.0694	8.30117	9.0701
ENSMUSG00000031256	322.362145878867	335.836672342399	363.762613127731	363.438245124615	423.576825386392	598.632224852225	319.987950652134	209.825502799449	247.026357193374	205.544649270065	371.292813115454	501.276327883971	337.795315423441	193.905092882275	401.268121118705	298.33175115252	0.425074	1.34	0.0444726344601438	0.127505518764456	Cstf2	X	132959936	132987568	+	9180	protein_coding	cleavage stimulation factor, 3' pre-RNA subunit 2 [Source:MGI Symbol;Acc:MGI:1343054]	-	305	487	336	442	556	846	288	185	200	135	396	518	412	140	2.20535	2.29753	2.48858	2.48636	2.89778	4.09537
ENSMUSG00000032023	59.1878038334969	55.1682418632278	63.8749826623099	43.5796990760285	56.3753328751673	55.9006451103141	42.2206323777122	28.3547976756012	56.816062154476	48.7216946417932	37.5043245571166	52.2566056095259	31.9757701493063	40.1660549541856	55.6811175700908	42.2519927649646	0.40297	1.32	0.0444632694767026	0.127505518764456	Jhy	9	40806145	40875414	-	3343	protein_coding	junctional cadherin complex regulator [Source:MGI Symbol;Acc:MGI:1918239]	-	56	80	59	53	74	79	38	25	46	32	40	54	39	29	1.11192	1.0364	1.19997	0.818698	1.05908	1.05016
ENSMUSG00000018574	428.054652724397	431.001889556467	371.341000901226	407.017944200643	428.147798322217	447.912763985175	367.763929395335	252.924795266363	329.780186853154	309.078250383876	401.296272761148	448.05200735575	400.107072637473	260.386839013341	418.912674948354	346.173669208305	0.271852	1.21	0.0444167275782162	0.127413784618513	Acadvl	11	69901009	69906237	-	2686	protein_coding	acyl-Coenzyme A dehydrogenase, very long chain [Source:MGI Symbol;Acc:MGI:895149]	-	405	625	343	495	562	633	331	223	267	203	428	463	488	188	10.0085	10.0774	8.68246	9.51664	10.0107	10.4728
ENSMUSG00000039943	277.971293003744	222.052173499492	273.904586670583	217.07623690701	267.401916745726	409.702196441416	228.880270258124	167.860402239559	223.558853260003	191.841672652061	261.592663785888	295.153050201952	216.451367164535	164.819328949934	278.018067211329	218.769701064007	0.342959	1.27	0.0444106515679177	0.127413784618513	Plcb4	2	135500931	135856513	+	8970	protein_coding	phospholipase C, beta 4 [Source:MGI Symbol;Acc:MGI:107464]	-	263	322	253	264	351	579	206	148	181	126	279	305	264	119	1.94618	1.55467	1.91771	1.51983	1.87218	2.86848
ENSMUSG00000049148	8.45540054764241	13.7920604658069	22.7351633204832	31.2458219790393	21.3312070338471	29.7193303118126	9.9996234578792	14.7444947913126	14.8215814316024	18.2706354906725	9.37608113927915	20.3220132925934	7.37902388060914	1.38503637773054	21.2131639431053	12.0373112327099	0.825571	1.77	0.0444196131414815	0.127413784618513	Plcxd3	15	4404973	4605035	+	5042	protein_coding	phosphatidylinositol-specific phospholipase C, X domain containing 3 [Source:MGI Symbol;Acc:MGI:2442605]	-	8	20	21	38	28	42	9	13	12	12	10	21	9	1	0.105319	0.171792	0.283186	0.389193	0.265698	0.370179
ENSMUSG00000000787	4053.30763752608	3850.7432820533	4733.24447795965	3795.54511198014	4296.71455967491	6688.97212946582	3858.74358546827	3285.75395464866	3863.49222650436	3375.49990690174	4566.15151482895	4538.5829686792	3588.66528060291	2584.47788084518	4569.75453310998	3707.67091480991	0.301433	1.23	0.0443954977388905	0.127404916952333	Ddx3x	X	13147209	13160291	+	5277	protein_coding	DEAD box helicase 3, X-linked [Source:MGI Symbol;Acc:MGI:103064]	-	3835	5584	4372	4616	5640	9453	3473	2897	3128	2217	4870	4690	4377	1866	48.239	45.8283	56.331	45.1713	51.1358	79.6064
ENSMUSG00000027699	16.9108010952848	19.3088846521297	25.9830437948379	19.7342033551827	25.9021799696715	45.9942016730433	21.1103161888561	9.07353525619238	17.2918450035362	4.56765887266812	12.1889054810629	21.2897282112883	19.6773970149577	20.7755456659581	25.6388857566917	15.746866461815	0.696216	1.62	0.0443564775444087	0.127313034694877	Ect2	3	27151371	27208027	-	5386	protein_coding	ect2 oncogene [Source:MGI Symbol;Acc:MGI:95281]	-	16	28	24	24	34	65	19	8	14	3	13	22	24	15	0.197185	0.225147	0.30297	0.230107	0.302027	0.536306
ENSMUSG00000028402	283.255918346021	310.321360480656	297.722376815851	211.320427595082	335.204681960454	314.175777582019	281.100526093715	151.981715541222	242.085830049506	197.931884482285	300.972204570861	279.669611502833	227.929848756593	168.974438083126	292.000090463347	231.330757385018	0.332987	1.26	0.0442707045615654	0.127086911247317	Mpdz	4	81196737	81361052	-	12437	protein_coding	multiple PDZ domain crumbs cell polarity complex component [Source:MGI Symbol;Acc:MGI:1343489]	-	268	450	275	257	440	444	253	134	196	130	321	289	278	122	1.43034	1.56701	1.50339	1.06709	1.69266	1.58647
ENSMUSG00000024006	851.881605174973	867.520603299257	744.847255452021	837.059125649	766.39979557322	785.439443955047	767.748867710503	703.198982354909	717.611567646751	733.870525542011	675.077842028099	683.206732598617	799.394253732657	734.069280197185	808.857971517253	726.772256476341	0.154612	1.11	0.0442559366928738	0.127064581344985	Stk38	17	29189854	29226969	-	11560	protein_coding	serine/threonine kinase 38 [Source:MGI Symbol;Acc:MGI:2442572]	-	806	1258	688	1018	1006	1110	691	620	581	482	720	706	975	530	4.62804	4.713	4.04655	4.54752	4.16364	4.26708
ENSMUSG00000020911	1592.78607816214	1451.61436402618	1578.4699105364	2637.80518180942	1080.27327049983	1802.9727055833	2022.14607703779	5669.82534321321	2145.42391222445	4494.57633070543	2254.94751399664	1380.92918897766	1506.14076318655	2149.5764582378	1690.65358510288	2702.94569844744	-0.676795	0.63	0.0442260770981242	0.127015403615384	Krt19	11	100031636	100039491	-	1855	protein_coding	keratin 19 [Source:MGI Symbol;Acc:MGI:96693]	-	1507	2105	1458	3208	1418	2548	1820	4999	1737	2952	2405	1427	1837	1552	53.9249	49.1454	53.4402	89.3048	36.5734	61.0409
ENSMUSG00000108720	3.1707752053659	4.82722116303243	2.16525364956983	1.64451694626523	2.28548646791219	11.3216496425953	5.55534636548844	11.3419190702405	7.41079071580121	31.9736121086768	8.43847302535123	3.8708596747797	4.09945771144952	9.69525464411377	4.23581717912347	10.2982141644876	-1.21459	0.43	0.0442318217980745	0.127015403615384	Gm44672	7	128345903	128347000	-	1098	lncRNA	predicted gene 44672 [Source:MGI Symbol;Acc:MGI:5753248]	-	3	7	2	2	3	16	5	10	6	21	9	4	5	7	0.181359	0.276103	0.123846	0.0940615	0.130723	0.647565
ENSMUSG00000021789	27.4800517798378	24.1361058151622	19.4872828461285	15.6229109895196	23.6166935017593	16.9824744638929	33.3320781929307	20.4154543264329	30.8782946491717	53.2893535144614	32.816283987477	13.5480088617289	31.9757701493063	41.5510913319161	21.2209198993834	32.2257918766781	-0.589947	0.66	0.0440895051277712	0.126646737750495	Sftpa1	14	40853739	40858409	+	2860	protein_coding	surfactant associated protein A1 [Source:MGI Symbol;Acc:MGI:109518]	-	26	35	18	19	31	24	30	18	25	35	35	14	39	30	0.603431	0.530001	0.427919	0.343061	0.518596	0.372916
ENSMUSG00000006476	390.005350260006	415.830623044079	324.788047435474	417.707304351367	402.245618352545	298.60850932345	412.206700319242	555.754034441783	371.774667576027	548.119064720174	395.67062407758	397.730831583614	547.687550249656	396.120404030934	374.86424212782	453.132984624876	-0.272989	0.83	0.0440788881239505	0.126636249382652	Nsmf	2	24944367	24952893	+	4896	protein_coding	NMDA receptor synaptonuclear signaling and neuronal migration factor [Source:MGI Symbol;Acc:MGI:1861755]	-	369	603	300	508	528	422	371	490	301	360	422	411	668	286	5.00271	5.33397	4.16615	5.35805	5.15972	3.83033
ENSMUSG00000075376	859.28008065416	716.497541198671	989.520917853412	767.98941390586	858.581083112345	1073.43390673856	886.633279931955	654.428730352875	713.90617228885	484.17184050282	774.464302104458	904.813448979755	745.281411941523	509.693387004838	877.550490577169	709.174071638384	0.305296	1.24	0.0440539823872803	0.126584700458473	Rc3h2	2	37260081	37312915	-	19624	protein_coding	ring finger and CCCH-type zinc finger domains 2 [Source:MGI Symbol;Acc:MGI:2442789]	-	813	1039	914	934	1127	1517	798	577	578	318	826	935	909	368	2.74994	2.29299	3.16675	2.45778	2.7477	3.43529
ENSMUSG00000021692	118.375607666994	126.197353262134	115.841070251986	102.782309141577	129.510899848357	160.62590430432	126.661897133136	27.2206057685771	65.461984656244	68.5148830900217	79.6966896838728	126.770654349035	110.685358209137	102.49269195206	125.555524079228	88.4380956052605	0.502743	1.42	0.0440329362414589	0.126544227137168	Dimt1	13	107083635	107096732	+	3851	protein_coding	DIM1 dimethyladenosine transferase 1-like (S. cerevisiae) [Source:MGI Symbol;Acc:MGI:1913504]	-	112	183	107	125	170	227	114	24	53	45	85	131	135	74	1.93048	2.05803	1.88914	1.67618	2.11207	2.6195
ENSMUSG00000042320	19.0246512321954	26.8945179083235	32.4788047435474	26.3122711402436	25.9021799696715	52.3626295970031	26.6656625543445	17.0128786053607	20.9972403614368	21.3157414057845	11.251297367135	22.2574431299833	28.6962039801466	8.31021826638323	30.4958424318308	19.5633357088218	0.637006	1.56	0.0439866043611737	0.126431062021524	Prox2	12	85133159	85157533	-	3946	protein_coding	prospero homeobox 2 [Source:MGI Symbol;Acc:MGI:1920672]	HPD	18	39	30	32	34	74	24	15	17	14	12	23	35	6	0.302786	0.428038	0.516915	0.418772	0.412245	0.833375
ENSMUSG00000028825	108.863282050896	93.0964081441969	79.0317582092987	78.1145549475982	89.1339722485753	26.8889179011638	116.662273675257	77.1250496776352	70.4025118001115	165.958272373608	141.578825203115	117.093505162086	112.325141293717	101.107655574329	79.1881489169548	112.781654344982	-0.513053	0.7	0.0439092163875471	0.126228582214675	Rhd	4	134591847	134623483	+	1594	protein_coding	Rh blood group, D antigen [Source:MGI Symbol;Acc:MGI:1202882]	-	103	135	73	95	117	38	105	68	57	109	151	121	137	73	4.28913	3.66793	3.11379	3.07765	3.51181	1.0594
ENSMUSG00000048755	343.500647247973	359.972778157561	268.491452546659	310.813702844128	305.493357877596	267.473972806313	303.321911555669	459.347722344739	371.774667576027	500.919923035937	343.164569697617	287.411330852393	334.515749254281	423.821131585545	309.290985246705	378.034625737776	-0.285611	0.82	0.0438997401829436	0.126221299466379	Mcat	15	83430998	83447988	-	2462	protein_coding	malonyl CoA:ACP acyltransferase (mitochondrial) [Source:MGI Symbol;Acc:MGI:2388651]	-	325	522	248	378	401	378	273	405	301	329	366	297	408	306	8.76224	9.18243	6.84886	7.92844	7.79273	6.82291
ENSMUSG00000055560	7.39847547918711	15.860869535678	10.8262682478491	13.1561355701218	12.9510899848357	13.4444589505819	15.5549698233676	62.3805548863226	20.9972403614368	16.7480825331164	21.564986620342	14.5157237804239	9.83869850747885	13.8503637773054	12.2728829613756	21.9313275362242	-0.82339	0.57	0.0438809783374663	0.126187311954308	Zfp459	13	67553828	67569537	-	3669	protein_coding	zinc finger protein 459 [Source:MGI Symbol;Acc:MGI:3040701]	zf-C2H2	7	23	10	16	17	19	14	55	17	11	23	15	12	10	0.12664	0.271491	0.185313	0.225194	0.221684	0.230129
ENSMUSG00000074698	1198.55302762831	1206.11568773482	1557.90000086549	1234.20996817205	1288.25253907984	1543.98997000893	1289.95142606642	972.002464319609	1104.20781665438	873.945397637166	1227.32902113164	1312.22142975032	1285.58993831057	717.448843664419	1338.17019891491	1097.83704219181	0.284125	1.22	0.0438603288341206	0.126147884544267	Csnk2a1	2	152068759	152123772	+	7089	protein_coding	casein kinase 2, alpha 1 polypeptide [Source:MGI Symbol;Acc:MGI:88543]	-	1134	1749	1439	1501	1691	2182	1161	857	894	574	1309	1356	1568	518	10.6181	10.6851	13.8016	10.934	11.4128	13.6784
ENSMUSG00000026360	528.462534227651	486.859734442985	715.616331182828	620.805147215123	572.133445800684	736.614829871355	564.423190733626	357.270450712575	396.477303295365	526.803323314389	628.197436331703	563.210082680446	368.131302488167	538.779150937179	610.082003790104	492.911530061681	0.307733	1.24	0.0438260218063815	0.12606915766456	Rgs2	1	143875076	143879899	-	3627	protein_coding	regulator of G-protein signaling 2 [Source:MGI Symbol;Acc:MGI:1098271]	-	500	706	661	755	751	1041	508	315	321	346	670	582	449	389	9.15045	8.43009	12.3911	10.7494	9.90662	12.7547
ENSMUSG00000017843	2454.18000895321	2263.96672546221	2560.41244061632	2229.14272066251	2351.76557548164	2381.79204356098	2669.89946325375	2792.3804750932	2766.69520056579	2556.36641573659	2859.70474748014	2499.60763498899	2325.21241393417	2524.92131660277	2373.54325245615	2624.34845845692	-0.14523	0.9	0.0436874558155312	0.125690448920139	Ppp2r5c	12	110413554	110549496	+	8286	protein_coding	protein phosphatase 2, regulatory subunit B', gamma [Source:MGI Symbol;Acc:MGI:1349475]	-	2322	3283	2365	2711	3087	3366	2403	2462	2240	1679	3050	2583	2836	1823	18.601	17.1594	19.4062	16.8954	17.8248	18.0524
ENSMUSG00000120839	7.39847547918711	15.1712665123876	27.0656706196229	10.689360150724	14.4747476301105	0.707603102662204	15.5549698233676	39.6967167458417	33.3485582211054	27.4059532360087	18.7521622785583	10.6448641056442	13.9381562189284	33.2408730655329	12.5845205824491	24.0727817118734	-0.939708	0.52	0.0436707989306637	0.125662412877408	ENSMUSG00000120839	10	119076179	119076587	+	409	lncRNA	novel transcript	-	7	22	25	13	19	1	14	35	27	18	20	11	17	24	1.13604	2.32956	4.15596	1.64136	2.22261	0.108653
ENSMUSG00000022315	7465.06175849979	7711.83060945595	8397.93627985658	7273.69845333109	8242.22603211399	9889.46096280697	7848.59334516207	6379.82947701027	7561.47679368917	5327.41279848858	7303.96720749846	7316.89250025233	7729.11756916693	6929.33699778588	8163.36901601073	7049.57833613171	0.211482	1.16	0.0436335209242182	0.125583978159124	Slc30a8	15	52158949	52199194	+	1971	protein_coding	solute carrier family 30 (zinc transporter), member 8 [Source:MGI Symbol;Acc:MGI:2442682]	-	7063	11183	7757	8846	10819	13976	7064	5625	6122	3499	7790	7561	9427	5003	237.861	245.724	267.585	231.763	262.624	315.11
ENSMUSG00000097534	36.9923773959356	30.3425330247753	33.5614315683323	28.7790465596415	39.6150987771446	46.7018047757055	39.9984938315168	21.5496462334569	25.9377675053042	18.2706354906725	21.564986620342	25.160587886068	21.3171800995375	31.8558366878024	35.9987153502558	25.7068917943375	0.4908	1.41	0.0436366331150266	0.125583978159124	Gm16675	8	47121843	47192550	-	5627	lncRNA	predicted gene, 16675 [Source:MGI Symbol;Acc:MGI:4439599]	-	35	44	31	35	52	66	36	19	21	12	23	26	26	23	0.412868	0.33865	0.374576	0.3212	0.44214	0.521234
ENSMUSG00000059263	1754.4956136358	1510.92022402915	1905.42321162145	1509.66655667148	1737.7315444359	2077.52270941623	1487.7217566778	1416.60569187304	1548.85525960245	1373.34276771555	1659.56636165241	1775.75687580519	1561.89338806227	1261.76814011252	1749.29330996834	1510.68878018765	0.210531	1.16	0.0435862928206769	0.125478828737911	Usp47	7	111622711	111710868	+	13755	protein_coding	ubiquitin specific peptidase 47 [Source:MGI Symbol;Acc:MGI:1922246]	-	1660	2191	1760	1836	2281	2936	1339	1249	1254	902	1770	1835	1905	911	8.01065	6.89853	8.69975	6.89281	7.93411	9.48552
ENSMUSG00000023025	898.386308187006	844.763703530675	1023.08234942174	930.796591586118	981.235523556966	1385.4868750126	931.076050855863	705.467366168957	769.487102657359	648.607559918872	1000.42785756109	1095.45328796265	776.437290548539	556.784623847676	1010.62522521585	810.467642440126	0.317286	1.25	0.0435376376374058	0.125358608211599	Larp4	15	99867946	99914239	+	10843	protein_coding	La ribonucleoprotein domain family, member 4 [Source:MGI Symbol;Acc:MGI:2443114]	-	850	1225	945	1132	1288	1958	838	622	623	426	1067	1132	947	402	5.20343	4.89285	5.92566	5.39115	5.68329	8.0247
ENSMUSG00000022200	2597.92181826313	2086.73874847659	2629.70055740256	2255.45499180276	2642.02235690649	3282.57079324997	2492.12837955811	1772.74195067859	2156.54009829815	1909.28140877527	2545.60602931429	2578.96025832197	2059.56755423224	1450.13308748387	2582.40154435025	2120.61984583281	0.283745	1.22	0.0434796148402816	0.125232496755106	Golph3	15	12321536	12351677	+	3257	protein_coding	golgi phosphoprotein 3 [Source:MGI Symbol;Acc:MGI:1913879]	-	2458	3026	2429	2743	3468	4639	2243	1563	1746	1254	2715	2665	2512	1047	50.0938	40.2371	50.7066	43.4903	50.9442	63.2954
ENSMUSG00000010830	535.861009706838	501.341397932082	599.775260930842	575.580931192829	424.33865420903	365.83080407636	417.762046684731	539.875347743446	274.199256484645	528.325876271945	424.736475609345	316.44277841324	358.292603980688	282.54742105703	500.45467634133	392.772725780634	0.349168	1.27	0.0434812781417753	0.125232496755106	Kdelr3	15	79400612	79411940	+	1411	protein_coding	KDEL (Lys-Asp-Glu-Leu) endoplasmic reticulum protein retention receptor 3 [Source:MGI Symbol;Acc:MGI:2145953]	-	507	727	554	700	557	517	376	476	222	347	453	327	437	204	23.8507	22.3143	26.6955	25.6186	18.8869	16.2828
ENSMUSG00000117621	35.9354523274802	37.9281662809691	50.883460764891	41.1129236566306	35.0441258413202	14.1520620532441	61.1088100203729	52.1728277231062	51.8755350106085	36.5412709813449	62.8197436331703	45.4826011786615	30.3359870647265	76.1770007751796	35.8426984874225	52.0642220483963	-0.544766	0.69	0.0434869500558296	0.125232496755106	Hspe1-rs1	18	47245206	47245720	+	515	protein_coding	heat shock protein 1 (chaperonin 10), related sequence 1 [Source:MGI Symbol;Acc:MGI:1935159]	-	34	55	47	50	46	20	55	46	42	24	67	47	37	55	4.3822	4.6252	6.20505	5.01357	4.2735	1.72579
ENSMUSG00000026536	19.0246512321954	33.790548141227	18.4046560213435	41.9351821297633	11.4274323395609	60.8538668289496	14.4439005502699	11.3419190702405	3.70539535790061	39.586376896457	17.8145541646304	10.6448641056442	25.416637810987	12.4653273995748	30.9060561155066	16.9273719194631	0.883228	1.84	0.0434302092622882	0.125128558540158	Ifi211	1	173723911	173740612	-	1785	protein_coding	interferon activated gene 211 [Source:MGI Symbol;Acc:MGI:3041120]	-	18	49	17	51	15	86	13	10	3	26	19	11	31	9	0.669352	1.18887	0.647538	1.47542	0.402056	2.14105
ENSMUSG00000019080	106.749431913985	126.886956285424	136.410979922899	106.071343034107	102.085062233411	41.0409799544079	128.884035679332	133.834645028838	142.04015538619	156.822954628272	164.081419937385	105.480926137747	151.679935323632	120.498164862557	103.207458890706	137.915279622994	-0.422542	0.75	0.0434218334902685	0.125124256277236	Mfsd3	15	76585665	76588439	+	2456	protein_coding	major facilitator superfamily domain containing 3 [Source:MGI Symbol;Acc:MGI:1916822]	-	101	184	126	129	134	58	116	118	115	103	175	109	185	87	2.72969	3.24462	3.48816	2.71235	2.61042	1.04946
ENSMUSG00000026788	178.620336568946	251.705103500977	255.49993064924	200.631067444358	221.692187387482	188.930028410809	164.438252418458	125.895301679669	186.504899680997	103.533601113811	181.895974102015	252.573593779375	196.773970149577	103.87772832979	216.179775660302	164.436665156712	0.387927	1.31	0.0434127065031385	0.125117787607333	Zbtb43	2	33340299	33358571	-	5225	protein_coding	zinc finger and BTB domain containing 43 [Source:MGI Symbol;Acc:MGI:1919084]	ZBTB	169	365	236	244	291	267	148	111	151	68	194	261	240	75	2.14694	3.02539	3.071	2.4115	2.66465	2.27086
ENSMUSG00000033849	183.904961911222	171.021549776006	156.980889593813	156.229109895196	191.219034481986	227.84819905723	173.326806603239	113.419190702405	128.453705740554	65.4697771749097	166.894244279169	216.768141787663	102.486442786238	108.032837462982	181.200624119242	134.356393317145	0.426809	1.34	0.0433703796096489	0.125015617774444	B3galt2	1	143516402	143530352	+	9288	protein_coding	UDP-Gal:betaGlcNAc beta 1,3-galactosyltransferase, polypeptide 2 [Source:MGI Symbol;Acc:MGI:1349461]	-	174	248	145	190	251	322	156	100	104	43	178	224	125	78	1.2435	1.15639	1.06145	1.05637	1.29296	1.54063
ENSMUSG00000108057	4.22770027382121	0.689603023290347	0	0	3.04731529054958	0	1.11106927309769	0	9.88105428773495	12.1804236604483	3.75043245571166	0	1.63978308457981	20.7755456659581	1.32743643127686	6.16728855344131	-2.2193	0.21	0.0433604843853554	0.125015617774444	Gm44234	6	77300889	77301788	-	900	TEC	predicted gene, 44234 [Source:MGI Symbol;Acc:MGI:5690626]	-	4	1	0	0	4	0	1	0	8	8	4	0	2	15	0.295011	0.0481208	0	0	0.212643	0
ENSMUSG00000104291	0	6.20642720961313	1.08262682478491	9.86710167759136	3.04731529054958	3.53801551331102	5.55534636548844	7.93934334916833	6.17565892983434	28.9285061935647	4.68804056963957	0	7.37902388060914	33.2408730655329	3.95691441930833	11.7383490442297	-1.51618	0.35	0.0433635254304377	0.125015617774444	A130071D04Rik	1	138089558	138095421	-	5864	TEC	RIKEN cDNA A130071D04 gene [Source:MGI Symbol;Acc:MGI:2444749]	-	0	9	1	12	4	5	5	7	5	19	5	0	9	24	0	0.0664697	0.0115947	0.105675	0.0326362	0.0378915
ENSMUSG00000045193	3206.71065769338	3457.6695587778	3234.88895245732	2868.03755428655	3173.01704628475	1876.56342826017	3210.99019925232	3812.01899950782	3901.78131186934	3581.0445561718	3884.51041600335	2983.46509433645	3392.71120199562	3549.84823612337	2969.48119962666	3539.54625190751	-0.253461	0.84	0.0433390231120885	0.124984682769316	Cirbp	10	80001819	80008620	+	2604	protein_coding	cold inducible RNA binding protein [Source:MGI Symbol;Acc:MGI:893588]	-	3034	5014	2988	3488	4165	2652	2890	3361	3159	2352	4143	3083	4138	2563	77.3383	83.3908	78.0179	69.1703	76.5257	45.2583
ENSMUSG00000086697	10.569250684553	4.82722116303243	8.66101459827931	7.40032625819352	8.38011704901136	0	3.33320781929307	36.2941410247695	22.2323721474036	13.7029766180043	7.50086491142332	8.70943426825432	12.2983731343486	11.0802910218443	6.63965495884494	14.3939576181676	-1.1348	0.46	0.0433334381350324	0.124984682769316	4933427G23Rik	5	24020616	24036895	-	2515	lncRNA	RIKEN cDNA 4933427G23 gene [Source:MGI Symbol;Acc:MGI:3036235]	-	10	7	8	9	11	0	3	32	18	9	8	9	15	8	0.263926	0.120541	0.216275	0.184794	0.209261	0
ENSMUSG00000036111	244.149690813175	227.568997685815	187.29444068779	226.943338584601	146.27113394638	124.538146068548	222.213854619538	249.52221954529	206.267008256467	264.924214614751	230.651596026267	184.833549470731	260.72551044819	365.649603720862	192.794291297718	248.098444587762	-0.363567	0.78	0.0433226860493387	0.124977218720561	Lmo1	7	108737779	108774414	-	1552	protein_coding	LIM domain only 1 [Source:MGI Symbol;Acc:MGI:102812]	-	231	330	173	276	192	176	200	220	167	174	246	191	318	264	9.87962	9.20868	7.57895	9.18336	5.91892	5.03949
ENSMUSG00000058486	164.880310679027	181.365595125361	123.41945802548	152.117817529533	163.79319686704	121.707733657899	155.549698233676	227.972573311833	203.796744684533	239.040814336298	144.391649544899	140.318663210764	185.295488557518	229.916038703269	151.21401864739	190.785208822849	-0.328453	0.8	0.0432311575298405	0.12475050071683	Wdr91	6	34857361	34887811	-	4652	protein_coding	WD repeat domain 91 [Source:MGI Symbol;Acc:MGI:2141558]	-	156	263	114	185	215	172	140	201	165	157	154	145	226	166	2.2259	2.44845	1.66617	2.0536	2.21122	1.64306
ENSMUSG00000074824	2.1138501369106	0.689603023290347	4.33050729913966	1.64451694626523	3.80914411318698	0	4.44427709239075	21.5496462334569	1.23513178596687	18.2706354906725	0	3.8708596747797	1.63978308457981	5.54014551092215	2.0979369197988	7.06880985909608	-1.76633	0.29	0.0432372334992708	0.12475050071683	Rslcan18	13	67244677	67264327	-	8039	protein_coding	regulator of sex-limitation candidate 18 [Source:MGI Symbol;Acc:MGI:5433745]	zf-C2H2	2	1	4	2	5	0	4	19	1	12	0	4	2	4	0.0165138	0.00538732	0.0338308	0.0128473	0.0297578	0
ENSMUSG00000049598	31.707752053659	36.5489602343884	31.3961779187625	27.1345296133762	22.0930358564845	16.9824744638929	27.7767318274422	66.9173225144188	39.5242171509398	39.586376896457	26.2530271899816	29.0314475608477	42.634360199075	51.2463459760299	27.6438216900939	40.371228664399	-0.545936	0.68	0.0432211486834068	0.124743686785892	Vsig8	1	172383505	172391284	+	1879	protein_coding	V-set and immunoglobulin domain containing 8 [Source:MGI Symbol;Acc:MGI:3642995]	-	30	53	29	33	29	24	25	59	32	26	28	30	52	37	1.05978	1.22159	1.04936	0.906925	0.738422	0.56761
ENSMUSG00000021573	13.7400258899189	14.4816634890973	18.4046560213435	45.2242160222937	13.7129188074731	14.8596651559063	12.2217620040746	4.53676762809619	9.88105428773495	15.2255295755604	7.50086491142332	8.70943426825432	23.7768547264072	4.15510913319161	20.0705242310055	10.7509220668428	0.885432	1.85	0.0432182299899984	0.124743686785892	Tppp	13	74157526	74183872	+	5102	protein_coding	tubulin polymerization promoting protein [Source:MGI Symbol;Acc:MGI:1920198]	-	13	21	17	55	18	21	11	4	8	10	8	9	29	3	0.169131	0.17826	0.22655	0.556681	0.168797	0.182913
ENSMUSG00000000732	22.1954264375613	63.443478142712	16.2394023717737	81.4035888401287	15.9984052753853	33.9649489277858	16.6660390964653	13.6103028842886	18.526976789503	44.1540357691251	28.1282434178374	17.4188685365086	10.6585900497688	29.0857639323413	38.8742083325578	22.2811025594798	0.825924	1.77	0.0431893903256886	0.124691617614899	Icosl	10	77905136	77919747	+	4620	protein_coding	icos ligand [Source:MGI Symbol;Acc:MGI:1354701]	-	21	92	15	99	21	48	15	12	15	29	30	18	13	21	0.301715	0.862424	0.220752	1.10657	0.217476	0.461705
ENSMUSG00000024422	476.673205873341	521.339885607503	297.722376815851	489.243791513905	409.863906578919	353.09394822844	442.20557069288	787.129183474689	596.568652621997	637.94968921598	422.86125938149	338.700221543224	574.743971145223	567.864914869521	424.65618576966	546.002932868125	-0.360861	0.78	0.0431780877530749	0.12467878579271	Dhx16	17	36190711	36203562	+	4094	protein_coding	DEAH (Asp-Glu-Ala-His) box polypeptide 16 [Source:MGI Symbol;Acc:MGI:1916442]	-	451	756	275	595	538	499	398	694	483	419	451	350	701	410	7.31221	7.9974	4.56709	7.50505	6.28735	5.41649
ENSMUSG00000025173	1037.90041722311	1016.47485632997	1190.88950726341	1110.04893872903	1063.5130364018	1069.89589122525	1272.17431769685	1088.82423074309	1174.61032845449	1093.19302352524	1399.84891409438	1330.60801320552	1192.94219403181	1163.43055729365	1081.45377452876	1214.45394738063	-0.169053	0.89	0.0431587005974492	0.124642601566581	Wdr45b	11	121218050	121245271	-	4562	protein_coding	WD repeat domain 45B [Source:MGI Symbol;Acc:MGI:1914090]	-	982	1474	1100	1350	1396	1512	1145	960	951	718	1493	1375	1455	840	14.2882	13.9932	16.3943	15.2814	14.6408	14.7286
ENSMUSG00000030423	225.125039580979	248.946691407815	269.574079371444	218.720753853275	222.45401621012	133.029383300494	305.544050101864	227.972573311833	275.434388270612	275.582085317643	336.601312900121	226.445290974612	227.929848756593	314.403257744832	219.641660620688	273.739100922264	-0.318899	0.8	0.043157755884208	0.124642601566581	Pop4	7	37961420	37970847	-	2848	protein_coding	processing of precursor 4, ribonuclease P/MRP family, (S. cerevisiae) [Source:MGI Symbol;Acc:MGI:1913411]	-	213	361	249	266	292	188	275	201	223	181	359	234	278	227	4.96432	5.48962	5.94448	4.8231	4.90542	2.93348
ENSMUSG00000100863	20.0815763006507	16.5504725589683	23.8177901452681	23.8454957208458	13.7129188074731	12.7368558479197	27.7767318274422	37.4283329317936	25.9377675053042	44.1540357691251	15.9393379367746	31.9345923169325	14.7580477612183	29.0857639323413	18.4575182301876	28.3768262476165	-0.615469	0.65	0.0431565208124463	0.124642601566581	Gm12669	4	91693784	91694792	-	1009	processed_pseudogene	predicted gene 12669 [Source:MGI Symbol;Acc:MGI:3651683]	-	19	24	22	29	18	18	25	33	21	29	17	33	18	21	1.24992	1.03014	1.48247	1.4842	0.853522	0.79277
ENSMUSG00000038342	499.925557379358	478.584498163501	404.902432469558	475.26539747065	493.665077069033	513.012249430098	471.09337179342	384.491056481152	410.063752941	441.540357691251	355.35347517868	431.600853737937	435.362408955939	423.821131585545	477.559201997033	419.165801045615	0.190393	1.14	0.043127833520593	0.124612843834135	Mlxip	5	123532861	123595995	+	8326	protein_coding	MLX interacting protein [Source:MGI Symbol;Acc:MGI:2141183]	bHLH	473	694	374	578	648	725	424	339	332	290	379	446	531	306	3.7709	3.60992	3.05415	3.58489	3.72368	3.86961
ENSMUSG00000031616	46.5047030120333	46.2034025604533	58.4618485383854	79.7590718938634	61.7081346336291	65.807088547585	52.2202558355914	21.5496462334569	35.8188217930392	50.2442475993493	39.3795407849724	49.3534608534412	59.0321910448731	40.1660549541856	59.7407081976582	43.4705273873636	0.455565	1.37	0.043108970996268	0.124578142220975	Ednra	8	78389660	78451093	-	5476	protein_coding	endothelin receptor type A [Source:MGI Symbol;Acc:MGI:105923]	-	44	67	54	97	81	93	47	19	29	33	42	51	72	29	0.533346	0.529891	0.670479	0.914729	0.707709	0.754719
ENSMUSG00000107978	142.684884241466	113.094895819617	149.402501820318	126.627804862422	127.987242203083	138.690208121792	136.661520591016	68.0515144214428	96.3402793054157	79.172753792914	98.4488519624311	90.9652023573229	97.5670935324986	160.664219816742	133.081256178116	103.483929472473	0.363177	1.29	0.0430917374933647	0.124565493067444	Gm44109	6	50776052	50780011	-	1954	lncRNA	predicted gene, 44109 [Source:MGI Symbol;Acc:MGI:5690501]	-	135	164	138	154	168	196	123	60	78	52	105	94	119	116	4.58595	3.63492	4.80186	4.06987	4.11356	4.45756
ENSMUSG00000065979	324.475996015778	337.21587838898	323.705420610689	340.415007876902	283.400322021111	436.59111434258	315.543673559743	148.57913982015	227.264248617904	261.879108699639	300.972204570861	338.700221543224	293.521172139786	285.317493812491	340.967289876007	271.472157845475	0.327917	1.26	0.0430977421008922	0.124565493067444	Cpped1	16	11621585	11727309	-	5205	protein_coding	calcineurin-like phosphoesterase domain containing 1 [Source:MGI Symbol;Acc:MGI:2443300]	-	307	489	299	414	372	617	284	131	184	172	321	350	358	206	3.91505	4.06877	3.90576	4.10737	3.41944	5.26781
ENSMUSG00000035045	53.9031784912204	49.651417676905	56.2965948888155	52.6245422804872	67.8027652147283	125.24574917121	62.2198792934705	40.8309086528657	50.6404032246416	35.0187180237889	46.8804056963957	54.1920354469158	50.0133840796842	48.4762732205688	67.5873746205611	48.5340009547914	0.479184	1.39	0.0430877000703647	0.124565493067444	Zc3h12b	X	94755284	94976243	+	8032	protein_coding	zinc finger CCCH-type containing 12B [Source:MGI Symbol;Acc:MGI:2442133]	-	51	72	52	64	89	177	56	36	41	23	50	56	61	35	0.42147	0.388225	0.440184	0.411472	0.530151	0.979299
ENSMUSG00000003660	1554.73677569775	1586.0869535678	1569.80889593813	1571.33594215642	1715.63850857942	1674.18894089878	1414.39118465336	1196.57246191037	1390.75839099869	1353.54957926732	1491.73450925931	1629.63192308225	1554.51436418166	1472.29366952756	1611.96600280638	1437.93076036007	0.164266	1.12	0.0430578166879706	0.124509481054128	Snrnp200	2	127050306	127082371	+	7819	protein_coding	small nuclear ribonucleoprotein 200 (U5) [Source:MGI Symbol;Acc:MGI:2444401]	-	1471	2300	1450	1911	2252	2366	1273	1055	1126	889	1591	1684	1896	1063	12.4877	12.7395	12.6087	12.621	13.78	13.4471
ENSMUSG00000120442	6.34155041073181	7.58563325619382	15.1567755469888	9.86710167759136	16.7602340980227	19.1052837718795	7.77748491168382	9.07353525619238	7.41079071580121	3.04510591511208	8.43847302535123	9.67714918694925	2.45967462686971	5.54014551092215	12.469429793568	6.67779489361023	0.898156	1.86	0.043047240536567	0.124498700756409	ENSMUSG00000120442	8	21090192	21093409	+	3218	lncRNA	novel transcript	-	6	11	14	12	22	27	7	8	6	2	9	10	3	4	0.123761	0.148041	0.295799	0.192566	0.327092	0.372858
[truncated: 6,148 more rows]
[truncated: 10 more columns]
